# Supplementary material for: Bayesian Diallel Analysis Reveals Mx1-Dependent and Mx1-Independent Effects on Response to Influenza A Virus in Mice
Source: G3 (Bethesda). 2017 Nov 29;8(2):427–45. doi: 10.1534/g3.117.300438 (PMC5919740; doi:10.1534/g3.117.300438)
Supplement: Supplementary file 2 [file 427FileS2.gz]

Archive with 9 entries (8 files):
- packages
- packages/BayesDiallel_0.982.tar.gz
- packages/BayesSpike_0.500.tar.gz
- packages/cmdline_1.1.tar.gz
- packages/configfile_0.11.tar.gz
- packages/._Diploffect.INLA_0.11.tar.gz
- packages/Diploffect.INLA_0.11.tar.gz
- packages/treatmentResponseDiallel_0.0.0.9000.tar.gz
- packages/WVmisc_0.18.tar.gz
