# Supplementary material for: Bayesian Diallel Analysis Reveals Mx1-Dependent and Mx1-Independent Effects on Response to Influenza A Virus in Mice
Source: G3 (Bethesda). 2017 Nov 29;8(2):427–45. doi: 10.1534/g3.117.300438 (PMC5919740; doi:10.1534/g3.117.300438)
Supplement: Supplementary file 4 [file 427FileS4.gz]

Archive with 89 entries (88 files):
- diallel
- diallel/CategoriesToImputeD1-D4-assigned.csv
- diallel/._CategoriesToImputeD1.csv
- diallel/CategoriesToImputeD1.csv
- diallel/._CategoriesToImputeD2.csv
- diallel/CategoriesToImputeD2.csv
- diallel/._CategoriesToImputeD3.csv
- diallel/CategoriesToImputeD3.csv
- diallel/._CategoriesToImputeD4.csv
- diallel/CategoriesToImputeD4.csv
- diallel/._dominance.index.new.R
- diallel/dominance.index.new.R
- diallel/._dominance.index.R
- diallel/dominance.index.R
- diallel/._FluDiData.csv
- diallel/FluDiData.csv
- diallel/._ImputeMatch.R
- diallel/ImputeMatch.R
- diallel/._InnerRun.R
- diallel/InnerRun.R
- diallel/._loadConfig.R
- diallel/loadConfig.R
- diallel/._MakeTablesAcrossDays.R
- diallel/MakeTablesAcrossDays.R
- diallel/._MatchMake.R
- diallel/MatchMake.R
- diallel/mcmc.add.empty.R
- diallel/._MIMQ_PostRun_D1-Diplo6.sh
- diallel/MIMQ_PostRun_D1-Diplo6.sh
- diallel/._MIMQ_PostRun_D1.sh
- diallel/MIMQ_PostRun_D1.sh
- diallel/._MIMQ_PostRun_D2-Diplo6.sh
- diallel/MIMQ_PostRun_D2-Diplo6.sh
- diallel/._MIMQ_PostRun_D2.sh
- diallel/MIMQ_PostRun_D2.sh
- diallel/._MIMQ_PostRun_D3-Diplo6.sh
- diallel/MIMQ_PostRun_D3-Diplo6.sh
- diallel/._MIMQ_PostRun_D3.sh
- diallel/MIMQ_PostRun_D3.sh
- diallel/._MIMQ_PostRun_D4-Diplo6.sh
- diallel/MIMQ_PostRun_D4-Diplo6.sh
- diallel/._MIMQ_PostRun_D4.sh
- diallel/MIMQ_PostRun_D4.sh
- diallel/._MIMQ_PostRunAll.sh
- diallel/MIMQ_PostRunAll.sh
- diallel/._MIMQ_Run_D1-Diplo6.sh
- diallel/MIMQ_Run_D1-Diplo6.sh
- diallel/._MIMQ_Run_D1.sh
- diallel/MIMQ_Run_D1.sh
- diallel/._MIMQ_Run_D2-Diplo6.sh
- diallel/MIMQ_Run_D2-Diplo6.sh
- diallel/._MIMQ_Run_D2.sh
- diallel/MIMQ_Run_D2.sh
- diallel/._MIMQ_Run_D3-Diplo6.sh
- diallel/MIMQ_Run_D3-Diplo6.sh
- diallel/._MIMQ_Run_D3.sh
- diallel/MIMQ_Run_D3.sh
- diallel/._MIMQ_Run_D4-Diplo6.sh
- diallel/MIMQ_Run_D4-Diplo6.sh
- diallel/._MIMQ_Run_D4.sh
- diallel/MIMQ_Run_D4.sh
- diallel/._PileMake.R
- diallel/PileMake.R
- diallel/plm-cc-tools.R
- diallel/plotFromStacksCaller.sh
- diallel/plotFromStacksCallerMIPs.sh
- diallel/._PlotStackedVarPs.R
- diallel/PlotStackedVarPs.R
- diallel/PlotVarPsNew.R
- diallel/._PostPredImpute.R
- diallel/PostPredImpute.R
- diallel/._PostRun.R
- diallel/PostRun.R
- diallel/._README.txt
- diallel/README.txt
- diallel/._ResultStackMaker.sh
- diallel/ResultStackMaker.sh
- diallel/._ResultStackMakerGZ.sh
- diallel/ResultStackMakerGZ.sh
- diallel/settings.config.D1
- diallel/settings.config.D1-Diplo6
- diallel/settings.config.D2
- diallel/settings.config.D2-Diplo6
- diallel/settings.config.D3
- diallel/settings.config.D3-Diplo6
- diallel/settings.config.D4
- diallel/settings.config.D4-Diplo6
- diallel/TimecoursePlot.R
- diallel/TimecoursePlot.sh
