# Supplementary material for: Bayesian Diallel Analysis Reveals Mx1-Dependent and Mx1-Independent Effects on Response to Influenza A Virus in Mice
Source: G3 (Bethesda). 2017 Nov 29;8(2):427–45. doi: 10.1534/g3.117.300438 (PMC5919740; doi:10.1534/g3.117.300438)
Supplement: Supplementary file 4 [file 427FileS4.gz › diallel/CategoriesToImputeD3.csv]

dam	sire	Sex	bat	action
A	A	M	23	+
A	A	M	23	+
D	D	M	1	+
F	B	M	23	+
F	F	M	9	+
F	G	M	75	+
F	H	M	75	+
G	E	M	77	+
G	E	M	77	+
H	D	M	56	+
A	A	F	12	+
F	C	F	84	+
G	E	F	92	+
H	F	F	92	+
H	G	F	53	+
D	F	F	92	-
