# Supplementary material for: Bayesian Diallel Analysis Reveals Mx1-Dependent and Mx1-Independent Effects on Response to Influenza A Virus in Mice
Source: G3 (Bethesda). 2017 Nov 29;8(2):427–45. doi: 10.1534/g3.117.300438 (PMC5919740; doi:10.1534/g3.117.300438)
Supplement: Supplementary file 4 [file 427FileS4.gz › diallel/FluDiData.csv]

	X	ID	Block	dam	sire	Strain	ID.1	Sex	Day	Trt	D0	D1	D2	D3	D4	Notes	is_female	pct_D0	pct_D1	pct_D2	pct_D3	pct_D4	auc0	auc1	auc2	Mx1Dam	Mx1Sire	Mx1Diplo	Mx1Diplo6
1	1	AA_F385	12	A	A	AA	385	F	D4	FLU	20.85	20	20.3	18.4	16.9	NA	1	100	95.92326139	97.36211031	88.24940048	81.05515588	27.93764988	25.89928058	22.54196643	dom	dom	dom_dom	dom_dom
2	2	AA_F386	12	A	A	AA	386	F	D4	MOCK	21.5	21	20.9	21.5	21.15	NA	1	100	97.6744186	97.20930233	100	98.37209302	5.930232558	4.76744186	2.209302326	dom	dom	dom_dom	dom_dom
3	3	AA_F393	12	A	A	AA	393	F	D4	FLU	19.3	19.05	19.4	17.35	15.7	NA	1	100	98.70466321	100.5181347	89.89637306	81.34715026	20.20725389	19.55958549	19.17098446	dom	dom	dom_dom	dom_dom
4	4	AA_F507	25	A	A	AA	507	F	D2	FLU	21.7	22	21.45	NA	NA	NA	1	100	101.3824885	98.84792627	NA	NA	NA	NA	NA	dom	dom	dom_dom	dom_dom
5	5	AA_F509	25	A	A	AA	509	F	D2	MOCK	18.4	18.25	18.3	NA	NA	NA	1	100	99.18478261	99.45652174	NA	NA	NA	NA	NA	dom	dom	dom_dom	dom_dom
6	6	AA_F510	25	A	A	AA	510	F	D2	FLU	16.7	16.6	16.7	NA	NA	NA	1	100	99.4011976	100	NA	NA	NA	NA	NA	dom	dom	dom_dom	dom_dom
7	7	AA_F516	25	A	A	AA	516	F	D2	FLU	16.3	16.6	16.25	NA	NA	NA	1	100	101.8404908	99.69325153	NA	NA	NA	NA	NA	dom	dom	dom_dom	dom_dom
8	8	AA_M358	8	A	A	AA	358	M	D2	FLU	21.3	21.1	21.5	NA	NA	NA	0	100	99.06103286	100.9389671	NA	NA	NA	NA	NA	dom	dom	dom_dom	dom_dom
9	9	AA_M359	8	A	A	AA	359	M	D2	MOCK	20.45	20.3	20.3	NA	NA	NA	0	100	99.26650367	99.26650367	NA	NA	NA	NA	NA	dom	dom	dom_dom	dom_dom
10	10	AA_M361	8	A	A	AA	361	M	D2	FLU	21.9	21.85	22.5	NA	NA	NA	0	100	99.7716895	102.739726	NA	NA	NA	NA	NA	dom	dom	dom_dom	dom_dom
11	11	AA_M371	8	A	A	AA	371	M	D2	FLU	24	23.2	23.2	NA	NA	NA	0	100	96.66666667	96.66666667	NA	NA	NA	NA	NA	dom	dom	dom_dom	dom_dom
12	12	AA_M486	23	A	A	AA	486	M	D4	MOCK	24	24	24.35	24.45	23.7	NA	0	100	100	101.4583333	101.875	98.75	-2.708333333	-2.708333333	-1.979166667	dom	dom	dom_dom	dom_dom
13	13	AA_M494	23	A	A	AA	494	M	D4	FLU	23.9	22.75	23.3	19.85	18	NA	0	100	95.18828452	97.48953975	83.05439331	75.31380753	36.61087866	34.20502092	30.54393305	dom	dom	dom_dom	dom_dom
14	14	AA_M874	56	A	A	AA	874	M	D4	MOCK	20.8	20.2	20.6	20.25	19.75	NA	0	100	97.11538462	99.03846154	97.35576923	94.95192308	9.014423077	7.572115385	5.649038462	dom	dom	dom_dom	dom_dom
15	15	AA_M876	56	A	A	AA	876	M	D4	FLU	22.7	22.2	22.7	20.65	18.95	NA	0	100	97.79735683	100	90.969163	83.48017621	19.49339207	18.39207048	17.2907489	dom	dom	dom_dom	dom_dom
16	16	AA_M877	56	A	A	AA	877	M	D4	FLU	21.7	21.55	21.25	20.85	20.35	NA	0	100	99.30875576	97.92626728	96.08294931	93.77880184	9.792626728	9.447004608	8.064516129	dom	dom	dom_dom	dom_dom
17	17	AA_M883	56	A	A	AA	883	M	D4	FLU	22.65	22.25	23	22.4	21.8	NA	0	100	98.23399558	101.5452539	98.89624724	96.24724062	3.200883002	2.317880795	2.207505519	dom	dom	dom_dom	dom_dom
18	18	AB_F132	15	A	B	AB	132	F	D4	MOCK	21.05	20.95	21.1	21.15	21.5	NA	1	100	99.52494062	100.2375297	100.4750594	102.1377672	-1.306413302	-1.543942993	-1.662707838	dom	dom	dom_dom	dom_dom
19	19	AB_F138	15	A	B	AB	138	F	D4	FLU	22.8	23.05	21.95	20.75	19.4	NA	1	100	101.0964912	96.27192982	91.00877193	85.0877193	19.07894737	19.62719298	18.31140351	dom	dom	dom_dom	dom_dom
20	20	AB_F142	15	A	B	AB	142	F	D4	FLU	23.35	23.65	22.4	21.3	19.75	NA	1	100	101.2847966	95.93147752	91.22055675	84.58244111	19.27194861	19.9143469	18.52248394	dom	dom	dom_dom	dom_dom
21	21	AB_F152	15	A	B	AB	152	F	D4	FLU	20.3	20.45	19.75	19.1	18.25	NA	1	100	100.7389163	97.29064039	94.08866995	89.90147783	12.93103448	13.30049261	12.31527094	dom	dom	dom_dom	dom_dom
22	22	AB_F262	64	A	B	AB	262	F	D4	FLU	18	18.5	19.05	16.7	15.3	NA	1	100	102.7777778	105.8333333	92.77777778	85	6.111111111	7.5	11.80555556	dom	dom	dom_dom	dom_dom
23	23	AB_F263	64	A	B	AB	263	F	D4	FLU	17.65	18.4	17.75	16	14.65	NA	1	100	104.2492918	100.5665722	90.65155807	83.00283286	13.03116147	15.15580737	17.56373938	dom	dom	dom_dom	dom_dom
24	24	AB_F264	64	A	B	AB	264	F	D4	FLU	17.55	17.6	19	16.85	15.3	NA	1	100	100.2849003	108.2621083	96.01139601	87.17948718	1.851851852	1.994301994	6.267806268	dom	dom	dom_dom	dom_dom
25	25	AB_F267	64	A	B	AB	267	F	D4	MOCK	18.6	19.2	20.05	19.15	19.3	NA	1	100	103.2258065	107.7956989	102.9569892	103.7634409	-15.86021505	-14.24731183	-8.73655914	dom	dom	dom_dom	dom_dom
26	26	AB_F81	12	A	B	AB	81	F	D2	MOCK	19.35	18.45	18.5	NA	NA	NA	1	100	95.34883721	95.60723514	NA	NA	NA	NA	NA	dom	dom	dom_dom	dom_dom
27	27	AB_F83	12	A	B	AB	83	F	D2	FLU	19.5	20.6	19.95	NA	NA	NA	1	100	105.6410256	102.3076923	NA	NA	NA	NA	NA	dom	dom	dom_dom	dom_dom
28	28	AB_F86	12	A	B	AB	86	F	D2	FLU	20.6	19.3	18.8	NA	NA	NA	1	100	93.68932039	91.26213592	NA	NA	NA	NA	NA	dom	dom	dom_dom	dom_dom
29	29	AB_F91	12	A	B	AB	91	F	D2	FLU	25.15	24.45	23.75	NA	NA	NA	1	100	97.2166998	94.4333996	NA	NA	NA	NA	NA	dom	dom	dom_dom	dom_dom
30	30	AB_M119	14	A	B	AB	119	M	D4	FLU	27.75	27.5	27.25	25.4	23.45	NA	0	100	99.0990991	98.1981982	91.53153153	84.5045045	18.91891892	18.46846847	17.11711712	dom	dom	dom_dom	dom_dom
31	31	AB_M121	14	A	B	AB	121	M	D4	MOCK	27.4	27.4	27.3	27.75	27.5	NA	0	100	100	99.6350365	101.2773723	100.3649635	-1.094890511	-1.094890511	-1.277372263	dom	dom	dom_dom	dom_dom
32	32	AB_M136	15	A	B	AB	136	M	D2	FLU	32.2	32.15	32.08	NA	NA	NA	0	100	99.8447205	99.62732919	NA	NA	NA	NA	NA	dom	dom	dom_dom	dom_dom
33	33	AB_M137	15	A	B	AB	137	M	D2	FLU	31.65	32.15	32	NA	NA	NA	0	100	101.5797788	101.1058452	NA	NA	NA	NA	NA	dom	dom	dom_dom	dom_dom
34	34	AB_M150	15	A	B	AB	150	M	D2	FLU	28.6	28.65	28.3	NA	NA	NA	0	100	100.1748252	98.95104895	NA	NA	NA	NA	NA	dom	dom	dom_dom	dom_dom
35	35	AB_M151	15	A	B	AB	151	M	D2	MOCK	22.85	22.75	22.65	NA	NA	NA	0	100	99.56236324	99.12472648	NA	NA	NA	NA	NA	dom	dom	dom_dom	dom_dom
36	36	AB_M258	64	A	B	AB	258	M	D2	FLU	22.8	23.25	23.15	NA	NA	NA	0	100	101.9736842	101.5350877	NA	NA	NA	NA	NA	dom	dom	dom_dom	dom_dom
37	37	AB_M259	64	A	B	AB	259	M	D2	MOCK	24.4	24.4	24.4	NA	NA	NA	0	100	100	100	NA	NA	NA	NA	NA	dom	dom	dom_dom	dom_dom
38	38	AB_M261	64	A	B	AB	261	M	D2	FLU	21.6	22.05	21.95	NA	NA	NA	0	100	102.0833333	101.6203704	NA	NA	NA	NA	NA	dom	dom	dom_dom	dom_dom
39	39	AB_M265	64	A	B	AB	265	M	D2	FLU	24.7	25.05	24.8	NA	NA	NA	0	100	101.417004	100.4048583	NA	NA	NA	NA	NA	dom	dom	dom_dom	dom_dom
40	40	AB_M92	14	A	B	AB	92	M	D4	FLU	24.8	24.2	23.7	22.25	20.8	NA	0	100	97.58064516	95.56451613	89.71774194	83.87096774	25.2016129	23.99193548	20.56451613	dom	dom	dom_dom	dom_dom
41	41	AB_M94	14	A	B	AB	94	M	D4	FLU	27.6	27.3	26.7	25	22.9	NA	0	100	98.91304348	96.73913043	90.57971014	82.97101449	22.2826087	21.73913043	19.56521739	dom	dom	dom_dom	dom_dom
42	42	AC_F101	56	A	C	AC	101	F	D4	FLU	19.6	19	18.25	16.7	15.45	NA	1	100	96.93877551	93.1122449	85.20408163	78.82653061	35.33163265	33.80102041	28.82653061	dom	dom	dom_dom	dom_dom
43	43	AC_F102	56	A	C	AC	102	F	D2	MOCK	20	19.3	19.75	NA	NA	NA	1	100	96.5	98.75	NA	NA	NA	NA	NA	dom	dom	dom_dom	dom_dom
44	44	AC_F75	56	A	C	AC	75	F	D2	FLU	20.75	20.05	19.45	NA	NA	NA	1	100	96.62650602	93.73493976	NA	NA	NA	NA	NA	dom	dom	dom_dom	dom_dom
45	45	AC_F76	56	A	C	AC	76	F	D4	FLU	22.7	22.1	21.5	19.3	17.95	NA	1	100	97.35682819	94.71365639	85.02202643	79.07488987	33.37004405	32.04845815	28.08370044	dom	dom	dom_dom	dom_dom
46	46	AC_F77	56	A	C	AC	77	F	D4	MOCK	20.05	19.7	20.3	20.45	20.3	NA	1	100	98.25436409	101.2468828	101.9950125	101.2468828	-2.119700748	-2.992518703	-3.241895262	dom	dom	dom_dom	dom_dom
47	47	AC_F82	56	A	C	AC	82	F	D2	FLU	22.45	21.65	20.6	NA	NA	NA	1	100	96.43652561	91.75946548	NA	NA	NA	NA	NA	dom	dom	dom_dom	dom_dom
48	48	AC_F83	56	A	C	AC	83	F	D2	FLU	22.05	21.5	21.05	NA	NA	NA	1	100	97.50566893	95.46485261	NA	NA	NA	NA	NA	dom	dom	dom_dom	dom_dom
49	49	AC_F99	56	A	C	AC	99	F	D4	FLU	19.1	19	18.7	16.55	15.45	NA	1	100	99.47643979	97.90575916	86.64921466	80.89005236	25.52356021	25.2617801	23.95287958	dom	dom	dom_dom	dom_dom
50	50	AC_M11	43	A	C	AC	11	M	D2	FLU	26.1	26.4	24.9	NA	NA	NA	0	100	101.1494253	95.40229885	NA	NA	NA	NA	NA	dom	dom	dom_dom	dom_dom
51	51	AC_M12	43	A	C	AC	12	M	D2	FLU	26.75	27.25	25.4	NA	NA	NA	0	100	101.8691589	94.95327103	NA	NA	NA	NA	NA	dom	dom	dom_dom	dom_dom
52	52	AC_M171	84	A	C	AC	171	M	D4	FLU	27.7	28.2	27.55	26.15	24.25	NA	0	100	101.8050542	99.45848375	94.40433213	87.54512635	10.55956679	11.46209386	12.09386282	dom	dom	dom_dom	dom_dom
53	53	AC_M172	84	A	C	AC	172	M	D4	FLU	30.15	30.6	29.95	28.75	26.7	NA	0	100	101.4925373	99.33665008	95.35655058	88.55721393	9.535655058	10.28192371	10.69651741	dom	dom	dom_dom	dom_dom
54	54	AC_M173	84	A	C	AC	173	M	D4	MOCK	28.1	28	27.65	28	27.7	NA	0	100	99.64412811	98.39857651	99.64412811	98.57651246	3.024911032	2.846975089	1.868327402	dom	dom	dom_dom	dom_dom
55	55	AC_M177	84	A	C	AC	177	M	D4	FLU	27.85	28.1	27.7	26.35	24	NA	0	100	100.8976661	99.46140036	94.61400359	86.17594255	11.93895871	12.38779174	12.56732496	dom	dom	dom_dom	dom_dom
56	56	AC_M2	43	A	C	AC	2	M	D2	MOCK	31.2	30.7	30.65	NA	NA	NA	0	100	98.3974359	98.23717949	NA	NA	NA	NA	NA	dom	dom	dom_dom	dom_dom
57	57	AC_M5	43	A	C	AC	5	M	D2	FLU	29.15	30.35	27.75	NA	NA	NA	0	100	104.1166381	95.19725557	NA	NA	NA	NA	NA	dom	dom	dom_dom	dom_dom
58	58	AD_F22	51	A	D	AD	22	F	D2	FLU	22.05	22.9	22.25	NA	NA	NA	1	100	103.8548753	100.9070295	NA	NA	NA	NA	NA	dom	dom	dom_dom	dom_dom
59	59	AD_F23	51	A	D	AD	23	F	D2	FLU	19.2	20.05	19.5	NA	NA	NA	1	100	104.4270833	101.5625	NA	NA	NA	NA	NA	dom	dom	dom_dom	dom_dom
60	60	AD_F25	51	A	D	AD	25	F	D2	FLU	18.8	18.8	18.6	NA	NA	NA	1	100	100	98.93617021	NA	NA	NA	NA	NA	dom	dom	dom_dom	dom_dom
61	61	AD_F26	51	A	D	AD	26	F	D2	MOCK	19.8	20.1	19.05	NA	NA	NA	1	100	101.5151515	96.21212121	NA	NA	NA	NA	NA	dom	dom	dom_dom	dom_dom
62	62	AD_F51	57	A	D	AD	51	F	D2	MOCK	22.75	22.6	22.15	NA	NA	NA	1	100	99.34065934	97.36263736	NA	NA	NA	NA	NA	dom	dom	dom_dom	dom_dom
63	63	AD_F52	57	A	D	AD	52	F	D2	FLU	22.9	23.05	22.2	NA	NA	NA	1	100	100.6550218	96.94323144	NA	NA	NA	NA	NA	dom	dom	dom_dom	dom_dom
64	64	AD_F53	57	A	D	AD	53	F	D2	FLU	20.75	20.8	20.65	NA	NA	NA	1	100	100.2409639	99.51807229	NA	NA	NA	NA	NA	dom	dom	dom_dom	dom_dom
65	65	AD_F56	57	A	D	AD	56	F	D2	FLU	18.7	18.9	18.3	NA	NA	NA	1	100	101.0695187	97.86096257	NA	NA	NA	NA	NA	dom	dom	dom_dom	dom_dom
66	66	AD_F57	57	A	D	AD	57	F	D4	FLU	18.9	18.85	19	17.2	16.1	NA	1	100	99.73544974	100.5291005	91.00529101	85.18518519	16.13756614	16.00529101	16.13756614	dom	dom	dom_dom	dom_dom
67	67	AD_F58	57	A	D	AD	58	F	D4	FLU	20	20.1	20.25	18.05	17.15	NA	1	100	100.5	101.25	90.25	85.75	15.125	15.375	16.25	dom	dom	dom_dom	dom_dom
68	68	AD_F78	57	A	D	AD	78	F	D4	FLU	22.75	22.95	22.85	20.6	19.4	NA	1	100	100.8791209	100.4395604	90.54945055	85.27472527	15.49450549	15.93406593	16.59340659	dom	dom	dom_dom	dom_dom
69	69	AD_F79	57	A	D	AD	79	F	D4	MOCK	23.9	24.25	24.5	24.8	24.05	NA	1	100	101.4644351	102.5104603	103.7656904	100.6276151	-8.054393305	-7.322175732	-5.334728033	dom	dom	dom_dom	dom_dom
70	70	AD_M179	82	A	D	AD	179	M	D2	MOCK	29.75	29.1	28.7	NA	NA	NA	0	100	97.81512605	96.47058824	NA	NA	NA	NA	NA	dom	dom	dom_dom	dom_dom
71	71	AD_M180	82	A	D	AD	180	M	D2	FLU	31.4	31.1	30.05	NA	NA	NA	0	100	99.04458599	95.70063694	NA	NA	NA	NA	NA	dom	dom	dom_dom	dom_dom
72	72	AD_M181	82	A	D	AD	181	M	D2	FLU	31.1	30.6	29.8	NA	NA	NA	0	100	98.39228296	95.81993569	NA	NA	NA	NA	NA	dom	dom	dom_dom	dom_dom
73	73	AD_M182	82	A	D	AD	182	M	D2	FLU	33.25	32.6	31.75	NA	NA	NA	0	100	98.04511278	95.4887218	NA	NA	NA	NA	NA	dom	dom	dom_dom	dom_dom
74	74	AD_M41	57	A	D	AD	41	M	D4	FLU	33	32.95	32.9	29.05	27.75	NA	0	100	99.84848485	99.6969697	88.03030303	84.09090909	20.37878788	20.3030303	20.07575758	dom	dom	dom_dom	dom_dom
75	75	AD_M47	57	A	D	AD	47	M	D4	FLU	28.5	28.45	28	25	23.8	NA	0	100	99.8245614	98.24561404	87.71929825	83.50877193	22.45614035	22.36842105	21.40350877	dom	dom	dom_dom	dom_dom
76	76	AD_M48	57	A	D	AD	48	M	D4	FLU	26.6	27.1	26.8	23.75	22.7	NA	0	100	101.8796992	100.7518797	89.28571429	85.33834586	15.41353383	16.35338346	17.66917293	dom	dom	dom_dom	dom_dom
77	77	AD_M49	57	A	D	AD	49	M	D4	MOCK	28	27.85	27.75	28.45	27.9	NA	0	100	99.46428571	99.10714286	101.6071429	99.64285714	0	-0.267857143	-0.982142857	dom	dom	dom_dom	dom_dom
78	78	AE_F43	57	A	E	AE	43	F	D2	FLU	30.25	30	29.9	NA	NA	NA	1	100	99.17355372	98.84297521	NA	NA	NA	NA	NA	dom	mus	dom_mus	dom_mus
79	79	AE_F45	57	A	E	AE	45	F	D2	FLU	26.25	26.2	25.95	NA	NA	NA	1	100	99.80952381	98.85714286	NA	NA	NA	NA	NA	dom	mus	dom_mus	dom_mus
80	80	AE_F46	57	A	E	AE	46	F	D2	FLU	24.9	24.65	24.45	NA	NA	NA	1	100	98.99598394	98.19277108	NA	NA	NA	NA	NA	dom	mus	dom_mus	dom_mus
81	81	AE_F47	57	A	E	AE	47	F	D2	MOCK	27	26.15	25.8	NA	NA	NA	1	100	96.85185185	95.55555556	NA	NA	NA	NA	NA	dom	mus	dom_mus	dom_mus
82	82	AE_F65	59	A	E	AE	65	F	D4	FLU	27.8	27.8	27.55	25.75	25.25	NA	1	100	100	99.10071942	92.62589928	90.82733813	12.85971223	12.85971223	12.41007194	dom	mus	dom_mus	dom_mus
83	83	AE_F66	59	A	E	AE	66	F	D4	MOCK	24.8	24.1	23.7	24.2	23.1	NA	1	100	97.17741935	95.56451613	97.58064516	93.14516129	13.10483871	11.69354839	8.064516129	dom	mus	dom_mus	dom_mus
84	84	AE_F67	59	A	E	AE	67	F	D4	FLU	26.4	26.4	26.15	24.05	22.75	NA	1	100	100	99.0530303	91.09848485	86.17424242	16.76136364	16.76136364	16.28787879	dom	mus	dom_mus	dom_mus
85	85	AE_F68	59	A	E	AE	68	F	D4	FLU	25.1	25.05	24.75	22.4	21.2	NA	1	100	99.80079681	98.60557769	89.24302789	84.46215139	20.11952191	20.01992032	19.22310757	dom	mus	dom_mus	dom_mus
86	86	AE_F86	64	A	E	AE	86	F	D4	FLU	24.45	23.75	24.3	23.6	23.8	NA	1	100	97.13701431	99.38650307	96.52351738	97.34151329	8.282208589	6.850715746	5.112474438	dom	mus	dom_mus	dom_mus
87	87	AE_F87	64	A	E	AE	87	F	D4	FLU	24.85	24.5	24.9	23.15	23.15	NA	1	100	98.5915493	100.2012072	93.15895372	93.15895372	11.46881288	10.76458753	10.16096579	dom	mus	dom_mus	dom_mus
88	88	AE_F88	64	A	E	AE	88	F	D4	FLU	24.8	25.3	25.7	24.15	23.05	NA	1	100	102.016129	103.6290323	97.37903226	92.94354839	0.504032258	1.512096774	4.334677419	dom	mus	dom_mus	dom_mus
89	89	AE_F89	64	A	E	AE	89	F	D4	MOCK	24.5	24.85	24.6	24.95	25.8	NA	1	100	101.4285714	100.4081633	101.8367347	105.3061224	-6.326530612	-5.612244898	-4.693877551	dom	mus	dom_mus	dom_mus
90	90	AE_M132	91	A	E	AE	132	M	D4	MOCK	46.45	45.6	45.3	45.25	44.75	NA	0	100	98.17007535	97.52421959	97.41657696	96.3401507	8.719052745	7.80409042	5.65123789	dom	mus	dom_mus	dom_mus
91	91	AE_M133	91	A	E	AE	133	M	D4	FLU	48.35	47.75	47.15	45.45	44.15	NA	0	100	98.7590486	97.51809721	94.00206825	91.31334023	14.06411582	13.44364012	11.58221303	dom	mus	dom_mus	dom_mus
92	92	AE_M134	91	A	E	AE	134	M	D4	FLU	48.55	47.85	46.85	45.05	42.4	NA	0	100	98.55818744	96.4984552	92.79093718	87.33264676	18.48609681	17.76519053	15.29351184	dom	mus	dom_mus	dom_mus
93	93	AE_M135	91	A	E	AE	135	M	D4	FLU	45.7	45.4	44.55	43	40.6	NA	0	100	99.34354486	97.48358862	94.09190372	88.84026258	14.66083151	14.33260394	12.74617068	dom	mus	dom_mus	dom_mus
94	94	AE_M82	64	A	E	AE	82	M	D2	FLU	26.25	26.7	26.05	NA	NA	NA	0	100	101.7142857	99.23809524	NA	NA	NA	NA	NA	dom	mus	dom_mus	dom_mus
95	95	AE_M83	64	A	E	AE	83	M	D2	FLU	35.1	35.8	35.25	NA	NA	NA	0	100	101.994302	100.4273504	NA	NA	NA	NA	NA	dom	mus	dom_mus	dom_mus
96	96	AE_M84	64	A	E	AE	84	M	D2	FLU	33.9	34	34.2	NA	NA	NA	0	100	100.2949853	100.8849558	NA	NA	NA	NA	NA	dom	mus	dom_mus	dom_mus
97	97	AE_M85	64	A	E	AE	85	M	D2	MOCK	31.1	30.9	30.45	NA	NA	NA	0	100	99.35691318	97.90996785	NA	NA	NA	NA	NA	dom	mus	dom_mus	dom_mus
98	98	AF_F15	69	A	F	AF	15	F	D2	FLU	17.45	17.4	16.85	NA	NA	NA	1	100	99.71346705	96.56160458	NA	NA	NA	NA	NA	dom	cast	dom_cast	cast_dom
99	99	AF_F16	69	A	F	AF	16	F	D2	FLU	19.6	19.15	18.8	NA	NA	NA	1	100	97.70408163	95.91836735	NA	NA	NA	NA	NA	dom	cast	dom_cast	cast_dom
100	100	AF_F17	69	A	F	AF	17	F	D2	FLU	18.9	18.6	18.1	NA	NA	NA	1	100	98.41269841	95.76719577	NA	NA	NA	NA	NA	dom	cast	dom_cast	cast_dom
101	101	AF_F18	69	A	F	AF	18	F	D2	MOCK	18.6	18.5	18	NA	NA	NA	1	100	99.46236559	96.77419355	NA	NA	NA	NA	NA	dom	cast	dom_cast	cast_dom
102	102	AF_F75	91	A	F	AF	75	F	D4	FLU	17.4	16.8	16.45	16.1	14.95	NA	1	100	96.55172414	94.54022989	92.52873563	85.91954023	23.41954023	21.6954023	17.24137931	dom	cast	dom_cast	cast_dom
103	103	AF_F76	91	A	F	AF	76	F	D4	FLU	18	17.25	17.2	16.5	16.1	NA	1	100	95.83333333	95.55555556	91.66666667	89.44444444	22.22222222	20.13888889	15.83333333	dom	cast	dom_cast	cast_dom
104	104	AF_F77	91	A	F	AF	77	F	D4	FLU	16.2	16.5	15.35	14.4	13.3	NA	1	100	101.8518519	94.75308642	88.88888889	82.09876543	23.45679012	24.38271605	22.68518519	dom	cast	dom_cast	cast_dom
105	105	AF_F78	91	A	F	AF	78	F	D4	MOCK	18.8	18.15	18.05	18.1	17.65	NA	1	100	96.54255319	96.0106383	96.27659574	93.88297872	14.2287234	12.5	8.776595745	dom	cast	dom_cast	cast_dom
106	106	AF_M55	90	A	F	AF	55	M	D2	FLU	25	25.2	25.15	NA	NA	NA	0	100	100.8	100.6	NA	NA	NA	NA	NA	dom	cast	dom_cast	cast_dom
107	107	AF_M56	90	A	F	AF	56	M	D2	FLU	24.5	24.45	24.3	NA	NA	NA	0	100	99.79591837	99.18367347	NA	NA	NA	NA	NA	dom	cast	dom_cast	cast_dom
108	108	AF_M57	90	A	F	AF	57	M	D2	MOCK	25.6	25.5	25.6	NA	NA	NA	0	100	99.609375	100	NA	NA	NA	NA	NA	dom	cast	dom_cast	cast_dom
109	109	AF_M58	90	A	F	AF	58	M	D2	FLU	23.25	23.1	23.4	NA	NA	NA	0	100	99.35483871	100.6451613	NA	NA	NA	NA	NA	dom	cast	dom_cast	cast_dom
110	110	AF_M80	91	A	F	AF	80	M	D4	FLU	27.8	26.45	26.05	26.4	26.4	NA	0	100	95.14388489	93.70503597	94.96402878	94.96402878	18.70503597	16.27697842	10.70143885	dom	cast	dom_cast	cast_dom
111	111	AF_M81	91	A	F	AF	81	M	D4	FLU	23.65	23.5	22.9	22.25	22.35	NA	0	100	99.36575053	96.82875264	94.08033827	94.50317125	12.47357294	12.1564482	10.25369979	dom	cast	dom_cast	cast_dom
112	112	AF_M82	91	A	F	AF	82	M	D4	FLU	31.2	29.8	29.05	28.6	28.5	NA	0	100	95.51282051	93.10897436	91.66666667	91.34615385	24.03846154	21.79487179	16.10576923	dom	cast	dom_cast	cast_dom
113	113	AF_M83	91	A	F	AF	83	M	D4	MOCK	30.45	31.2	29.85	29.7	29.1	NA	0	100	102.4630542	98.02955665	97.53694581	95.56650246	4.187192118	5.418719212	5.665024631	dom	cast	dom_cast	cast_dom
114	114	AG_F101	69	A	G	AG	101	F	D4	FLU	16.9	16.2	17.1	15.8	15.9	NA	1	100	95.85798817	101.183432	93.49112426	94.08284024	12.4260355	10.35502959	8.875739645	dom	mus	dom_mus	dom_mus
115	115	AG_F76	64	A	G	AG	76	F	D2	FLU	15.6	15	15.3	NA	NA	NA	1	100	96.15384615	98.07692308	NA	NA	NA	NA	NA	dom	mus	dom_mus	dom_mus
116	116	AG_F77	64	A	G	AG	77	F	D2	FLU	16.4	15.5	16	NA	NA	NA	1	100	94.51219512	97.56097561	NA	NA	NA	NA	NA	dom	mus	dom_mus	dom_mus
117	117	AG_F79	64	A	G	AG	79	F	D2	MOCK	15.35	15.4	15.25	NA	NA	NA	1	100	100.3257329	99.3485342	NA	NA	NA	NA	NA	dom	mus	dom_mus	dom_mus
118	118	AG_F82	64	A	G	AG	82	F	D2	FLU	20.4	19.5	18.95	NA	NA	NA	1	100	95.58823529	92.89215686	NA	NA	NA	NA	NA	dom	mus	dom_mus	dom_mus
119	119	AG_F97	69	A	G	AG	97	F	D4	MOCK	18.25	16.9	16.55	16.95	17	NA	1	100	92.60273973	90.68493151	92.87671233	93.15068493	27.26027397	23.56164384	15.20547945	dom	mus	dom_mus	dom_mus
120	120	AG_F98	69	A	G	AG	98	F	D4	FLU	16.85	16.05	16.05	15.8	16.5	NA	1	100	95.25222552	95.25222552	93.76854599	97.92284866	16.76557864	14.39169139	9.643916914	dom	mus	dom_mus	dom_mus
121	121	AG_F99	69	A	G	AG	99	F	D4	FLU	17.8	16.85	17.9	17.25	17.35	NA	1	100	94.66292135	100.5617978	96.91011236	97.47191011	9.129213483	6.460674157	4.073033708	dom	mus	dom_mus	dom_mus
122	122	AG_M103	69	A	G	AG	103	M	D2	FLU	22.35	21.35	20	NA	NA	NA	0	100	95.52572707	89.48545861	NA	NA	NA	NA	NA	dom	mus	dom_mus	dom_mus
123	123	AG_M104	69	A	G	AG	104	M	D2	FLU	22.15	21.9	21.25	NA	NA	NA	0	100	98.87133183	95.93679458	NA	NA	NA	NA	NA	dom	mus	dom_mus	dom_mus
124	124	AG_M203	91	A	G	AG	203	M	D4	FLU	23.55	22.65	22.8	23	22.1	NA	0	100	96.17834395	96.81528662	97.66454352	93.84288747	12.42038217	10.50955414	7.006369427	dom	mus	dom_mus	dom_mus
125	125	AG_M204	91	A	G	AG	204	M	D4	MOCK	23.35	24.3	24	24.1	23.5	NA	0	100	104.0685225	102.7837259	103.2119914	100.6423983	-10.38543897	-8.35117773	-4.925053533	dom	mus	dom_mus	dom_mus
126	126	AG_M205	91	A	G	AG	205	M	D4	FLU	23.8	23	23.05	22.9	22.2	NA	0	100	96.63865546	96.8487395	96.21848739	93.27731092	13.65546218	11.97478992	8.718487395	dom	mus	dom_mus	dom_mus
127	127	AG_M206	91	A	G	AG	206	M	D4	FLU	24.45	23.25	23.15	23.15	22.6	NA	0	100	95.09202454	94.68302658	94.68302658	92.43353783	19.32515337	16.87116564	11.75869121	dom	mus	dom_mus	dom_mus
128	128	AG_M95	69	A	G	AG	95	M	D2	MOCK	23.4	23.05	22	NA	NA	NA	0	100	98.5042735	94.01709402	NA	NA	NA	NA	NA	dom	mus	dom_mus	dom_mus
129	129	AG_M96	69	A	G	AG	96	M	D2	FLU	21.3	20.4	20.65	NA	NA	NA	0	100	95.77464789	96.94835681	NA	NA	NA	NA	NA	dom	mus	dom_mus	dom_mus
130	130	AH_F16	32	A	H	AH	16	F	D4	FLU	16.25	15.75	16.05	14.3	13.2	NA	1	100	96.92307692	98.76923077	88	81.23076923	25.69230769	24.15384615	22	dom	dom	dom_dom	dom_dom
131	131	AH_F27	32	A	H	AH	27	F	D4	MOCK	17.2	17.3	17.1	17.85	17.65	NA	1	100	100.5813953	99.41860465	103.7790698	102.6162791	-5.087209302	-4.796511628	-4.796511628	dom	dom	dom_dom	dom_dom
132	132	AH_F53	32	A	H	AH	53	F	D2	FLU	16.9	17.05	16.15	NA	NA	NA	1	100	100.887574	95.56213018	NA	NA	NA	NA	NA	dom	dom	dom_dom	dom_dom
133	133	AH_F55	32	A	H	AH	55	F	D4	FLU	16.75	16.45	16.4	14.85	13.55	NA	1	100	98.20895522	97.91044776	88.65671642	80.89552239	24.7761194	23.88059701	21.94029851	dom	dom	dom_dom	dom_dom
134	134	AH_F64	32	A	H	AH	64	F	D4	FLU	17.5	16.8	16.25	14.35	13.5	NA	1	100	96	92.85714286	82	77.14285714	40.57142857	38.57142857	33	dom	dom	dom_dom	dom_dom
135	135	AH_F66	32	A	H	AH	66	F	D2	MOCK	15.85	16	15.8	NA	NA	NA	1	100	100.9463722	99.68454259	NA	NA	NA	NA	NA	dom	dom	dom_dom	dom_dom
136	136	AH_F69	32	A	H	AH	69	F	D2	FLU	17.1	16.85	16.9	NA	NA	NA	1	100	98.5380117	98.83040936	NA	NA	NA	NA	NA	dom	dom	dom_dom	dom_dom
137	137	AH_F8	32	A	H	AH	8	F	D2	FLU	14.8	14.5	14.5	NA	NA	NA	1	100	97.97297297	97.97297297	NA	NA	NA	NA	NA	dom	dom	dom_dom	dom_dom
138	138	AH_M12	32	A	H	AH	12	M	D4	MOCK	18.55	18.6	18.4	18.7	18.45	NA	0	100	100.2695418	99.19137466	100.8086253	99.46091644	0	0.134770889	-0.134770889	dom	dom	dom_dom	dom_dom
139	139	AH_M2	32	A	H	AH	2	M	D4	FLU	22.45	22.25	21.9	19.65	18.05	NA	0	100	99.1091314	97.55011136	87.52783964	80.40089087	25.61247216	25.16703786	23.49665924	dom	dom	dom_dom	dom_dom
140	140	AH_M21	32	A	H	AH	21	M	D2	FLU	20.45	20.8	20.4	NA	NA	NA	0	100	101.7114914	99.75550122	NA	NA	NA	NA	NA	dom	dom	dom_dom	dom_dom
141	141	AH_M25	32	A	H	AH	25	M	D4	FLU	22.8	23.15	22.8	20.5	18.8	NA	0	100	101.5350877	100	89.9122807	82.45614035	17.3245614	18.09210526	18.85964912	dom	dom	dom_dom	dom_dom
142	142	AH_M3	32	A	H	AH	3	M	D4	FLU	19	19.2	18.8	16.65	15.5	NA	0	100	101.0526316	98.94736842	87.63157895	81.57894737	21.57894737	22.10526316	22.10526316	dom	dom	dom_dom	dom_dom
143	143	AH_M4	32	A	H	AH	4	M	D2	FLU	19.9	20.2	19.8	NA	NA	NA	0	100	101.5075377	99.49748744	NA	NA	NA	NA	NA	dom	dom	dom_dom	dom_dom
144	144	AH_M50	32	A	H	AH	50	M	D2	MOCK	23.1	23.4	22.55	NA	NA	NA	0	100	101.2987013	97.61904762	NA	NA	NA	NA	NA	dom	dom	dom_dom	dom_dom
145	145	AH_M7	32	A	H	AH	7	M	D2	FLU	21.05	21.05	20.7	NA	NA	NA	0	100	100	98.33729216	NA	NA	NA	NA	NA	dom	dom	dom_dom	dom_dom
146	146	BA_F120	8	B	A	BA	120	F	D2	FLU	20.9	20.95	21.15	NA	NA	NA	1	100	100.2392344	101.1961722	NA	NA	NA	NA	NA	dom	dom	dom_dom	dom_dom
147	147	BA_F13	5	B	A	BA	13	F	D4	FLU	18.59	19.3	19.25	18.4	17.3	NA	1	100	103.8192577	103.5502959	98.97794513	93.06078537	-2.877891339	-0.968262507	2.716514255	dom	dom	dom_dom	dom_dom
148	148	BA_F145	8	B	A	BA	145	F	D2	MOCK	22.05	21.8	22.15	NA	NA	NA	1	100	98.86621315	100.4535147	NA	NA	NA	NA	NA	dom	dom	dom_dom	dom_dom
149	149	BA_F19	5	B	A	BA	19	F	D4	FLU	20.07	19.8	19.7	17.55	16.35	NA	1	100	98.65470852	98.15645242	87.44394619	81.46487294	25.0124564	24.33981066	22.74539113	dom	dom	dom_dom	dom_dom
150	150	BA_F21	5	B	A	BA	21	F	D4	FLU	20.65	21.1	20.1	18	17.1	NA	1	100	102.1791768	97.33656174	87.16707022	82.80871671	21.91283293	23.00242131	22.76029056	dom	dom	dom_dom	dom_dom
151	151	BA_F8	5	B	A	BA	8	F	D4	MOCK	17.56	17.65	17	17.5	18.05	NA	1	100	100.5125285	96.81093394	99.65831435	102.7904328	1.623006834	1.879271071	0.541002278	dom	dom	dom_dom	dom_dom
152	152	BA_F94	8	B	A	BA	94	F	D2	FLU	18.9	19.25	19.8	NA	NA	NA	1	100	101.8518519	104.7619048	NA	NA	NA	NA	NA	dom	dom	dom_dom	dom_dom
153	153	BA_F97	8	B	A	BA	97	F	D2	FLU	19.9	20	20.3	NA	NA	NA	1	100	100.5025126	102.0100503	NA	NA	NA	NA	NA	dom	dom	dom_dom	dom_dom
154	154	BA_M102	8	B	A	BA	102	M	D2	FLU	30.55	30.05	29.35	NA	NA	NA	0	100	98.36333879	96.07201309	NA	NA	NA	NA	NA	dom	dom	dom_dom	dom_dom
155	155	BA_M103	8	B	A	BA	103	M	D2	FLU	26.15	26.35	26.3	NA	NA	NA	0	100	100.7648184	100.5736138	NA	NA	NA	NA	NA	dom	dom	dom_dom	dom_dom
156	156	BA_M109	8	B	A	BA	109	M	D2	MOCK	29.75	29.2	29.1	NA	NA	NA	0	100	98.1512605	97.81512605	NA	NA	NA	NA	NA	dom	dom	dom_dom	dom_dom
157	157	BA_M16	5	B	A	BA	16	M	D2	FLU	29.85	29.8	29.9	NA	NA	NA	0	100	99.83249581	100.1675042	NA	NA	NA	NA	NA	dom	dom	dom_dom	dom_dom
158	158	BA_M26	5	B	A	BA	26	M	D2	FLU	27.2	27.2	26.75	NA	NA	NA	0	100	100	98.34558824	NA	NA	NA	NA	NA	dom	dom	dom_dom	dom_dom
159	159	BA_M269	21	B	A	BA	269	M	D4	MOCK	25.8	25.7	25.75	26.05	25.9	NA	0	100	99.6124031	99.80620155	100.9689922	100.3875969	-0.581395349	-0.775193798	-1.065891473	dom	dom	dom_dom	dom_dom
160	160	BA_M278	21	B	A	BA	278	M	D4	FLU	25.2	24.75	23.85	21.6	20.05	NA	0	100	98.21428571	94.64285714	85.71428571	79.56349206	31.6468254	30.75396825	27.18253968	dom	dom	dom_dom	dom_dom
161	161	BA_M281	21	B	A	BA	281	M	D4	FLU	28.25	27.9	27.4	24	22.5	NA	0	100	98.76106195	96.99115044	84.95575221	79.6460177	29.46902655	28.84955752	26.72566372	dom	dom	dom_dom	dom_dom
162	162	BA_M282	21	B	A	BA	282	M	D4	FLU	25.95	26.1	24.85	22.35	20.9	NA	0	100	100.5780347	95.761079	86.12716763	80.53949904	27.26396917	27.55298651	25.72254335	dom	dom	dom_dom	dom_dom
163	163	BA_M35	5	B	A	BA	35	M	D2	FLU	28.3	29.15	29	NA	NA	NA	0	100	103.0035336	102.4734982	NA	NA	NA	NA	NA	dom	dom	dom_dom	dom_dom
164	164	BA_M38	5	B	A	BA	38	M	D2	MOCK	27.76	27.9	27.4	NA	NA	NA	0	100	100.5043228	98.70317003	NA	NA	NA	NA	NA	dom	dom	dom_dom	dom_dom
165	165	BA_M92	8	B	A	BA	92	M	D2	FLU	27.35	27.05	26.7	NA	NA	NA	0	100	98.90310786	97.62340037	NA	NA	NA	NA	NA	dom	dom	dom_dom	dom_dom
166	166	BB_F528	1	B	B	BB	528	F	D4	FLU	19.25	19.35	19	16.65	15.7	NA	1	100	100.5194805	98.7012987	86.49350649	81.55844156	23.50649351	23.76623377	23.37662338	dom	dom	dom_dom	dom_dom
167	167	BB_F529	1	B	B	BB	529	F	D4	FLU	20.1	19.9	19.8	16.8	16.1	NA	1	100	99.00497512	98.50746269	83.58208955	80.09950249	28.85572139	28.35820896	27.11442786	dom	dom	dom_dom	dom_dom
168	168	BB_F551	1	B	B	BB	551	F	D4	MOCK	18.55	18.5	18.9	18.75	18.1	NA	1	100	99.73045822	101.8867925	101.0781671	97.57412399	-1.482479784	-1.617250674	-0.808625337	dom	dom	dom_dom	dom_dom
169	169	BB_F567	1	B	B	BB	567	F	D4	FLU	21.15	20.2	20.3	19.8	20.2	NA	1	100	95.50827423	95.98108747	93.61702128	95.50827423	17.13947991	14.89361702	10.63829787	dom	dom	dom_dom	dom_dom
170	170	BB_F848	7	B	B	BB	848	F	D2	FLU	21	21.6	21.6	NA	NA	NA	1	100	102.8571429	102.8571429	NA	NA	NA	NA	NA	dom	dom	dom_dom	dom_dom
171	171	BB_F856	7	B	B	BB	856	F	D2	FLU	19.3	19.85	19.55	NA	NA	NA	1	100	102.8497409	101.2953368	NA	NA	NA	NA	NA	dom	dom	dom_dom	dom_dom
172	172	BB_F862	7	B	B	BB	862	F	D2	MOCK	20.7	20.9	21.3	NA	NA	NA	1	100	100.9661836	102.8985507	NA	NA	NA	NA	NA	dom	dom	dom_dom	dom_dom
173	173	BB_M507	1	B	B	BB	507	M	D2	MOCK	27.03	26.6	26.45	NA	NA	NA	0	100	98.40917499	97.85423603	NA	NA	NA	NA	NA	dom	dom	dom_dom	dom_dom
174	174	BB_M518	1	B	B	BB	518	M	D2	FLU	25.42	24.95	24.9	NA	NA	NA	0	100	98.15106216	97.95436664	NA	NA	NA	NA	NA	dom	dom	dom_dom	dom_dom
175	175	BB_M521	1	B	B	BB	521	M	D4	MOCK	26.93	26.95	26.6	26.5	26.1	NA	0	100	100.0742666	98.77460082	98.40326773	96.91793539	4.288897141	4.326030449	3.750464166	dom	dom	dom_dom	dom_dom
176	176	BB_M522	1	B	B	BB	522	M	D4	FLU	27.61	27.75	27.3	25.25	24.75	NA	0	100	100.5070627	98.8772184	91.45237233	89.64143426	14.34262948	14.59616081	14.28830134	dom	dom	dom_dom	dom_dom
177	177	BB_M526	1	B	B	BB	526	M	D2	FLU	25.26	24.9	24.55	NA	NA	NA	0	100	98.57482185	97.18923199	NA	NA	NA	NA	NA	dom	dom	dom_dom	dom_dom
178	178	BB_M533	1	B	B	BB	533	M	D4	FLU	25.55	25.5	25.35	25.6	25.25	NA	0	100	99.80430528	99.21722114	100.1956947	98.8258317	1.369863014	1.272015656	0.782778865	dom	dom	dom_dom	dom_dom
179	179	BB_M548	1	B	B	BB	548	M	D4	FLU	24.42	24.25	24.25	22.25	21.55	NA	0	100	99.3038493	99.3038493	91.11384111	88.24733825	16.15479115	15.80671581	15.11056511	dom	dom	dom_dom	dom_dom
180	180	BB_M552	1	B	B	BB	552	M	D2	FLU	24.66	24.5	24.55	NA	NA	NA	0	100	99.35117599	99.5539335	NA	NA	NA	NA	NA	dom	dom	dom_dom	dom_dom
181	181	BC_F102	19	B	C	BC	102	F	D2	FLU	21.35	21.15	21.5	NA	NA	NA	1	100	99.06323185	100.7025761	NA	NA	NA	NA	NA	dom	dom	dom_dom	dom_dom
182	182	BC_F103	19	B	C	BC	103	F	D2	FLU	18.1	17.8	17.7	NA	NA	NA	1	100	98.34254144	97.79005525	NA	NA	NA	NA	NA	dom	dom	dom_dom	dom_dom
183	183	BC_F124	19	B	C	BC	124	F	D2	FLU	20.45	20.55	20.15	NA	NA	NA	1	100	100.4889976	98.53300733	NA	NA	NA	NA	NA	dom	dom	dom_dom	dom_dom
184	184	BC_F126	19	B	C	BC	126	F	D2	MOCK	18.55	18.5	18.65	NA	NA	NA	1	100	99.73045822	100.5390836	NA	NA	NA	NA	NA	dom	dom	dom_dom	dom_dom
185	185	BC_F17	14	B	C	BC	17	F	D4	FLU	16.6	17	17.3	16.25	14.4	NA	1	100	102.4096386	104.2168675	97.89156627	86.74698795	2.108433735	3.313253012	6.626506024	dom	dom	dom_dom	dom_dom
186	186	BC_F22	14	B	C	BC	22	F	D4	MOCK	21.4	21.05	20.9	20.5	20.65	NA	1	100	98.36448598	97.6635514	95.79439252	96.4953271	9.929906542	9.112149533	7.126168224	dom	dom	dom_dom	dom_dom
187	187	BC_F28	14	B	C	BC	28	F	D4	FLU	21.3	20.1	20.1	18.3	16.95	NA	1	100	94.36619718	94.36619718	85.91549296	79.57746479	35.56338028	32.74647887	27.11267606	dom	dom	dom_dom	dom_dom
188	188	BC_F3	14	B	C	BC	3	F	D4	FLU	23.25	22.6	22.9	21.4	19.45	NA	1	100	97.20430108	98.49462366	92.04301075	83.65591398	20.43010753	19.03225806	16.88172043	dom	dom	dom_dom	dom_dom
189	189	BC_M12	14	B	C	BC	12	M	D2	FLU	28.6	28.45	28.25	NA	NA	NA	0	100	99.47552448	98.77622378	NA	NA	NA	NA	NA	dom	dom	dom_dom	dom_dom
190	190	BC_M13	14	B	C	BC	13	M	D4	MOCK	29.1	29.15	29.25	30.05	29.1	NA	0	100	100.1718213	100.5154639	103.2646048	100	-3.951890034	-3.865979381	-3.52233677	dom	dom	dom_dom	dom_dom
191	191	BC_M19	14	B	C	BC	19	M	D2	FLU	29.8	29.75	29.2	NA	NA	NA	0	100	99.83221477	97.98657718	NA	NA	NA	NA	NA	dom	dom	dom_dom	dom_dom
192	192	BC_M2	14	B	C	BC	2	M	D4	FLU	30.3	31.1	30.5	29	26.95	NA	0	100	102.640264	100.660066	95.70957096	88.94389439	6.518151815	7.838283828	9.488448845	dom	dom	dom_dom	dom_dom
193	193	BC_M21	14	B	C	BC	21	M	D4	FLU	30.2	30.7	30.5	30	29.15	NA	0	100	101.6556291	100.9933775	99.33774834	96.52317881	-0.248344371	0.579470199	1.90397351	dom	dom	dom_dom	dom_dom
194	194	BC_M38	15	B	C	BC	38	M	D2	FLU	28.15	28.45	27.95	NA	NA	NA	0	100	101.0657194	99.28952043	NA	NA	NA	NA	NA	dom	dom	dom_dom	dom_dom
195	195	BC_M42	15	B	C	BC	42	M	D2	FLU	25.65	25.9	25.75	NA	NA	NA	0	100	100.9746589	100.3898635	NA	NA	NA	NA	NA	dom	dom	dom_dom	dom_dom
196	196	BC_M5	14	B	C	BC	5	M	D2	FLU	31	30.3	29.4	NA	NA	NA	0	100	97.74193548	94.83870968	NA	NA	NA	NA	NA	dom	dom	dom_dom	dom_dom
197	197	BC_M51	15	B	C	BC	51	M	D2	MOCK	27.1	26.75	26.7	NA	NA	NA	0	100	98.70848708	98.52398524	NA	NA	NA	NA	NA	dom	dom	dom_dom	dom_dom
198	198	BC_M64	15	B	C	BC	64	M	D2	FLU	27.45	27.7	27.57	NA	NA	NA	0	100	100.9107468	100.4371585	NA	NA	NA	NA	NA	dom	dom	dom_dom	dom_dom
199	199	BC_M7	14	B	C	BC	7	M	D4	FLU	30.6	31.2	30.35	29	26.6	NA	0	100	101.9607843	99.18300654	94.77124183	86.92810458	10.62091503	11.60130719	12.17320261	dom	dom	dom_dom	dom_dom
200	200	BC_M8	14	B	C	BC	8	M	D2	MOCK	28.3	28.1	28.1	NA	NA	NA	0	100	99.29328622	99.29328622	NA	NA	NA	NA	NA	dom	dom	dom_dom	dom_dom
201	201	BD_F169	21	B	D	BD	169	F	D4	FLU	20.2	20.3	21.5	19.95	20.9	NA	1	100	100.4950495	106.4356436	98.76237624	103.4653465	-7.425742574	-7.178217822	-3.712871287	dom	dom	dom_dom	dom_dom
202	202	BD_F170	21	B	D	BD	170	F	D4	FLU	21.1	20.85	19.05	17.15	15.9	NA	1	100	98.81516588	90.28436019	81.27962085	75.35545024	41.94312796	41.3507109	35.90047393	dom	dom	dom_dom	dom_dom
203	203	BD_F171	21	B	D	BD	171	F	D4	MOCK	20.1	19.75	20.3	20.4	21	NA	1	100	98.25870647	100.9950249	101.4925373	104.4776119	-2.985074627	-3.855721393	-4.228855721	dom	dom	dom_dom	dom_dom
204	204	BD_F172	21	B	D	BD	172	F	D4	FLU	22.25	22.5	21.35	18.6	17.45	NA	1	100	101.1235955	95.95505618	83.59550562	78.42696629	30.11235955	30.6741573	29.21348315	dom	dom	dom_dom	dom_dom
205	205	BD_F178	23	B	D	BD	178	F	D2	FLU	22.65	21.85	21.55	NA	NA	NA	1	100	96.46799117	95.14348786	NA	NA	NA	NA	NA	dom	dom	dom_dom	dom_dom
206	206	BD_F179	23	B	D	BD	179	F	D2	FLU	21.4	21.7	20.85	NA	NA	NA	1	100	101.4018692	97.42990654	NA	NA	NA	NA	NA	dom	dom	dom_dom	dom_dom
207	207	BD_F180	23	B	D	BD	180	F	D2	FLU	20.4	20.6	20.6	NA	NA	NA	1	100	100.9803922	100.9803922	NA	NA	NA	NA	NA	dom	dom	dom_dom	dom_dom
208	208	BD_F181	23	B	D	BD	181	F	D2	MOCK	21.35	21.55	22.2	NA	NA	NA	1	100	100.9367681	103.9812646	NA	NA	NA	NA	NA	dom	dom	dom_dom	dom_dom
209	209	BD_M12	15	B	D	BD	12	M	D4	FLU	27.8	27.75	27.7	27.48	28.09	NA	0	100	99.82014388	99.64028777	98.84892086	101.0431655	1.169064748	1.079136691	0.809352518	dom	dom	dom_dom	dom_dom
210	210	BD_M31	15	B	D	BD	31	M	D2	FLU	29.95	30.3	30.5	NA	NA	NA	0	100	101.1686144	101.836394	NA	NA	NA	NA	NA	dom	dom	dom_dom	dom_dom
211	211	BD_M40	15	B	D	BD	40	M	D4	MOCK	27.65	28	27.55	27.36	28.21	NA	0	100	101.2658228	99.63833635	98.95117541	102.0253165	-0.867992767	-0.235081374	0.216998192	dom	dom	dom_dom	dom_dom
212	212	BD_M41	15	B	D	BD	41	M	D4	FLU	28.1	28	27.2	26.19	25.35	NA	0	100	99.64412811	96.79715302	93.20284698	90.21352313	15.24911032	15.07117438	13.29181495	dom	dom	dom_dom	dom_dom
213	213	BD_M47	15	B	D	BD	47	M	D2	MOCK	26.2	26.25	26.55	NA	NA	NA	0	100	100.1908397	101.3358779	NA	NA	NA	NA	NA	dom	dom	dom_dom	dom_dom
214	214	BD_M48	15	B	D	BD	48	M	D2	FLU	31.3	32	32.15	NA	NA	NA	0	100	102.2364217	102.715655	NA	NA	NA	NA	NA	dom	dom	dom_dom	dom_dom
215	215	BD_M56	15	B	D	BD	56	M	D4	FLU	27.7	27.6	26.05	24.8	23.6	NA	0	100	99.63898917	94.0433213	89.53068592	85.19855596	24.18772563	24.00722022	20.84837545	dom	dom	dom_dom	dom_dom
216	216	BD_M72	15	B	D	BD	72	M	D2	FLU	32.15	31.75	31.85	NA	NA	NA	0	100	98.75583204	99.06687403	NA	NA	NA	NA	NA	dom	dom	dom_dom	dom_dom
217	217	BE_F11	43	B	E	BE	11	F	D4	FLU	27.6	27.7	27.4	26.05	24.95	NA	1	100	100.3623188	99.27536232	94.38405797	90.39855072	10.77898551	10.96014493	10.77898551	dom	mus	dom_mus	dom_mus
218	218	BE_F14	43	B	E	BE	14	F	D4	FLU	23.7	23.75	25	23.5	22.55	NA	1	100	100.2109705	105.4852321	99.15611814	95.14767932	-2.426160338	-2.320675105	0.52742616	dom	mus	dom_mus	dom_mus
219	219	BE_F17	43	B	E	BE	17	F	D4	MOCK	24.2	24.5	23.7	23.8	24.9	NA	1	100	101.2396694	97.9338843	98.34710744	102.892562	1.033057851	1.652892562	1.239669421	dom	mus	dom_mus	dom_mus
220	220	BE_F20	43	B	E	BE	20	F	D4	FLU	25.75	25.6	25.65	24.6	24.9	NA	1	100	99.41747573	99.61165049	95.53398058	96.69902913	7.087378641	6.796116505	6.310679612	dom	mus	dom_mus	dom_mus
221	221	BE_F54	59	B	E	BE	54	F	D2	FLU	24.05	24.3	24.25	NA	NA	NA	1	100	101.039501	100.8316008	NA	NA	NA	NA	NA	dom	mus	dom_mus	dom_mus
222	222	BE_F55	59	B	E	BE	55	F	D2	FLU	23	22.7	22.95	NA	NA	NA	1	100	98.69565217	99.7826087	NA	NA	NA	NA	NA	dom	mus	dom_mus	dom_mus
223	223	BE_F56	59	B	E	BE	56	F	D2	FLU	24	24.1	23.3	NA	NA	NA	1	100	100.4166667	97.08333333	NA	NA	NA	NA	NA	dom	mus	dom_mus	dom_mus
224	224	BE_F57	59	B	E	BE	57	F	D2	MOCK	24	24.4	23.6	NA	NA	NA	1	100	101.6666667	98.33333333	NA	NA	NA	NA	NA	dom	mus	dom_mus	dom_mus
225	225	BE_M77	64	B	E	BE	77	M	D4	FLU	32.6	32.8	32.35	31.4	30.4	NA	0	100	100.6134969	99.23312883	96.3190184	93.25153374	7.208588957	7.515337423	7.438650307	dom	mus	dom_mus	dom_mus
226	226	BE_M78	64	B	E	BE	78	M	D2	FLU	31.6	31.25	31.15	NA	NA	NA	0	100	98.89240506	98.57594937	NA	NA	NA	NA	NA	dom	mus	dom_mus	dom_mus
227	227	BE_M80	64	B	E	BE	80	M	D2	FLU	29.9	30	29.8	NA	NA	NA	0	100	100.3344482	99.66555184	NA	NA	NA	NA	NA	dom	mus	dom_mus	dom_mus
228	228	BE_M81	64	B	E	BE	81	M	D2	FLU	30	30.05	29.6	NA	NA	NA	0	100	100.1666667	98.66666667	NA	NA	NA	NA	NA	dom	mus	dom_mus	dom_mus
229	229	BE_M82	64	B	E	BE	82	M	D4	FLU	30.9	31.2	31.4	30.75	30.85	NA	0	100	100.9708738	101.618123	99.51456311	99.8381877	-2.022653722	-1.537216828	-0.242718447	dom	mus	dom_mus	dom_mus
230	230	BE_M89	64	B	E	BE	89	M	D4	MOCK	27.75	27.35	28.15	28	27.85	NA	0	100	98.55855856	101.4414414	100.9009009	100.3603604	-1.081081081	-1.801801802	-1.801801802	dom	mus	dom_mus	dom_mus
231	231	BE_M90	64	B	E	BE	90	M	D2	MOCK	28.2	29.1	29.05	NA	NA	NA	0	100	103.1914894	103.0141844	NA	NA	NA	NA	NA	dom	mus	dom_mus	dom_mus
232	232	BE_M91	64	B	E	BE	91	M	D4	FLU	29.25	30.25	30.2	29.9	29.9	NA	0	100	103.4188034	103.2478632	102.2222222	102.2222222	-10	-8.290598291	-4.957264957	dom	mus	dom_mus	dom_mus
233	233	BF_F20	33	B	F	BF	20	F	D2	FLU	17.25	17.5	15.8	NA	NA	NA	1	100	101.4492754	91.5942029	NA	NA	NA	NA	NA	dom	cast	dom_cast	cast_dom
234	234	BF_F21	33	B	F	BF	21	F	D2	FLU	18.05	18.5	17.45	NA	NA	NA	1	100	102.4930748	96.67590028	NA	NA	NA	NA	NA	dom	cast	dom_cast	cast_dom
235	235	BF_F24	33	B	F	BF	24	F	D2	MOCK	18.1	18.5	18.05	NA	NA	NA	1	100	102.2099448	99.72375691	NA	NA	NA	NA	NA	dom	cast	dom_cast	cast_dom
236	236	BF_F34	33	B	F	BF	34	F	D2	FLU	17	17.75	16.8	NA	NA	NA	1	100	104.4117647	98.82352941	NA	NA	NA	NA	NA	dom	cast	dom_cast	cast_dom
237	237	BF_F41	34	B	F	BF	41	F	D4	FLU	19.55	20.1	20.15	19.8	19.15	NA	1	100	102.8132992	103.0690537	101.2787724	97.95396419	-6.138107417	-4.731457801	-1.79028133	dom	cast	dom_cast	cast_dom
238	238	BF_F42	34	B	F	BF	42	F	D4	MOCK	18.9	19.75	19.6	19.05	19.3	NA	1	100	104.4973545	103.7037037	100.7936508	102.1164021	-10.05291005	-7.804232804	-3.703703704	dom	cast	dom_cast	cast_dom
239	239	BF_F43	34	B	F	BF	43	F	D4	FLU	19.75	19.85	19.9	19.75	19.45	NA	1	100	100.5063291	100.7594937	100	98.48101266	-0.506329114	-0.253164557	0.379746835	dom	cast	dom_cast	cast_dom
240	240	BF_F44	34	B	F	BF	44	F	D4	FLU	21.15	21.3	21.3	21.45	21.25	NA	1	100	100.7092199	100.7092199	101.4184397	100.4728132	-3.073286052	-2.718676123	-2.009456265	dom	cast	dom_cast	cast_dom
241	241	BF_M19	33	B	F	BF	19	M	D4	FLU	22.05	23.5	23.6	23.8	23.3	NA	0	100	106.5759637	107.0294785	107.9365079	105.6689342	-24.37641723	-21.08843537	-14.28571429	dom	cast	dom_cast	cast_dom
242	242	BF_M27	33	B	F	BF	27	M	D4	MOCK	23.1	22.7	22.7	22.7	22.05	NA	0	100	98.26839827	98.26839827	98.26839827	95.45454545	7.467532468	6.601731602	4.87012987	dom	cast	dom_cast	cast_dom
243	243	BF_M30	33	B	F	BF	30	M	D4	FLU	24.45	24.4	23.6	23.45	22.6	NA	0	100	99.79550102	96.52351738	95.91002045	92.43353783	11.55419223	11.45194274	9.611451943	dom	cast	dom_cast	cast_dom
244	244	BF_M31	33	B	F	BF	31	M	D4	FLU	26.6	27	24.45	22.5	20.8	NA	0	100	101.5037594	91.91729323	84.58646617	78.19548872	32.89473684	33.64661654	30.35714286	dom	cast	dom_cast	cast_dom
245	245	BF_M45	36	B	F	BF	45	M	D2	FLU	22.1	22.05	21.9	NA	NA	NA	0	100	99.77375566	99.09502262	NA	NA	NA	NA	NA	dom	cast	dom_cast	cast_dom
246	246	BF_M46	36	B	F	BF	46	M	D2	MOCK	22.8	22.65	22.35	NA	NA	NA	0	100	99.34210526	98.02631579	NA	NA	NA	NA	NA	dom	cast	dom_cast	cast_dom
247	247	BF_M47	36	B	F	BF	47	M	D2	FLU	21.6	21.5	21.7	NA	NA	NA	0	100	99.53703704	100.462963	NA	NA	NA	NA	NA	dom	cast	dom_cast	cast_dom
248	248	BF_M48	36	B	F	BF	48	M	D2	FLU	25.35	26.05	25.25	NA	NA	NA	0	100	102.7613412	99.60552268	NA	NA	NA	NA	NA	dom	cast	dom_cast	cast_dom
249	249	BG_F100	32	B	G	BG	100	F	D2	MOCK	14.75	15.2	15.45	NA	NA	NA	1	100	103.0508475	104.7457627	NA	NA	NA	NA	NA	dom	mus	dom_mus	dom_mus
250	250	BG_F107	32	B	G	BG	107	F	D2	FLU	15.15	15.9	15.6	NA	NA	NA	1	100	104.950495	102.970297	NA	NA	NA	NA	NA	dom	mus	dom_mus	dom_mus
251	251	BG_F116	32	B	G	BG	116	F	D2	FLU	15.75	15.9	15.35	NA	NA	NA	1	100	100.952381	97.46031746	NA	NA	NA	NA	NA	dom	mus	dom_mus	dom_mus
252	252	BG_F131	32	B	G	BG	131	F	D2	FLU	15.05	15.85	15.4	NA	NA	NA	1	100	105.3156146	102.3255814	NA	NA	NA	NA	NA	dom	mus	dom_mus	dom_mus
253	253	BG_F74	30	B	G	BG	74	F	D4	FLU	14.35	14.1	14.25	14.35	14.94	NA	1	100	98.25783972	99.30313589	100	104.1114983	0.383275261	-0.487804878	-1.707317073	dom	mus	dom_mus	dom_mus
254	254	BG_F75	30	B	G	BG	75	F	D4	MOCK	14.95	15.25	15.8	15.4	15.43	NA	1	100	102.006689	105.6856187	103.0100334	103.2107023	-12.30769231	-11.30434783	-7.45819398	dom	mus	dom_mus	dom_mus
255	255	BG_F82	30	B	G	BG	82	F	D4	FLU	17.3	17.15	16.55	15.95	16.54	NA	1	100	99.13294798	95.66473988	92.19653179	95.60693642	15.20231214	14.76878613	12.16763006	dom	mus	dom_mus	dom_mus
256	256	BG_F83	30	B	G	BG	83	F	D4	FLU	17.8	17.3	17.3	16.8	16.32	NA	1	100	97.19101124	97.19101124	94.38202247	91.68539326	15.39325843	13.98876404	11.17977528	dom	mus	dom_mus	dom_mus
257	257	BG_M39	25	B	G	BG	39	M	D4	MOCK	19.05	19.4	19.45	20.2	19.85	NA	0	100	101.8372703	102.0997375	106.0367454	104.1994751	-12.07349081	-11.15485564	-9.186351706	dom	mus	dom_mus	dom_mus
258	258	BG_M40	25	B	G	BG	40	M	D4	FLU	22.55	22.75	22	21.15	20.7	NA	0	100	100.886918	97.56097561	93.79157428	91.79600887	11.86252772	12.3059867	11.52993348	dom	mus	dom_mus	dom_mus
259	259	BG_M49	25	B	G	BG	49	M	D4	FLU	21.55	21.5	21.5	20.4	19.7	NA	0	100	99.76798144	99.76798144	94.66357309	91.41531323	10.09280742	9.976798144	9.744779582	dom	mus	dom_mus	dom_mus
260	260	BG_M51	25	B	G	BG	51	M	D4	FLU	20.6	21.6	21.85	21.75	20.4	NA	0	100	104.8543689	106.0679612	105.5825243	99.02912621	-16.01941748	-13.59223301	-8.131067961	dom	mus	dom_mus	dom_mus
261	261	BG_M56	27	B	G	BG	56	M	D2	MOCK	20.4	20.25	20.7	NA	NA	NA	0	100	99.26470588	101.4705882	NA	NA	NA	NA	NA	dom	mus	dom_mus	dom_mus
262	262	BG_M57	27	B	G	BG	57	M	D2	FLU	21.15	21.05	20.75	NA	NA	NA	0	100	99.52718676	98.10874704	NA	NA	NA	NA	NA	dom	mus	dom_mus	dom_mus
263	263	BG_M59	27	B	G	BG	59	M	D2	FLU	19.6	20.1	19.35	NA	NA	NA	0	100	102.5510204	98.7244898	NA	NA	NA	NA	NA	dom	mus	dom_mus	dom_mus
264	264	BG_M60	27	B	G	BG	60	M	D2	FLU	19.75	19.65	19.15	NA	NA	NA	0	100	99.49367089	96.96202532	NA	NA	NA	NA	NA	dom	mus	dom_mus	dom_mus
265	265	BH_F10	40	B	H	BH	10	F	D2	FLU	17.35	17.1	15.95	NA	NA	NA	1	100	98.55907781	91.93083573	NA	NA	NA	NA	NA	dom	dom	dom_dom	dom_dom
266	266	BH_F11	40	B	H	BH	11	F	D4	MOCK	16.1	16.55	17.2	16.65	16.1	NA	1	100	102.7950311	106.8322981	103.4161491	100	-13.04347826	-11.64596273	-6.832298137	dom	dom	dom_dom	dom_dom
267	267	BH_F12	40	B	H	BH	12	F	D4	FLU	16.9	16.9	16.9	16.45	16	NA	1	100	100	100	97.33727811	94.67455621	5.325443787	5.325443787	5.325443787	dom	dom	dom_dom	dom_dom
268	268	BH_F14	40	B	H	BH	14	F	D2	FLU	17.1	17	15.9	NA	NA	NA	1	100	99.41520468	92.98245614	NA	NA	NA	NA	NA	dom	dom	dom_dom	dom_dom
269	269	BH_F2	40	B	H	BH	2	F	D2	MOCK	17	16.75	16.65	NA	NA	NA	1	100	98.52941176	97.94117647	NA	NA	NA	NA	NA	dom	dom	dom_dom	dom_dom
270	270	BH_F21	40	B	H	BH	21	F	D4	FLU	15.3	15.35	15.75	14	12.95	NA	1	100	100.3267974	102.9411765	91.50326797	84.64052288	12.90849673	13.07189542	14.70588235	dom	dom	dom_dom	dom_dom
271	271	BH_F3	40	B	H	BH	3	F	D2	FLU	19.9	19.5	18.45	NA	NA	NA	1	100	97.98994975	92.71356784	NA	NA	NA	NA	NA	dom	dom	dom_dom	dom_dom
272	272	BH_F8	40	B	H	BH	8	F	D4	FLU	17.45	17	16.6	14.8	13.65	NA	1	100	97.42120344	95.12893983	84.81375358	78.2234957	33.5243553	32.23495702	28.51002865	dom	dom	dom_dom	dom_dom
273	273	BH_M100	51	B	H	BH	100	M	D2	FLU	22	21.8	22.3	NA	NA	NA	0	100	99.09090909	101.3636364	NA	NA	NA	NA	NA	dom	dom	dom_dom	dom_dom
274	274	BH_M107	51	B	H	BH	107	M	D2	FLU	23.8	23.7	21.5	NA	NA	NA	0	100	99.57983193	90.33613445	NA	NA	NA	NA	NA	dom	dom	dom_dom	dom_dom
275	275	BH_M220	56	B	H	BH	220	M	D4	FLU	22	21.55	21.65	19.4	18	NA	0	100	97.95454545	98.40909091	88.18181818	81.81818182	24.54545455	23.52272727	21.70454545	dom	dom	dom_dom	dom_dom
276	276	BH_M222	56	B	H	BH	222	M	D2	FLU	22.3	21.95	21.75	NA	NA	NA	0	100	98.43049327	97.53363229	NA	NA	NA	NA	NA	dom	dom	dom_dom	dom_dom
277	277	BH_M224	56	B	H	BH	224	M	D4	MOCK	19.65	19.8	20.2	20.05	19.35	NA	0	100	100.7633588	102.7989822	102.0356234	98.47328244	-4.834605598	-4.452926209	-2.671755725	dom	dom	dom_dom	dom_dom
278	278	BH_M228	56	B	H	BH	228	M	D2	MOCK	19.6	19.85	20.05	NA	NA	NA	0	100	101.2755102	102.2959184	NA	NA	NA	NA	NA	dom	dom	dom_dom	dom_dom
279	279	BH_M231	56	B	H	BH	231	M	D2	FLU	20.1	19.4	19.85	NA	NA	NA	0	100	96.51741294	98.75621891	NA	NA	NA	NA	NA	dom	dom	dom_dom	dom_dom
280	280	BH_M232	56	B	H	BH	232	M	D4	FLU	19.8	19.6	19.2	16.8	16.45	NA	0	100	98.98989899	96.96969697	84.84848485	83.08080808	27.65151515	27.14646465	25.12626263	dom	dom	dom_dom	dom_dom
281	281	BH_M233	56	B	H	BH	233	M	D4	FLU	20	19.55	19.75	17.7	16.85	NA	0	100	97.75	98.75	88.5	84.25	22.875	21.75	20	dom	dom	dom_dom	dom_dom
282	282	BH_M235	56	B	H	BH	235	M	D2	FLU	18.85	18.1	18.5	NA	NA	NA	0	100	96.02122016	98.14323607	NA	NA	NA	NA	NA	dom	dom	dom_dom	dom_dom
283	283	BH_M94	51	B	H	BH	94	M	D2	FLU	24.4	24.05	23.5	NA	NA	NA	0	100	98.56557377	96.31147541	NA	NA	NA	NA	NA	dom	dom	dom_dom	dom_dom
284	284	BH_M95	51	B	H	BH	95	M	D2	MOCK	23.95	24.05	23.6	NA	NA	NA	0	100	100.4175365	98.53862213	NA	NA	NA	NA	NA	dom	dom	dom_dom	dom_dom
285	285	CA_F13	14	C	A	CA	13	F	D2	MOCK	23.4	23.1	23.3	NA	NA	NA	1	100	98.71794872	99.57264957	NA	NA	NA	NA	NA	dom	dom	dom_dom	dom_dom
286	286	CA_F15	14	C	A	CA	15	F	D2	FLU	23.3	23.2	23	NA	NA	NA	1	100	99.57081545	98.71244635	NA	NA	NA	NA	NA	dom	dom	dom_dom	dom_dom
287	287	CA_F20	14	C	A	CA	20	F	D2	FLU	22.7	21.85	22.15	NA	NA	NA	1	100	96.25550661	97.57709251	NA	NA	NA	NA	NA	dom	dom	dom_dom	dom_dom
288	288	CA_F32	14	C	A	CA	32	F	D2	FLU	24.8	24.6	24.7	NA	NA	NA	1	100	99.19354839	99.59677419	NA	NA	NA	NA	NA	dom	dom	dom_dom	dom_dom
289	289	CA_F75	21	C	A	CA	75	F	D4	FLU	23.1	22.5	22.1	20.1	18.85	NA	1	100	97.4025974	95.67099567	87.01298701	81.6017316	29.11255411	27.81385281	24.35064935	dom	dom	dom_dom	dom_dom
290	290	CA_F76	21	C	A	CA	76	F	D4	FLU	22	21.1	21.3	18.9	17.7	NA	1	100	95.90909091	96.81818182	85.90909091	80.45454545	31.13636364	29.09090909	25.45454545	dom	dom	dom_dom	dom_dom
291	291	CA_F77	21	C	A	CA	77	F	D4	FLU	25.7	25.15	24.6	22	20.6	NA	1	100	97.85992218	95.71984436	85.60311284	80.15564202	30.73929961	29.6692607	26.45914397	dom	dom	dom_dom	dom_dom
292	292	CA_F78	21	C	A	CA	78	F	D4	MOCK	24.8	24.95	25.1	24.6	24.45	NA	1	100	100.6048387	101.2096774	99.19354839	98.58870968	-0.302419355	0	0.907258065	dom	dom	dom_dom	dom_dom
293	293	CA_M18	14	C	A	CA	18	M	D4	FLU	29.8	29.35	29.2	27.3	25.55	NA	0	100	98.48993289	97.98657718	91.61073826	85.73825503	19.04362416	18.2885906	16.52684564	dom	dom	dom_dom	dom_dom
294	294	CA_M23	14	C	A	CA	23	M	D4	MOCK	30.2	30.1	29.7	30.3	30.5	NA	0	100	99.66887417	98.34437086	100.3311258	100.9933775	1.158940397	0.993377483	0	dom	dom	dom_dom	dom_dom
295	295	CA_M30	14	C	A	CA	30	M	D4	FLU	29.2	28.75	28.6	26.35	25.1	NA	0	100	98.45890411	97.94520548	90.23972603	85.95890411	20.37671233	19.60616438	17.80821918	dom	dom	dom_dom	dom_dom
296	296	CA_M40	15	C	A	CA	40	M	D2	MOCK	26.45	26.5	26.45	NA	NA	NA	0	100	100.1890359	100	NA	NA	NA	NA	NA	dom	dom	dom_dom	dom_dom
297	297	CA_M41	15	C	A	CA	41	M	D2	FLU	27.05	27	26.8	NA	NA	NA	0	100	99.81515712	99.07578558	NA	NA	NA	NA	NA	dom	dom	dom_dom	dom_dom
298	298	CA_M42	15	C	A	CA	42	M	D2	FLU	25.95	26.55	26.05	NA	NA	NA	0	100	102.3121387	100.3853565	NA	NA	NA	NA	NA	dom	dom	dom_dom	dom_dom
299	299	CA_M43	15	C	A	CA	43	M	D2	FLU	24.35	25.35	25	NA	NA	NA	0	100	104.1067762	102.6694045	NA	NA	NA	NA	NA	dom	dom	dom_dom	dom_dom
300	300	CA_M9	14	C	A	CA	9	M	D4	FLU	28.5	28.65	27.9	25.25	24.1	NA	0	100	100.5263158	97.89473684	88.59649123	84.56140351	20.70175439	20.96491228	20.1754386	dom	dom	dom_dom	dom_dom
301	301	CB_F133	20	C	B	CB	133	F	D4	FLU	24.4	24.2	24.5	21.8	20.3	NA	1	100	99.18032787	100.4098361	89.3442623	83.19672131	19.46721311	19.05737705	18.85245902	dom	dom	dom_dom	dom_dom
302	302	CB_F137	20	C	B	CB	137	F	D4	FLU	24	24.55	23.7	21	19.65	NA	1	100	102.2916667	98.75	87.5	81.875	20.52083333	21.66666667	22.1875	dom	dom	dom_dom	dom_dom
303	303	CB_F139	20	C	B	CB	139	F	D4	FLU	23.7	23.7	22.5	20.4	18.65	NA	1	100	100	94.93670886	86.07594937	78.69198312	29.64135021	29.64135021	27.10970464	dom	dom	dom_dom	dom_dom
304	304	CB_F141	20	C	B	CB	141	F	D4	MOCK	22.55	23	23.6	23.05	22.85	NA	1	100	101.9955654	104.6563193	102.2172949	101.3303769	-9.534368071	-8.536585366	-5.210643016	dom	dom	dom_dom	dom_dom
305	305	CB_F4	11	C	B	CB	4	F	D2	FLU	22.55	21.9	21.7	NA	NA	NA	1	100	97.11751663	96.23059867	NA	NA	NA	NA	NA	dom	dom	dom_dom	dom_dom
306	306	CB_F7	11	C	B	CB	7	F	D2	FLU	21	21.3	21	NA	NA	NA	1	100	101.4285714	100	NA	NA	NA	NA	NA	dom	dom	dom_dom	dom_dom
307	307	CB_F8	11	C	B	CB	8	F	D2	FLU	22.7	22.3	22.65	NA	NA	NA	1	100	98.23788546	99.77973568	NA	NA	NA	NA	NA	dom	dom	dom_dom	dom_dom
308	308	CB_F9	11	C	B	CB	9	F	D2	MOCK	21.25	21.05	21.15	NA	NA	NA	1	100	99.05882353	99.52941176	NA	NA	NA	NA	NA	dom	dom	dom_dom	dom_dom
309	309	CB_M1	11	C	B	CB	1	M	D4	FLU	28.6	28.8	28.7	26.8	24.9	NA	0	100	100.6993007	100.3496503	93.70629371	87.06293706	11.71328671	12.06293706	12.58741259	dom	dom	dom_dom	dom_dom
310	310	CB_M116	19	C	B	CB	116	M	D2	FLU	32.95	33.1	32.9	NA	NA	NA	0	100	100.4552352	99.84825493	NA	NA	NA	NA	NA	dom	dom	dom_dom	dom_dom
311	311	CB_M120	19	C	B	CB	120	M	D2	MOCK	34.7	34.7	32.35	NA	NA	NA	0	100	100	93.22766571	NA	NA	NA	NA	NA	dom	dom	dom_dom	dom_dom
312	312	CB_M124	19	C	B	CB	124	M	D2	FLU	30.5	30	30.3	NA	NA	NA	0	100	98.36065574	99.3442623	NA	NA	NA	NA	NA	dom	dom	dom_dom	dom_dom
313	313	CB_M125	19	C	B	CB	125	M	D2	FLU	26.75	27.7	26.75	NA	NA	NA	0	100	103.5514019	100	NA	NA	NA	NA	NA	dom	dom	dom_dom	dom_dom
314	314	CB_M2	11	C	B	CB	2	M	D4	MOCK	33.05	32.7	32.9	31.6	31.85	NA	0	100	98.94099849	99.54614221	95.61270802	96.36913767	7.715582451	7.186081694	6.429652042	dom	dom	dom_dom	dom_dom
315	315	CB_M3	11	C	B	CB	3	M	D4	FLU	34.15	33.3	33.15	29.45	27.45	NA	0	100	97.51098097	97.07174231	86.23718887	80.3806735	28.9897511	27.74524158	25.03660322	dom	dom	dom_dom	dom_dom
316	316	CB_M5	11	C	B	CB	5	M	D4	FLU	29.45	28.75	28.6	26.25	24.5	NA	0	100	97.62308998	97.11375212	89.13412564	83.19185059	24.53310696	23.34465195	20.71307301	dom	dom	dom_dom	dom_dom
317	317	CC_F610	2	C	C	CC	610	F	D2	FLU	21.61	22	21.6	NA	NA	NA	1	100	101.80472	99.95372513	NA	NA	NA	NA	NA	dom	dom	dom_dom	dom_dom
318	318	CC_F615	2	C	C	CC	615	F	D4	MOCK	24.33	23.4	22.6	21.89	22.01	NA	1	100	96.17755857	92.88943691	89.97122894	90.46444718	25.72955199	23.81833128	18.35182902	dom	dom	dom_dom	dom_dom
319	319	CC_F622	2	C	C	CC	622	F	D2	FLU	21.15	22.05	21.6	NA	NA	NA	1	100	104.2553191	102.1276596	NA	NA	NA	NA	NA	dom	dom	dom_dom	dom_dom
320	320	CC_F628	2	C	C	CC	628	F	D4	FLU	21.2	21.2	20.65	19.2	17.9	NA	1	100	100	97.40566038	90.56603774	84.43396226	19.81132075	19.81132075	18.51415094	dom	dom	dom_dom	dom_dom
321	321	CC_F634	2	C	C	CC	634	F	D4	FLU	18.36	18.3	18.25	16.8	15.85	NA	1	100	99.67320261	99.40087146	91.50326797	86.32897603	16.25816993	16.09477124	15.63180828	dom	dom	dom_dom	dom_dom
322	322	CC_F635	2	C	C	CC	635	F	D2	MOCK	19.29	18.8	18.6	NA	NA	NA	1	100	97.45982374	96.42301711	NA	NA	NA	NA	NA	dom	dom	dom_dom	dom_dom
323	323	CC_F660	2	C	C	CC	660	F	D2	FLU	19.3	19.7	19	NA	NA	NA	1	100	102.0725389	98.44559585	NA	NA	NA	NA	NA	dom	dom	dom_dom	dom_dom
324	324	CC_F661	2	C	C	CC	661	F	D4	FLU	21.14	21.1	20.7	19.6	18.4	NA	1	100	99.81078524	97.91863765	92.71523179	87.03878903	16.0359508	15.94134342	14.80605487	dom	dom	dom_dom	dom_dom
325	325	CC_M611	2	C	C	CC	611	M	D2	FLU	26.56	26.1	25.85	NA	NA	NA	0	100	98.26807229	97.32680723	NA	NA	NA	NA	NA	dom	dom	dom_dom	dom_dom
326	326	CC_M613	2	C	C	CC	613	M	D4	FLU	26.38	26.85	27.45	26.35	24.15	NA	0	100	101.7816528	104.0561031	99.88627748	91.54662623	-1.497346475	-0.606520091	2.312357847	dom	dom	dom_dom	dom_dom
327	327	CC_M618	2	C	C	CC	618	M	D4	FLU	25.88	26.1	26.6	24.7	22.8	NA	0	100	100.8500773	102.7820711	95.44049459	88.09891808	6.877897991	7.302936631	9.119010819	dom	dom	dom_dom	dom_dom
328	328	CC_M619	2	C	C	CC	619	M	D2	MOCK	30.2	29.3	28.8	NA	NA	NA	0	100	97.01986755	95.36423841	NA	NA	NA	NA	NA	dom	dom	dom_dom	dom_dom
329	329	CC_M625	2	C	C	CC	625	M	D2	FLU	28.49	28.35	27.75	NA	NA	NA	0	100	99.50859951	97.4025974	NA	NA	NA	NA	NA	dom	dom	dom_dom	dom_dom
330	330	CC_M626	2	C	C	CC	626	M	D4	FLU	26.33	26.9	27.4	25.35	23.75	NA	0	100	102.164831	104.0638055	96.27800987	90.2012913	2.392707938	3.475123433	6.589441701	dom	dom	dom_dom	dom_dom
331	331	CC_M631	2	C	C	CC	631	M	D4	MOCK	24.95	25.1	25.3	25.17	25.35	NA	0	100	100.6012024	101.4028056	100.8817635	101.6032064	-3.687374749	-3.386773547	-2.384769539	dom	dom	dom_dom	dom_dom
332	332	CD_F14	5	C	D	CD	14	F	D2	MOCK	20.93	21.5	21.3	NA	NA	NA	1	100	102.7233636	101.7677974	NA	NA	NA	NA	NA	dom	dom	dom_dom	dom_dom
333	333	CD_F15	5	C	D	CD	15	F	D4	FLU	20.17	20.7	21.2	19.3	17.9	NA	1	100	102.6276648	105.106594	95.68666336	88.74566187	2.206246901	3.520079326	7.387208726	dom	dom	dom_dom	dom_dom
334	334	CD_F20	5	C	D	CD	20	F	D2	FLU	21.55	21.75	21.95	NA	NA	NA	1	100	100.9280742	101.8561485	NA	NA	NA	NA	NA	dom	dom	dom_dom	dom_dom
335	335	CD_F21	5	C	D	CD	21	F	D4	MOCK	21.84	22.4	22.8	22.5	21.95	NA	1	100	102.5641026	104.3956044	103.021978	100.503663	-10.23351648	-8.951465201	-5.471611722	dom	dom	dom_dom	dom_dom
336	336	CD_F29	5	C	D	CD	29	F	D4	FLU	22.44	22.35	22.3	20.95	20.2	NA	1	100	99.59893048	99.37611408	93.3600713	90.01782531	12.65597148	12.45543672	11.942959	dom	dom	dom_dom	dom_dom
337	337	CD_F31	5	C	D	CD	31	F	D2	FLU	20.9	20.85	20.15	NA	NA	NA	1	100	99.76076555	96.41148325	NA	NA	NA	NA	NA	dom	dom	dom_dom	dom_dom
338	338	CD_F4	5	C	D	CD	4	F	D4	FLU	22.08	21.4	21.75	20.4	19.4	NA	1	100	96.92028986	98.50543478	92.39130435	87.86231884	18.25181159	16.71195652	14.42481884	dom	dom	dom_dom	dom_dom
339	339	CD_F6	5	C	D	CD	6	F	D2	FLU	21.8	21.1	20.75	NA	NA	NA	1	100	96.78899083	95.18348624	NA	NA	NA	NA	NA	dom	dom	dom_dom	dom_dom
340	340	CD_M10	5	C	D	CD	10	M	D2	FLU	24.65	24.8	24.4	NA	NA	NA	0	100	100.6085193	98.98580122	NA	NA	NA	NA	NA	dom	dom	dom_dom	dom_dom
341	341	CD_M11	5	C	D	CD	11	M	D2	FLU	25.85	25.7	26.2	NA	NA	NA	0	100	99.41972921	101.3539652	NA	NA	NA	NA	NA	dom	dom	dom_dom	dom_dom
342	342	CD_M19	5	C	D	CD	19	M	D2	MOCK	30.36	30.65	30.6	NA	NA	NA	0	100	100.9552042	100.7905138	NA	NA	NA	NA	NA	dom	dom	dom_dom	dom_dom
343	343	CD_M24	5	C	D	CD	24	M	D2	FLU	26.4	26.4	26.6	NA	NA	NA	0	100	100	100.7575758	NA	NA	NA	NA	NA	dom	dom	dom_dom	dom_dom
344	344	CD_M38	6	C	D	CD	38	M	D4	FLU	28.25	28.05	28.75	26.5	24.55	NA	0	100	99.2920354	101.7699115	93.80530973	86.90265487	11.68141593	11.32743363	11.85840708	dom	dom	dom_dom	dom_dom
345	345	CD_M39	6	C	D	CD	39	M	D4	FLU	28.85	28.9	29	26.5	24.7	NA	0	100	100.1733102	100.5199307	91.85441941	85.6152513	14.64471404	14.73136915	15.0779896	dom	dom	dom_dom	dom_dom
346	346	CD_M40	6	C	D	CD	40	M	D4	MOCK	27.6	27.75	27.8	27.9	28.25	NA	0	100	100.5434783	100.7246377	101.0869565	102.3550725	-3.532608696	-3.260869565	-2.626811594	dom	dom	dom_dom	dom_dom
347	347	CD_M45	6	C	D	CD	45	M	D4	FLU	29.15	29.8	29.8	28.65	26.45	NA	0	100	102.2298456	102.2298456	98.28473413	90.73756432	1.886792453	3.001715266	5.231560892	dom	dom	dom_dom	dom_dom
348	348	CE_F209	82	C	E	CE	209	F	D2	FLU	30.8	30.1	28.9	NA	NA	NA	1	100	97.72727273	93.83116883	NA	NA	NA	NA	NA	dom	mus	dom_mus	dom_mus
349	349	CE_F210	82	C	E	CE	210	F	D2	FLU	29.45	29.45	28.2	NA	NA	NA	1	100	100	95.75551783	NA	NA	NA	NA	NA	dom	mus	dom_mus	dom_mus
350	350	CE_F211	82	C	E	CE	211	F	D2	FLU	30.4	30.85	30.3	NA	NA	NA	1	100	101.4802632	99.67105263	NA	NA	NA	NA	NA	dom	mus	dom_mus	dom_mus
351	351	CE_F217	82	C	E	CE	217	F	D2	MOCK	33.25	32.7	32.25	NA	NA	NA	1	100	98.34586466	96.9924812	NA	NA	NA	NA	NA	dom	mus	dom_mus	dom_mus
352	352	CE_F34	34	C	E	CE	34	F	D4	MOCK	27	26.75	25.85	25.25	25.8	NA	1	100	99.07407407	95.74074074	93.51851852	95.55555556	13.88888889	13.42592593	10.83333333	dom	mus	dom_mus	dom_mus
353	353	CE_F35	34	C	E	CE	35	F	D4	FLU	27.3	27.2	26.3	25.45	24.4	NA	1	100	99.63369963	96.33699634	93.22344322	89.37728938	16.11721612	15.93406593	13.91941392	dom	mus	dom_mus	dom_mus
354	354	CE_F36	34	C	E	CE	36	F	D4	FLU	26.6	26.7	25.45	24.25	23.45	NA	1	100	100.3759398	95.67669173	91.16541353	88.15789474	18.70300752	18.89097744	16.91729323	dom	mus	dom_mus	dom_mus
355	355	CE_F37	34	C	E	CE	37	F	D4	FLU	25.7	26.4	25.25	23.85	22.05	NA	1	100	102.7237354	98.24902724	92.80155642	85.79766537	13.32684825	14.68871595	15.17509728	dom	mus	dom_mus	dom_mus
356	356	CE_F47	38	C	E	CE	47	F	D4	FLU	25.8	26.1	26.7	25.2	23.6	NA	1	100	101.1627907	103.4883721	97.6744186	91.47286822	1.937984496	2.519379845	4.84496124	dom	mus	dom_mus	dom_mus
357	357	CE_F48	38	C	E	CE	48	F	D4	FLU	30.45	30.25	31	29.65	29.9	NA	1	100	99.34318555	101.8062397	97.3727422	98.19376026	2.380952381	2.052545156	2.6272578	dom	mus	dom_mus	dom_mus
358	358	CE_F50	38	C	E	CE	50	F	D4	MOCK	28.4	28.1	29	27.4	27.75	NA	1	100	98.94366197	102.1126761	96.47887324	97.71126761	3.60915493	3.080985915	3.60915493	dom	mus	dom_mus	dom_mus
359	359	CE_F51	38	C	E	CE	51	F	D4	FLU	27.7	27.9	28.35	26.4	25.1	NA	1	100	100.7220217	102.3465704	95.30685921	90.61371841	6.317689531	6.678700361	8.21299639	dom	mus	dom_mus	dom_mus
360	360	CE_M10	32	C	E	CE	10	M	D2	MOCK	35.05	35.7	35.05	NA	NA	NA	0	100	101.8544936	100	NA	NA	NA	NA	NA	dom	mus	dom_mus	dom_mus
361	361	CE_M100	57	C	E	CE	100	M	D2	FLU	34.85	34.25	33.7	NA	NA	NA	0	100	98.27833572	96.70014347	NA	NA	NA	NA	NA	dom	mus	dom_mus	dom_mus
362	362	CE_M101	57	C	E	CE	101	M	D2	MOCK	31.3	31	31.15	NA	NA	NA	0	100	99.04153355	99.52076677	NA	NA	NA	NA	NA	dom	mus	dom_mus	dom_mus
363	363	CE_M11	32	C	E	CE	11	M	D2	FLU	36.2	35.9	35.65	NA	NA	NA	0	100	99.17127072	98.48066298	NA	NA	NA	NA	NA	dom	mus	dom_mus	dom_mus
364	364	CE_M18	32	C	E	CE	18	M	D2	FLU	40.1	39.65	39.35	NA	NA	NA	0	100	98.87780549	98.12967581	NA	NA	NA	NA	NA	dom	mus	dom_mus	dom_mus
365	365	CE_M19	32	C	E	CE	19	M	D2	FLU	39.25	39.05	38.7	NA	NA	NA	0	100	99.49044586	98.59872611	NA	NA	NA	NA	NA	dom	mus	dom_mus	dom_mus
366	366	CE_M21	33	C	E	CE	21	M	D4	MOCK	32.05	32.6	32.4	32.5	31.95	NA	0	100	101.7160686	101.0920437	101.4040562	99.68798752	-4.056162246	-3.198127925	-1.794071763	dom	mus	dom_mus	dom_mus
367	367	CE_M22	33	C	E	CE	22	M	D4	FLU	30.4	30.15	30.15	30.05	29	NA	0	100	99.17763158	99.17763158	98.84868421	95.39473684	5.098684211	4.6875	3.865131579	dom	mus	dom_mus	dom_mus
368	368	CE_M24	33	C	E	CE	24	M	D4	FLU	33.65	33.35	33.1	32.85	31.3	NA	0	100	99.10846954	98.36552749	97.62258544	93.01634473	8.395245171	7.949479941	6.686478455	dom	mus	dom_mus	dom_mus
369	369	CE_M25	33	C	E	CE	25	M	D4	FLU	33.05	32.6	32.8	32.55	31.3	NA	0	100	98.63842663	99.24357035	98.4871407	94.70499244	6.278366112	5.597579425	4.538577912	dom	mus	dom_mus	dom_mus
370	370	CE_M98	57	C	E	CE	98	M	D2	FLU	33.25	33.35	32.25	NA	NA	NA	0	100	100.3007519	96.9924812	NA	NA	NA	NA	NA	dom	mus	dom_mus	dom_mus
371	371	CE_M99	57	C	E	CE	99	M	D2	FLU	33.25	32.6	31.9	NA	NA	NA	0	100	98.04511278	95.93984962	NA	NA	NA	NA	NA	dom	mus	dom_mus	dom_mus
372	372	CF_F102	69	C	F	CF	102	F	D4	FLU	19.8	19.45	19.6	19.4	19.3	NA	1	100	98.23232323	98.98989899	97.97979798	97.47474747	6.060606061	5.176767677	3.787878788	dom	cast	dom_cast	cast_dom
373	373	CF_F103	69	C	F	CF	103	F	D4	MOCK	19.3	18.6	19.15	19.3	18.85	NA	1	100	96.37305699	99.22279793	100	97.66839378	5.569948187	3.756476684	1.554404145	dom	cast	dom_cast	cast_dom
374	374	CF_F104	69	C	F	CF	104	F	D4	FLU	19.25	19.2	18.8	19	19.45	NA	1	100	99.74025974	97.66233766	98.7012987	101.038961	3.376623377	3.246753247	1.948051948	dom	cast	dom_cast	cast_dom
375	375	CF_F105	69	C	F	CF	105	F	D4	FLU	19.5	19.2	18.2	16.95	15.55	NA	1	100	98.46153846	93.33333333	86.92307692	79.74358974	31.41025641	30.64102564	26.53846154	dom	cast	dom_cast	cast_dom
376	376	CF_F26	31	C	F	CF	26	F	D2	MOCK	19.9	19.34	19.05	NA	NA	NA	1	100	97.18592965	95.72864322	NA	NA	NA	NA	NA	dom	cast	dom_cast	cast_dom
377	377	CF_F28	31	C	F	CF	28	F	D2	FLU	16.35	15.74	14.35	NA	NA	NA	1	100	96.26911315	87.7675841	NA	NA	NA	NA	NA	dom	cast	dom_cast	cast_dom
378	378	CF_F29	31	C	F	CF	29	F	D2	FLU	19.2	18.94	19.1	NA	NA	NA	1	100	98.64583333	99.47916667	NA	NA	NA	NA	NA	dom	cast	dom_cast	cast_dom
379	379	CF_F30	31	C	F	CF	30	F	D2	FLU	19.7	20	19.8	NA	NA	NA	1	100	101.5228426	100.5076142	NA	NA	NA	NA	NA	dom	cast	dom_cast	cast_dom
380	380	CF_M40	34	C	F	CF	40	M	D4	MOCK	28.15	28.15	28.35	27.8	27.4	NA	0	100	100	100.7104796	98.75666075	97.3357016	1.865008881	1.865008881	2.220248668	dom	cast	dom_cast	cast_dom
381	381	CF_M41	34	C	F	CF	41	M	D4	FLU	25.5	26.05	26.4	24.25	22.6	NA	0	100	102.1568627	103.5294118	95.09803922	88.62745098	4.901960784	5.980392157	8.823529412	dom	cast	dom_cast	cast_dom
382	382	CF_M42	34	C	F	CF	42	M	D4	FLU	29.25	28.95	29.05	28.9	28.45	NA	0	100	98.97435897	99.31623932	98.8034188	97.26495726	4.273504274	3.760683761	2.905982906	dom	cast	dom_cast	cast_dom
383	383	CF_M43	34	C	F	CF	43	M	D4	FLU	27.4	28	28.4	28.6	28.85	NA	0	100	102.189781	103.649635	104.379562	105.2919708	-12.8649635	-11.77007299	-8.850364964	dom	cast	dom_cast	cast_dom
384	384	CF_M49	38	C	F	CF	49	M	D2	MOCK	25.5	25.25	25.4	NA	NA	NA	0	100	99.01960784	99.60784314	NA	NA	NA	NA	NA	dom	cast	dom_cast	cast_dom
385	385	CF_M50	38	C	F	CF	50	M	D2	FLU	25	25.1	24.45	NA	NA	NA	0	100	100.4	97.8	NA	NA	NA	NA	NA	dom	cast	dom_cast	cast_dom
386	386	CF_M51	38	C	F	CF	51	M	D2	FLU	24.85	24.3	24.55	NA	NA	NA	0	100	97.78672032	98.79275654	NA	NA	NA	NA	NA	dom	cast	dom_cast	cast_dom
387	387	CF_M52	38	C	F	CF	52	M	D2	FLU	23.4	22.95	23.75	NA	NA	NA	0	100	98.07692308	101.4957265	NA	NA	NA	NA	NA	dom	cast	dom_cast	cast_dom
388	388	CG_F111	37	C	G	CG	111	F	D2	FLU	16.05	16.05	15.85	NA	NA	NA	1	100	100	98.75389408	NA	NA	NA	NA	NA	dom	mus	dom_mus	dom_mus
389	389	CG_F123	37	C	G	CG	123	F	D2	MOCK	16.6	16.15	16.5	NA	NA	NA	1	100	97.28915663	99.39759036	NA	NA	NA	NA	NA	dom	mus	dom_mus	dom_mus
390	390	CG_F124	37	C	G	CG	124	F	D2	FLU	15.45	15	14.75	NA	NA	NA	1	100	97.08737864	95.46925566	NA	NA	NA	NA	NA	dom	mus	dom_mus	dom_mus
391	391	CG_F84	34	C	G	CG	84	F	D4	FLU	19.1	19.05	18.7	19.25	19.85	NA	1	100	99.7382199	97.90575916	100.7853403	103.9267016	-0.392670157	-0.523560209	-1.701570681	dom	mus	dom_mus	dom_mus
392	392	CG_F91	34	C	G	CG	91	F	D4	MOCK	18.45	18.4	18.9	19.5	20.5	NA	1	100	99.72899729	102.4390244	105.6910569	111.1111111	-13.41463415	-13.5501355	-12.46612466	dom	mus	dom_mus	dom_mus
393	393	CG_F92	34	C	G	CG	92	F	D4	FLU	19.7	19.1	19.9	19.75	20.2	NA	1	100	96.95431472	101.0152284	100.2538071	102.5380711	0.507614213	-1.015228426	-2.030456853	dom	mus	dom_mus	dom_mus
394	394	CG_F99	34	C	G	CG	99	F	D4	FLU	17.15	17.25	17.25	17.45	17.25	NA	1	100	100.5830904	100.5830904	101.7492711	100.5830904	-3.206997085	-2.915451895	-2.332361516	dom	mus	dom_mus	dom_mus
395	395	CG_M62	33	C	G	CG	62	M	D4	FLU	24.5	23.35	23.05	22.55	22.75	NA	0	100	95.30612245	94.08163265	92.04081633	92.85714286	22.14285714	19.79591837	14.48979592	dom	mus	dom_mus	dom_mus
396	396	CG_M65	33	C	G	CG	65	M	D4	FLU	23.55	22.6	22.85	22.35	22.9	NA	0	100	95.96602972	97.02760085	94.9044586	97.23991507	13.48195329	11.46496815	7.961783439	dom	mus	dom_mus	dom_mus
397	397	CG_M72	33	C	G	CG	72	M	D4	FLU	20.8	20.45	19.85	19.1	19.35	NA	0	100	98.31730769	95.43269231	91.82692308	93.02884615	17.90865385	17.06730769	13.94230769	dom	mus	dom_mus	dom_mus
398	398	CG_M73	33	C	G	CG	73	M	D4	MOCK	18.3	17.7	17.4	17.85	18.3	NA	0	100	96.72131148	95.08196721	97.54098361	100	10.6557377	9.016393443	4.918032787	dom	mus	dom_mus	dom_mus
399	399	CG_M82	34	C	G	CG	82	M	D2	FLU	25.3	24.8	23.75	NA	NA	NA	0	100	98.02371542	93.87351779	NA	NA	NA	NA	NA	dom	mus	dom_mus	dom_mus
400	400	CG_M83	34	C	G	CG	83	M	D2	MOCK	25.95	25.65	24.95	NA	NA	NA	0	100	98.84393064	96.14643545	NA	NA	NA	NA	NA	dom	mus	dom_mus	dom_mus
401	401	CG_M87	34	C	G	CG	87	M	D2	FLU	25.55	24.55	23.55	NA	NA	NA	0	100	96.08610568	92.17221135	NA	NA	NA	NA	NA	dom	mus	dom_mus	dom_mus
402	402	CG_M94	34	C	G	CG	94	M	D2	FLU	25.8	24.85	23.75	NA	NA	NA	0	100	96.31782946	92.05426357	NA	NA	NA	NA	NA	dom	mus	dom_mus	dom_mus
403	403	CH_F20	22	C	H	CH	20	F	D2	FLU	18.3	18.2	18.2	NA	NA	NA	1	100	99.45355191	99.45355191	NA	NA	NA	NA	NA	dom	dom	dom_dom	dom_dom
404	404	CH_F21	22	C	H	CH	21	F	D2	MOCK	16.95	16.65	16.35	NA	NA	NA	1	100	98.2300885	96.46017699	NA	NA	NA	NA	NA	dom	dom	dom_dom	dom_dom
405	405	CH_F5	22	C	H	CH	5	F	D2	FLU	21	21.05	20.7	NA	NA	NA	1	100	100.2380952	98.57142857	NA	NA	NA	NA	NA	dom	dom	dom_dom	dom_dom
406	406	CH_F53	31	C	H	CH	53	F	D4	FLU	19.1	17.97	17.6	15.6	14.85	NA	1	100	94.08376963	92.14659686	81.67539267	77.7486911	43.21989529	40.2617801	33.37696335	dom	dom	dom_dom	dom_dom
407	407	CH_F54	31	C	H	CH	54	F	D4	FLU	16.95	16.72	15.9	14.45	13.25	NA	1	100	98.64306785	93.80530973	85.25073746	78.17109145	33.21533923	32.53687316	28.76106195	dom	dom	dom_dom	dom_dom
408	408	CH_F55	31	C	H	CH	55	F	D4	MOCK	17.25	16.7	16.8	16.7	16.7	NA	1	100	96.8115942	97.39130435	96.8115942	96.8115942	10.57971014	8.985507246	6.086956522	dom	dom	dom_dom	dom_dom
409	409	CH_F56	31	C	H	CH	56	F	D4	FLU	19.1	17.53	17.05	15.4	14.35	NA	1	100	91.78010471	89.26701571	80.62827225	75.13089005	50.7591623	46.64921466	37.17277487	dom	dom	dom_dom	dom_dom
410	410	CH_F7	22	C	H	CH	7	F	D2	FLU	17.4	17.2	17.8	NA	NA	NA	1	100	98.85057471	102.2988506	NA	NA	NA	NA	NA	dom	dom	dom_dom	dom_dom
411	411	CH_M16	22	C	H	CH	16	M	D4	FLU	22.7	23	22.4	20	18.9	NA	0	100	101.3215859	98.6784141	88.10572687	83.25991189	20.26431718	20.92511013	20.92511013	dom	dom	dom_dom	dom_dom
412	412	CH_M17	22	C	H	CH	17	M	D4	FLU	21.05	20.4	19.95	18.5	17	NA	0	100	96.91211401	94.77434679	87.88598575	80.76009501	30.04750594	28.50356295	24.34679335	dom	dom	dom_dom	dom_dom
413	413	CH_M3	22	C	H	CH	3	M	D4	FLU	19.65	19.6	19.3	17.8	16.65	NA	0	100	99.74554707	98.21882952	90.58524173	84.73282443	19.08396947	18.956743	17.9389313	dom	dom	dom_dom	dom_dom
414	414	CH_M32	27	C	H	CH	32	M	D2	FLU	22.9	23	22.85	NA	NA	NA	0	100	100.4366812	99.78165939	NA	NA	NA	NA	NA	dom	dom	dom_dom	dom_dom
415	415	CH_M33	27	C	H	CH	33	M	D2	FLU	19.5	19.5	19.5	NA	NA	NA	0	100	100	100	NA	NA	NA	NA	NA	dom	dom	dom_dom	dom_dom
416	416	CH_M34	27	C	H	CH	34	M	D2	MOCK	22	21.75	21.8	NA	NA	NA	0	100	98.86363636	99.09090909	NA	NA	NA	NA	NA	dom	dom	dom_dom	dom_dom
417	417	CH_M35	27	C	H	CH	35	M	D2	FLU	21.3	21.6	21.2	NA	NA	NA	0	100	101.4084507	99.53051643	NA	NA	NA	NA	NA	dom	dom	dom_dom	dom_dom
418	418	CH_M9	22	C	H	CH	9	M	D4	MOCK	19.5	19	18.95	19.3	19.4	NA	0	100	97.43589744	97.17948718	98.97435897	99.48717949	6.666666667	5.384615385	2.692307692	dom	dom	dom_dom	dom_dom
419	419	DA_F103	15	D	A	DA	103	F	D4	FLU	18.9	19.25	18.15	16.52	15.55	NA	1	100	101.8518519	96.03174603	87.40740741	82.27513228	23.57142857	24.4973545	23.43915344	dom	dom	dom_dom	dom_dom
420	420	DA_F116	15	D	A	DA	116	F	D4	FLU	19.15	19.1	18.5	16.85	15.7	NA	1	100	99.73890339	96.60574413	87.98955614	81.9843342	24.67362924	24.54308094	22.7154047	dom	dom	dom_dom	dom_dom
421	421	DA_F123	15	D	A	DA	123	F	D4	FLU	23.25	24	22.95	21.16	19.85	NA	1	100	103.2258065	98.70967742	91.01075269	85.37634409	14.3655914	15.97849462	16.94623656	dom	dom	dom_dom	dom_dom
422	422	DA_F177	23	D	A	DA	177	F	D2	FLU	23.6	22.8	22.4	NA	NA	NA	1	100	96.61016949	94.91525424	NA	NA	NA	NA	NA	dom	dom	dom_dom	dom_dom
423	423	DA_F178	23	D	A	DA	178	F	D2	MOCK	24.95	24.25	24.4	NA	NA	NA	1	100	97.19438878	97.79559118	NA	NA	NA	NA	NA	dom	dom	dom_dom	dom_dom
424	424	DA_F179	23	D	A	DA	179	F	D2	FLU	24.15	23.8	23.8	NA	NA	NA	1	100	98.55072464	98.55072464	NA	NA	NA	NA	NA	dom	dom	dom_dom	dom_dom
425	425	DA_F180	23	D	A	DA	180	F	D2	FLU	23.35	23.7	22.7	NA	NA	NA	1	100	101.4989293	97.21627409	NA	NA	NA	NA	NA	dom	dom	dom_dom	dom_dom
426	426	DA_F92	15	D	A	DA	92	F	D4	MOCK	20.2	21	21.05	20.85	20.99	NA	1	100	103.960396	104.2079208	103.2178218	103.9108911	-13.34158416	-11.36138614	-7.277227723	dom	dom	dom_dom	dom_dom
427	427	DA_M111	15	D	A	DA	111	M	D4	FLU	26.1	26.3	25.5	24.1	22.8	NA	0	100	100.7662835	97.70114943	92.33716475	87.35632184	15.51724138	15.90038314	15.13409962	dom	dom	dom_dom	dom_dom
428	428	DA_M114	15	D	A	DA	114	M	D4	MOCK	25.4	25.2	25.7	25.9	25.65	NA	0	100	99.21259843	101.1811024	101.9685039	100.984252	-2.854330709	-3.248031496	-3.051181102	dom	dom	dom_dom	dom_dom
429	429	DA_M160	19	D	A	DA	160	M	D2	FLU	30.25	29.8	29.25	NA	NA	NA	0	100	98.51239669	96.69421488	NA	NA	NA	NA	NA	dom	dom	dom_dom	dom_dom
430	430	DA_M163	19	D	A	DA	163	M	D2	FLU	26.9	27.4	27.95	NA	NA	NA	0	100	101.8587361	103.9033457	NA	NA	NA	NA	NA	dom	dom	dom_dom	dom_dom
431	431	DA_M164	19	D	A	DA	164	M	D2	MOCK	27.4	27.2	27.1	NA	NA	NA	0	100	99.27007299	98.90510949	NA	NA	NA	NA	NA	dom	dom	dom_dom	dom_dom
432	432	DA_M166	19	D	A	DA	166	M	D2	FLU	32.25	32.55	32.45	NA	NA	NA	0	100	100.9302326	100.620155	NA	NA	NA	NA	NA	dom	dom	dom_dom	dom_dom
433	433	DA_M84	15	D	A	DA	84	M	D4	FLU	25.2	25.35	25.45	25.36	26.6	NA	0	100	100.5952381	100.9920635	100.6349206	105.5555556	-5	-4.702380952	-3.908730159	dom	dom	dom_dom	dom_dom
434	434	DA_M96	15	D	A	DA	96	M	D4	FLU	27.9	27.7	26.95	26	24.25	NA	0	100	99.28315412	96.59498208	93.18996416	86.91756272	17.47311828	17.11469534	15.05376344	dom	dom	dom_dom	dom_dom
435	435	DB_F17	5	D	B	DB	17	F	D2	FLU	21.15	20.7	20.6	NA	NA	NA	1	100	97.87234043	97.39952719	NA	NA	NA	NA	NA	dom	dom	dom_dom	dom_dom
436	436	DB_F39	5	D	B	DB	39	F	D4	FLU	21.3	21.25	21.6	19.3	18.45	NA	1	100	99.76525822	101.4084507	90.61032864	86.61971831	14.90610329	14.78873239	15.37558685	dom	dom	dom_dom	dom_dom
437	437	DB_F6	5	D	B	DB	6	F	D2	FLU	19.45	19.6	18.75	NA	NA	NA	1	100	100.7712082	96.40102828	NA	NA	NA	NA	NA	dom	dom	dom_dom	dom_dom
438	438	DB_F61	5	D	B	DB	61	F	D2	FLU	22.2	22.6	23.1	NA	NA	NA	1	100	101.8018018	104.0540541	NA	NA	NA	NA	NA	dom	dom	dom_dom	dom_dom
439	439	DB_F62	5	D	B	DB	62	F	D4	FLU	21.8	22.3	23.2	21	20.15	NA	1	100	102.293578	106.4220183	96.33027523	92.43119266	-1.26146789	-0.114678899	4.243119266	dom	dom	dom_dom	dom_dom
440	440	DB_F68	5	D	B	DB	68	F	D4	FLU	21.1	21.9	22.25	19.35	18	NA	1	100	103.7914692	105.450237	91.70616114	85.30805687	6.398104265	8.293838863	12.91469194	dom	dom	dom_dom	dom_dom
441	441	DB_F69	5	D	B	DB	69	F	D2	MOCK	20.24	20.8	20.75	NA	NA	NA	1	100	102.7667984	102.5197628	NA	NA	NA	NA	NA	dom	dom	dom_dom	dom_dom
442	442	DB_F9	5	D	B	DB	9	F	D4	MOCK	19.51	20.15	18.9	19.85	20.5	NA	1	100	103.280369	96.87339826	101.7426961	105.0743209	-4.433623783	-2.793439262	-2.716555613	dom	dom	dom_dom	dom_dom
443	443	DB_M11	5	D	B	DB	11	M	D4	FLU	31.47	31.7	31.4	30.6	30.55	NA	0	100	100.7308548	99.77756594	97.23546235	97.07658087	3.717826501	4.083253893	4.337464252	dom	dom	dom_dom	dom_dom
444	444	DB_M13	5	D	B	DB	13	M	D2	FLU	29.5	30.15	29.45	NA	NA	NA	0	100	102.2033898	99.83050847	NA	NA	NA	NA	NA	dom	dom	dom_dom	dom_dom
445	445	DB_M43	5	D	B	DB	43	M	D2	MOCK	28.92	29	28.65	NA	NA	NA	0	100	100.2766252	99.06639004	NA	NA	NA	NA	NA	dom	dom	dom_dom	dom_dom
446	446	DB_M49	5	D	B	DB	49	M	D4	MOCK	31.88	31.9	31.9	31.6	31.9	NA	0	100	100.0627353	100.0627353	99.1217064	100.0627353	0.721455458	0.752823087	0.815558344	dom	dom	dom_dom	dom_dom
447	447	DB_M54	5	D	B	DB	54	M	D4	FLU	29.39	29.6	29.55	29.6	29.6	NA	0	100	100.7145288	100.5444029	100.7145288	100.7145288	-2.330724736	-1.973460361	-1.343994556	dom	dom	dom_dom	dom_dom
448	448	DB_M56	5	D	B	DB	56	M	D4	FLU	30.66	30.15	30.25	30.15	29.5	NA	0	100	98.33659491	98.66275277	98.33659491	96.21656882	6.555772994	5.72407045	4.223744292	dom	dom	dom_dom	dom_dom
449	449	DB_M64	5	D	B	DB	64	M	D2	FLU	28	28.1	27.7	NA	NA	NA	0	100	100.3571429	98.92857143	NA	NA	NA	NA	NA	dom	dom	dom_dom	dom_dom
450	450	DC_F21	14	D	C	DC	21	F	D2	FLU	23.1	23.75	23.8	NA	NA	NA	1	100	102.8138528	103.030303	NA	NA	NA	NA	NA	dom	dom	dom_dom	dom_dom
451	451	DC_F226	57	D	C	DC	226	F	D2	MOCK	22.05	21.85	21	NA	NA	NA	1	100	99.09297052	95.23809524	NA	NA	NA	NA	NA	dom	dom	dom_dom	dom_dom
452	452	DC_F227	57	D	C	DC	227	F	D2	FLU	24.15	23.9	23.15	NA	NA	NA	1	100	98.96480331	95.85921325	NA	NA	NA	NA	NA	dom	dom	dom_dom	dom_dom
453	453	DC_F228	57	D	C	DC	228	F	D2	FLU	22	21.5	20.9	NA	NA	NA	1	100	97.72727273	95	NA	NA	NA	NA	NA	dom	dom	dom_dom	dom_dom
454	454	DC_F229	57	D	C	DC	229	F	D2	FLU	23.85	23.5	22.95	NA	NA	NA	1	100	98.53249476	96.22641509	NA	NA	NA	NA	NA	dom	dom	dom_dom	dom_dom
455	455	DC_F4	14	D	C	DC	4	F	D2	FLU	21.1	21.1	21	NA	NA	NA	1	100	100	99.52606635	NA	NA	NA	NA	NA	dom	dom	dom_dom	dom_dom
456	456	DC_F44	14	D	C	DC	44	F	D4	FLU	22.75	22.8	22.25	19.5	18.4	NA	1	100	100.2197802	97.8021978	85.71428571	80.87912088	25.82417582	25.93406593	24.94505495	dom	dom	dom_dom	dom_dom
457	457	DC_F46	14	D	C	DC	46	F	D2	FLU	22.4	22.65	22.45	NA	NA	NA	1	100	101.1160714	100.2232143	NA	NA	NA	NA	NA	dom	dom	dom_dom	dom_dom
458	458	DC_F6	14	D	C	DC	6	F	D4	FLU	21.95	21.1	21.1	18.3	17.2	NA	1	100	96.12756264	96.12756264	83.37129841	78.35990888	35.19362187	33.25740319	29.38496583	dom	dom	dom_dom	dom_dom
459	459	DC_F66	14	D	C	DC	66	F	D4	FLU	19.75	19.85	19.45	17.35	16.1	NA	1	100	100.5063291	98.48101266	87.84810127	81.51898734	22.40506329	22.65822785	22.15189873	dom	dom	dom_dom	dom_dom
460	460	DC_F67	14	D	C	DC	67	F	D4	MOCK	20.3	20.1	19.9	19.9	20.25	NA	1	100	99.01477833	98.02955665	98.02955665	99.75369458	5.049261084	4.556650246	3.078817734	dom	dom	dom_dom	dom_dom
461	461	DC_F79	14	D	C	DC	79	F	D2	MOCK	24.3	25.4	25	NA	NA	NA	1	100	104.526749	102.8806584	NA	NA	NA	NA	NA	dom	dom	dom_dom	dom_dom
462	462	DC_M33	14	D	C	DC	33	M	D2	FLU	25.05	24.95	24.7	NA	NA	NA	0	100	99.6007984	98.60279441	NA	NA	NA	NA	NA	dom	dom	dom_dom	dom_dom
463	463	DC_M41	14	D	C	DC	41	M	D2	MOCK	28.8	28.7	29	NA	NA	NA	0	100	99.65277778	100.6944444	NA	NA	NA	NA	NA	dom	dom	dom_dom	dom_dom
464	464	DC_M60	14	D	C	DC	60	M	D2	FLU	27.15	26.15	26.2	NA	NA	NA	0	100	96.31675875	96.50092081	NA	NA	NA	NA	NA	dom	dom	dom_dom	dom_dom
465	465	DC_M62	14	D	C	DC	62	M	D2	FLU	27.1	27	26.9	NA	NA	NA	0	100	99.63099631	99.26199262	NA	NA	NA	NA	NA	dom	dom	dom_dom	dom_dom
466	466	DC_M81	15	D	C	DC	81	M	D4	FLU	30.2	29.95	28.7	27.32	25.9	NA	0	100	99.17218543	95.03311258	90.46357616	85.7615894	22.45033113	22.03642384	19.13907285	dom	dom	dom_dom	dom_dom
467	467	DC_M82	15	D	C	DC	82	M	D4	MOCK	29.75	31.05	30.6	30	30.1	NA	0	100	104.3697479	102.8571429	100.8403361	101.1764706	-8.655462185	-6.470588235	-2.857142857	dom	dom	dom_dom	dom_dom
468	468	DC_M83	15	D	C	DC	83	M	D4	FLU	29.75	30.4	30.2	30	30	NA	0	100	102.1848739	101.512605	100.8403361	100.8403361	-4.957983193	-3.865546218	-2.016806723	dom	dom	dom_dom	dom_dom
469	469	DC_M84	15	D	C	DC	84	M	D4	FLU	29.9	30.5	30.4	30.07	30.61	NA	0	100	102.006689	101.6722408	100.5685619	102.3745819	-5.434782609	-4.431438127	-2.591973244	dom	dom	dom_dom	dom_dom
470	470	DD_F399	1	D	D	DD	399	F	D2	FLU	19.41	19.6	18.95	NA	NA	NA	1	100	100.9788769	97.63008758	NA	NA	NA	NA	NA	dom	dom	dom_dom	dom_dom
471	471	DD_F400	1	D	D	DD	400	F	D4	MOCK	20.78	20.6	21.05	21.4	21.1	NA	1	100	99.13378248	101.2993263	102.9836381	101.5399423	-4.186717998	-4.619826756	-4.403272377	dom	dom	dom_dom	dom_dom
472	472	DD_F416	1	D	D	DD	416	F	D2	MOCK	20.52	20.7	20.5	NA	NA	NA	1	100	100.877193	99.90253411	NA	NA	NA	NA	NA	dom	dom	dom_dom	dom_dom
473	473	DD_F417	1	D	D	DD	417	F	D4	FLU	19.4	20.5	20.55	19.5	17.1	NA	1	100	105.6701031	105.9278351	100.5154639	88.1443299	-6.18556701	-3.350515464	2.448453608	dom	dom	dom_dom	dom_dom
474	474	DD_F424	1	D	D	DD	424	F	D2	FLU	18.55	19.1	19.1	NA	NA	NA	1	100	102.9649596	102.9649596	NA	NA	NA	NA	NA	dom	dom	dom_dom	dom_dom
475	475	DD_F425	1	D	D	DD	425	F	D4	FLU	21.31	21.7	21.6	18.4	17.9	NA	1	100	101.8301267	101.3608634	86.34443923	83.99812295	18.46550915	19.3805725	20.97606757	dom	dom	dom_dom	dom_dom
476	476	DD_F439	1	D	D	DD	439	F	D4	FLU	21.2	21.75	21.7	19.15	17.2	NA	1	100	102.5943396	102.3584906	90.33018868	81.13207547	14.1509434	15.44811321	17.9245283	dom	dom	dom_dom	dom_dom
477	477	DD_F441	1	D	D	DD	441	F	D2	FLU	21.18	22.05	21.15	NA	NA	NA	1	100	104.1076487	99.85835694	NA	NA	NA	NA	NA	dom	dom	dom_dom	dom_dom
478	478	DD_M395	1	D	D	DD	395	M	D2	MOCK	24.9	24.6	24.95	NA	NA	NA	0	100	98.79518072	100.2008032	NA	NA	NA	NA	NA	dom	dom	dom_dom	dom_dom
479	479	DD_M396	1	D	D	DD	396	M	D4	FLU	24.05	24.9	24.9	22.55	20.8	NA	0	100	103.5343035	103.5343035	93.76299376	86.48648649	5.925155925	7.692307692	11.22661123	dom	dom	dom_dom	dom_dom
480	480	DD_M412	1	D	D	DD	412	M	D2	FLU	26.3	25.9	26	NA	NA	NA	0	100	98.47908745	98.85931559	NA	NA	NA	NA	NA	dom	dom	dom_dom	dom_dom
481	481	DD_M414	1	D	D	DD	414	M	D4	FLU	24.46	24.7	24.95	22.5	20.88	NA	0	100	100.9811938	102.0032706	91.98691742	85.36385936	12.34668847	12.83728536	14.32951758	dom	dom	dom_dom	dom_dom
482	482	DD_M421	1	D	D	DD	421	M	D2	FLU	27.6	26.85	26.25	NA	NA	NA	0	100	97.2826087	95.10869565	NA	NA	NA	NA	NA	dom	dom	dom_dom	dom_dom
483	483	DD_M427	1	D	D	DD	427	M	D4	MOCK	23.41	23.6	24.2	24.35	23.9	NA	0	100	100.811619	103.3746262	104.015378	102.0931226	-9.248184537	-8.842375053	-6.749252456	dom	dom	dom_dom	dom_dom
484	484	DD_M429	1	D	D	DD	429	M	D2	FLU	24.85	24.9	24.7	NA	NA	NA	0	100	100.2012072	99.39637827	NA	NA	NA	NA	NA	dom	dom	dom_dom	dom_dom
485	485	DE_F115	21	D	E	DE	115	F	D2	FLU	36.15	35.6	34.4	NA	NA	NA	1	100	98.47856155	95.15905947	NA	NA	NA	NA	NA	dom	mus	dom_mus	dom_mus
486	486	DE_F124	21	D	E	DE	124	F	D2	FLU	28.95	28.65	29.3	NA	NA	NA	1	100	98.96373057	101.208981	NA	NA	NA	NA	NA	dom	mus	dom_mus	dom_mus
487	487	DE_F126	21	D	E	DE	126	F	D2	MOCK	27	27	27.65	NA	NA	NA	1	100	100	102.4074074	NA	NA	NA	NA	NA	dom	mus	dom_mus	dom_mus
488	488	DE_F127	21	D	E	DE	127	F	D2	FLU	26.45	26.15	26.5	NA	NA	NA	1	100	98.8657845	100.1890359	NA	NA	NA	NA	NA	dom	mus	dom_mus	dom_mus
489	489	DE_F139	22	D	E	DE	139	F	D4	FLU	28.05	28.2	28.6	28	28.2	NA	1	100	100.5347594	101.9607843	99.82174688	100.5347594	-2.584670232	-2.317290553	-1.069518717	dom	mus	dom_mus	dom_mus
490	490	DE_F140	22	D	E	DE	140	F	D4	FLU	28.8	27.6	27.3	25.8	25.6	NA	1	100	95.83333333	94.79166667	89.58333333	88.88888889	25.34722222	23.26388889	18.57638889	dom	mus	dom_mus	dom_mus
491	491	DE_F152	22	D	E	DE	152	F	D4	FLU	28.5	28.5	29.45	29	28.6	NA	1	100	100	103.3333333	101.754386	100.3508772	-5.263157895	-5.263157895	-3.596491228	dom	mus	dom_mus	dom_mus
492	492	DE_F153	22	D	E	DE	153	F	D4	MOCK	29.4	27.95	28.1	28.35	29	NA	1	100	95.06802721	95.57823129	96.42857143	98.63945578	13.60544218	11.13945578	6.462585034	dom	mus	dom_mus	dom_mus
493	493	DE_M19	14	D	E	DE	19	M	D2	MOCK	40.4	40.1	40.3	NA	NA	NA	0	100	99.25742574	99.75247525	NA	NA	NA	NA	NA	dom	mus	dom_mus	dom_mus
494	494	DE_M3	14	D	E	DE	3	M	D2	FLU	36.2	36.15	36.55	NA	NA	NA	0	100	99.86187845	100.9668508	NA	NA	NA	NA	NA	dom	mus	dom_mus	dom_mus
495	495	DE_M42	15	D	E	DE	42	M	D4	MOCK	43.1	42.95	42.6	42.44	43.79	NA	0	100	99.65197216	98.83990719	98.46867749	101.6009281	2.238979118	2.064965197	1.310904872	dom	mus	dom_mus	dom_mus
496	496	DE_M48	15	D	E	DE	48	M	D4	FLU	40.9	40.95	40.3	40.18	40.1	NA	0	100	100.1222494	98.53300733	98.2396088	98.04400978	4.083129584	4.144254279	3.471882641	dom	mus	dom_mus	dom_mus
497	497	DE_M5	14	D	E	DE	5	M	D2	FLU	35.15	34.5	35.15	NA	NA	NA	0	100	98.15078236	100	NA	NA	NA	NA	NA	dom	mus	dom_mus	dom_mus
498	498	DE_M58	15	D	E	DE	58	M	D4	FLU	42.5	42.5	42.2	42.08	42.78	NA	0	100	100	99.29411765	99.01176471	100.6588235	1.364705882	1.364705882	1.011764706	dom	mus	dom_mus	dom_mus
499	499	DE_M59	15	D	E	DE	59	M	D4	FLU	38.6	38.6	38.25	38.19	39.13	NA	0	100	100	99.09326425	98.93782383	101.373057	1.28238342	1.28238342	0.829015544	dom	mus	dom_mus	dom_mus
500	500	DE_M8	14	D	E	DE	8	M	D2	FLU	32.25	31.65	32.25	NA	NA	NA	0	100	98.13953488	100	NA	NA	NA	NA	NA	dom	mus	dom_mus	dom_mus
501	501	DF_F132	31	D	F	DF	132	F	D2	FLU	23.2	22.42	22.45	NA	NA	NA	1	100	96.63793103	96.76724138	NA	NA	NA	NA	NA	dom	cast	dom_cast	cast_dom
502	502	DF_F136	31	D	F	DF	136	F	D2	MOCK	20	19.93	19.8	NA	NA	NA	1	100	99.65	99	NA	NA	NA	NA	NA	dom	cast	dom_cast	cast_dom
503	503	DF_F138	31	D	F	DF	138	F	D2	FLU	19.9	18.68	18.7	NA	NA	NA	1	100	93.86934673	93.96984925	NA	NA	NA	NA	NA	dom	cast	dom_cast	cast_dom
504	504	DF_F140	31	D	F	DF	140	F	D2	FLU	21.1	19.37	17.6	NA	NA	NA	1	100	91.80094787	83.41232227	NA	NA	NA	NA	NA	dom	cast	dom_cast	cast_dom
505	505	DF_F284	92	D	F	DF	284	F	D4	FLU	18.45	18.5	18.15	16.7	16.25	NA	1	100	100.2710027	98.37398374	90.51490515	88.07588076	16.80216802	16.93766938	16.2601626	dom	cast	dom_cast	cast_dom
506	506	DF_F285	92	D	F	DF	285	F	D4	MOCK	18.5	18.35	18.7	18.95	19.4	NA	1	100	99.18918919	101.0810811	102.4324324	104.8648649	-5.135135135	-5.540540541	-5.405405405	dom	cast	dom_cast	cast_dom
507	507	DF_F286	92	D	F	DF	286	F	D4	FLU	18.25	17.9	18.8	17.35	16.6	NA	1	100	98.08219178	103.0136986	95.06849315	90.95890411	8.356164384	7.397260274	7.945205479	dom	cast	dom_cast	cast_dom
508	508	DF_F287	92	D	F	DF	287	F	D4	FLU	16.8	16.95	17.4	15.8	15.3	NA	1	100	100.8928571	103.5714286	94.04761905	91.07142857	5.952380952	6.398809524	8.630952381	dom	cast	dom_cast	cast_dom
509	509	DF_F288	92	D	F	DF	288	F	D4	FLU	17.6	17.75	18.1	17.1	15.8	NA	1	100	100.8522727	102.8409091	97.15909091	89.77272727	4.261363636	4.6875	6.534090909	dom	cast	dom_cast	cast_dom
510	510	DF_M1	11	D	F	DF	1	M	D2	FLU	27.25	28.3	28.6	NA	NA	NA	0	100	103.853211	104.9541284	NA	NA	NA	NA	NA	dom	cast	dom_cast	cast_dom
511	511	DF_M11	11	D	F	DF	11	M	D4	FLU	25.7	25.85	25.9	25.5	25.6	NA	0	100	100.5836576	100.7782101	99.22178988	99.61089494	-0.389105058	-0.097276265	0.583657588	dom	cast	dom_cast	cast_dom
512	512	DF_M12	11	D	F	DF	12	M	D2	MOCK	25.45	25.75	25.45	NA	NA	NA	0	100	101.1787819	100	NA	NA	NA	NA	NA	dom	cast	dom_cast	cast_dom
513	513	DF_M19	11	D	F	DF	19	M	D4	FLU	26.6	27.3	27.25	27.1	26.75	NA	0	100	102.6315789	102.443609	101.8796992	100.5639098	-7.236842105	-5.921052632	-3.383458647	dom	cast	dom_cast	cast_dom
514	514	DF_M22	11	D	F	DF	22	M	D4	FLU	27.4	26.95	27.2	25.6	24	NA	0	100	98.35766423	99.27007299	93.43065693	87.59124088	15.1459854	14.32481752	13.13868613	dom	cast	dom_cast	cast_dom
515	515	DF_M220	64	D	F	DF	220	M	D2	MOCK	24.25	24.3	24.5	NA	NA	NA	0	100	100.2061856	101.0309278	NA	NA	NA	NA	NA	dom	cast	dom_cast	cast_dom
516	516	DF_M227	64	D	F	DF	227	M	D2	FLU	24.2	25	25.05	NA	NA	NA	0	100	103.3057851	103.5123967	NA	NA	NA	NA	NA	dom	cast	dom_cast	cast_dom
517	517	DF_M228	64	D	F	DF	228	M	D2	FLU	24.65	25.4	25.25	NA	NA	NA	0	100	103.0425963	102.4340771	NA	NA	NA	NA	NA	dom	cast	dom_cast	cast_dom
518	518	DF_M229	64	D	F	DF	229	M	D2	FLU	26.15	26.6	26.35	NA	NA	NA	0	100	101.7208413	100.7648184	NA	NA	NA	NA	NA	dom	cast	dom_cast	cast_dom
519	519	DF_M23	11	D	F	DF	23	M	D2	FLU	30.4	31.4	31.1	NA	NA	NA	0	100	103.2894737	102.3026316	NA	NA	NA	NA	NA	dom	cast	dom_cast	cast_dom
520	520	DF_M4	11	D	F	DF	4	M	D4	MOCK	26.7	26.5	27.1	26.7	27.15	NA	0	100	99.25093633	101.4981273	100	101.6853933	-1.5917603	-1.966292135	-1.5917603	dom	cast	dom_cast	cast_dom
521	521	DF_M9	11	D	F	DF	9	M	D2	FLU	27	27.45	27.4	NA	NA	NA	0	100	101.6666667	101.4814815	NA	NA	NA	NA	NA	dom	cast	dom_cast	cast_dom
522	522	DG_F18	11	D	G	DG	18	F	D4	FLU	16.35	16.35	15.6	16.35	16	NA	1	100	100	95.41284404	100	97.85932722	5.657492355	5.657492355	3.363914373	dom	mus	dom_mus	dom_mus
523	523	DG_F20	11	D	G	DG	20	F	D2	FLU	16.8	17.05	16.45	NA	NA	NA	1	100	101.4880952	97.91666667	NA	NA	NA	NA	NA	dom	mus	dom_mus	dom_mus
524	524	DG_F32	11	D	G	DG	32	F	D2	MOCK	16.8	16.9	16.9	NA	NA	NA	1	100	100.5952381	100.5952381	NA	NA	NA	NA	NA	dom	mus	dom_mus	dom_mus
525	525	DG_F35	11	D	G	DG	35	F	D4	FLU	17.8	16.45	16.9	16.6	17.15	NA	1	100	92.41573034	94.94382022	93.25842697	96.34831461	21.20786517	17.41573034	11.09550562	dom	mus	dom_mus	dom_mus
526	526	DG_F39	11	D	G	DG	39	F	D4	FLU	19.1	18.5	18.2	17.1	18.1	NA	1	100	96.85863874	95.28795812	89.52879581	94.76439791	20.94240838	19.37172775	15.44502618	dom	mus	dom_mus	dom_mus
527	527	DG_F48	11	D	G	DG	48	F	D2	FLU	16.9	16.55	16.1	NA	NA	NA	1	100	97.92899408	95.26627219	NA	NA	NA	NA	NA	dom	mus	dom_mus	dom_mus
528	528	DG_F55	11	D	G	DG	55	F	D4	MOCK	16.45	16.5	16.9	16.15	17.2	NA	1	100	100.3039514	102.7355623	98.17629179	104.5592705	-3.495440729	-3.343465046	-1.823708207	dom	mus	dom_mus	dom_mus
529	529	DG_F58	11	D	G	DG	58	F	D2	FLU	18	17.3	16.65	NA	NA	NA	1	100	96.11111111	92.5	NA	NA	NA	NA	NA	dom	mus	dom_mus	dom_mus
530	530	DG_M15	11	D	G	DG	15	M	D2	FLU	24.1	24.9	24.25	NA	NA	NA	0	100	103.3195021	100.6224066	NA	NA	NA	NA	NA	dom	mus	dom_mus	dom_mus
531	531	DG_M16	11	D	G	DG	16	M	D4	MOCK	25.8	25.35	25.6	25	25.55	NA	0	100	98.25581395	99.2248062	96.89922481	99.03100775	6.104651163	5.23255814	3.972868217	dom	mus	dom_mus	dom_mus
532	532	DG_M27	11	D	G	DG	27	M	D4	FLU	26.75	25.85	26.55	26.4	25.8	NA	0	100	96.63551402	99.25233645	98.69158879	96.44859813	7.196261682	5.514018692	3.457943925	dom	mus	dom_mus	dom_mus
533	533	DG_M40	11	D	G	DG	40	M	D2	FLU	25.6	26.2	25.6	NA	NA	NA	0	100	102.34375	100	NA	NA	NA	NA	NA	dom	mus	dom_mus	dom_mus
534	534	DG_M44	11	D	G	DG	44	M	D4	FLU	27.6	27.6	27.2	26.35	26.6	NA	0	100	100	98.55072464	95.47101449	96.37681159	7.789855072	7.789855072	7.065217391	dom	mus	dom_mus	dom_mus
535	535	DG_M52	11	D	G	DG	52	M	D2	FLU	24.8	24.55	24.4	NA	NA	NA	0	100	98.99193548	98.38709677	NA	NA	NA	NA	NA	dom	mus	dom_mus	dom_mus
536	536	DG_M6	11	D	G	DG	6	M	D4	FLU	26.8	26.3	25.8	24	24.22	NA	0	100	98.13432836	96.26865672	89.55223881	90.37313433	20.85820896	19.92537313	17.12686567	dom	mus	dom_mus	dom_mus
537	537	DG_M8	11	D	G	DG	8	M	D2	MOCK	27.5	27.2	26.8	NA	NA	NA	0	100	98.90909091	97.45454545	NA	NA	NA	NA	NA	dom	mus	dom_mus	dom_mus
538	538	DH_F10	11	D	H	DH	10	F	D4	FLU	16.9	17	16.55	14.75	14	NA	1	100	100.591716	97.92899408	87.27810651	82.84023669	22.78106509	23.07692308	22.33727811	dom	dom	dom_dom	dom_dom
539	539	DH_F19	11	D	H	DH	19	F	D4	MOCK	17.85	18.45	17.45	17.7	17.8	NA	1	100	103.3613445	97.75910364	99.15966387	99.71988796	-0.140056022	1.540616246	2.100840336	dom	dom	dom_dom	dom_dom
540	540	DH_F27	11	D	H	DH	27	F	D2	MOCK	19.6	18.9	18.35	NA	NA	NA	1	100	96.42857143	93.62244898	NA	NA	NA	NA	NA	dom	dom	dom_dom	dom_dom
541	541	DH_F35	11	D	H	DH	35	F	D4	FLU	18.45	17.35	17.3	14.85	14.7	NA	1	100	94.03794038	93.76693767	80.48780488	79.67479675	41.8699187	38.88888889	32.79132791	dom	dom	dom_dom	dom_dom
542	542	DH_F36	11	D	H	DH	36	F	D2	FLU	17.5	16.15	15.75	NA	NA	NA	1	100	92.28571429	90	NA	NA	NA	NA	NA	dom	dom	dom_dom	dom_dom
543	543	DH_F62	11	D	H	DH	62	F	D2	FLU	16.15	17.1	16.65	NA	NA	NA	1	100	105.8823529	103.0959752	NA	NA	NA	NA	NA	dom	dom	dom_dom	dom_dom
544	544	DH_F7	11	D	H	DH	7	F	D2	FLU	18.25	17.95	17.2	NA	NA	NA	1	100	98.35616438	94.24657534	NA	NA	NA	NA	NA	dom	dom	dom_dom	dom_dom
545	545	DH_F72	11	D	H	DH	72	F	D4	FLU	19.4	19.15	19.4	18.9	19	NA	1	100	98.71134021	100	97.42268041	97.93814433	4.896907216	4.25257732	3.608247423	dom	dom	dom_dom	dom_dom
546	546	DH_M12	11	D	H	DH	12	M	D4	FLU	22.25	22.2	22.9	20	20.25	NA	0	100	99.7752809	102.9213483	89.88764045	91.01123596	11.91011236	11.79775281	13.14606742	dom	dom	dom_dom	dom_dom
547	547	DH_M15	11	D	H	DH	15	M	D2	FLU	22.9	23.15	22.1	NA	NA	NA	0	100	101.0917031	96.50655022	NA	NA	NA	NA	NA	dom	dom	dom_dom	dom_dom
548	548	DH_M22	11	D	H	DH	22	M	D4	FLU	23.45	23.15	23.7	20.2	19.1	NA	0	100	98.7206823	101.0660981	86.14072495	81.44989339	23.34754797	22.70788913	22.60127932	dom	dom	dom_dom	dom_dom
549	549	DH_M25	11	D	H	DH	25	M	D2	FLU	23.15	23.55	22.95	NA	NA	NA	0	100	101.7278618	99.13606911	NA	NA	NA	NA	NA	dom	dom	dom_dom	dom_dom
550	550	DH_M31	11	D	H	DH	31	M	D4	MOCK	21.35	21.15	21.5	20.1	22	NA	0	100	99.06323185	100.7025761	94.14519906	103.0444965	4.566744731	4.098360656	3.981264637	dom	dom	dom_dom	dom_dom
551	551	DH_M39	11	D	H	DH	39	M	D2	FLU	21.2	21.3	20.25	NA	NA	NA	0	100	100.4716981	95.51886792	NA	NA	NA	NA	NA	dom	dom	dom_dom	dom_dom
552	552	DH_M4	11	D	H	DH	4	M	D2	MOCK	24.15	24.2	23.7	NA	NA	NA	0	100	100.2070393	98.13664596	NA	NA	NA	NA	NA	dom	dom	dom_dom	dom_dom
553	553	DH_M42	11	D	H	DH	42	M	D4	FLU	23.6	23.65	24.1	20.7	19.8	NA	0	100	100.2118644	102.1186441	87.71186441	83.89830508	18.00847458	18.11440678	19.27966102	dom	dom	dom_dom	dom_dom
554	554	EA_F66	77	E	A	EA	66	F	D4	FLU	32.7	32.9	32.05	31	29.6	NA	1	100	100.6116208	98.01223242	94.80122324	90.51987768	11.31498471	11.62079511	10.93272171	mus	dom	mus_dom	dom_mus
555	555	EA_F67	77	E	A	EA	67	F	D4	FLU	30.55	30.3	29.55	28.6	27.1	NA	1	100	99.18166939	96.72667758	93.61702128	88.70703764	16.12111293	15.71194763	13.66612111	mus	dom	mus_dom	dom_mus
556	556	EA_F72	77	E	A	EA	72	F	D4	MOCK	33.1	32.95	32.5	31.7	33	NA	1	100	99.54682779	98.18731118	95.77039275	99.6978852	6.64652568	6.419939577	5.287009063	mus	dom	mus_dom	dom_mus
557	557	EA_F75	77	E	A	EA	75	F	D4	FLU	29.7	30.8	29.95	29.75	28.7	NA	1	100	103.7037037	100.8417508	100.1683502	96.63299663	-3.03030303	-1.178451178	1.094276094	mus	dom	mus_dom	dom_mus
558	558	EA_F78	77	E	A	EA	78	F	D2	FLU	30.8	30.85	30.75	NA	NA	NA	1	100	100.1623377	99.83766234	NA	NA	NA	NA	NA	mus	dom	mus_dom	dom_mus
559	559	EA_F79	77	E	A	EA	79	F	D2	FLU	33.45	34	33.1	NA	NA	NA	1	100	101.6442451	98.95366218	NA	NA	NA	NA	NA	mus	dom	mus_dom	dom_mus
560	560	EA_F80	77	E	A	EA	80	F	D2	MOCK	31.6	31.8	31.65	NA	NA	NA	1	100	100.6329114	100.1582278	NA	NA	NA	NA	NA	mus	dom	mus_dom	dom_mus
561	561	EA_F81	77	E	A	EA	81	F	D2	FLU	29.65	30.7	31	NA	NA	NA	1	100	103.5413153	104.5531197	NA	NA	NA	NA	NA	mus	dom	mus_dom	dom_mus
562	562	EA_M26	74	E	A	EA	26	M	D2	FLU	45.8	45.3	45.55	NA	NA	NA	0	100	98.90829694	99.45414847	NA	NA	NA	NA	NA	mus	dom	mus_dom	dom_mus
563	563	EA_M27	74	E	A	EA	27	M	D2	FLU	45.95	46.25	46.45	NA	NA	NA	0	100	100.6528836	101.0881393	NA	NA	NA	NA	NA	mus	dom	mus_dom	dom_mus
564	564	EA_M28	74	E	A	EA	28	M	D2	FLU	44.7	44.5	43.85	NA	NA	NA	0	100	99.55257271	98.098434	NA	NA	NA	NA	NA	mus	dom	mus_dom	dom_mus
565	565	EA_M29	74	E	A	EA	29	M	D2	MOCK	45	45.2	45.45	NA	NA	NA	0	100	100.4444444	101	NA	NA	NA	NA	NA	mus	dom	mus_dom	dom_mus
566	566	EA_M85	82	E	A	EA	85	M	D4	FLU	50.55	50.25	50.2	50.15	49.75	NA	0	100	99.40652819	99.30761622	99.20870425	98.41740851	2.868447082	2.571711177	1.928783383	mus	dom	mus_dom	dom_mus
567	567	EA_M88	82	E	A	EA	88	M	D4	FLU	51.25	51.5	50.85	50.15	49	NA	0	100	100.4878049	99.2195122	97.85365854	95.6097561	4.634146341	4.87804878	4.731707317	mus	dom	mus_dom	dom_mus
568	568	EA_M89	82	E	A	EA	89	M	D4	MOCK	51	50.65	51	51.2	51.35	NA	0	100	99.31372549	100	100.3921569	100.6862745	-0.049019608	-0.392156863	-0.735294118	mus	dom	mus_dom	dom_mus
569	569	EA_M90	82	E	A	EA	90	M	D4	FLU	49.25	49.1	48.95	47.75	46.45	NA	0	100	99.69543147	99.39086294	96.95431472	94.31472081	6.802030457	6.649746193	6.192893401	mus	dom	mus_dom	dom_mus
570	570	EB_F51	69	E	B	EB	51	F	D4	FLU	29.85	30.2	29.9	28.3	27.1	NA	1	100	101.1725293	100.1675042	94.80737018	90.78726968	8.458961474	9.045226131	9.715242881	mus	dom	mus_dom	dom_mus
571	571	EB_F52	69	E	B	EB	52	F	D4	FLU	34.6	34.2	33.9	32.65	30.75	NA	1	100	98.84393064	97.97687861	94.36416185	88.87283237	14.37861272	13.80057803	12.21098266	mus	dom	mus_dom	dom_mus
572	572	EB_F59	69	E	B	EB	59	F	D4	FLU	35.7	34.25	33.4	32.3	30.7	NA	1	100	95.93837535	93.55742297	90.47619048	85.99439776	27.03081232	25	19.74789916	mus	dom	mus_dom	dom_mus
573	573	EB_F60	69	E	B	EB	60	F	D4	MOCK	29.3	28.1	28.7	28.15	27.7	NA	1	100	95.90443686	97.95221843	96.07508532	94.53924915	12.79863481	10.75085324	7.679180887	mus	dom	mus_dom	dom_mus
574	574	EB_F83	74	E	B	EB	83	F	D2	FLU	32.85	33.6	33.85	NA	NA	NA	1	100	102.283105	103.04414	NA	NA	NA	NA	NA	mus	dom	mus_dom	dom_mus
575	575	EB_F84	74	E	B	EB	84	F	D2	FLU	30.25	30	31.05	NA	NA	NA	1	100	99.17355372	102.6446281	NA	NA	NA	NA	NA	mus	dom	mus_dom	dom_mus
576	576	EB_F87	74	E	B	EB	87	F	D2	FLU	36.2	36.6	36.35	NA	NA	NA	1	100	101.1049724	100.4143646	NA	NA	NA	NA	NA	mus	dom	mus_dom	dom_mus
577	577	EB_F88	74	E	B	EB	88	F	D2	MOCK	31.65	31.45	31.9	NA	NA	NA	1	100	99.36808847	100.7898894	NA	NA	NA	NA	NA	mus	dom	mus_dom	dom_mus
578	578	EB_M24	12	E	B	EB	24	M	D4	FLU	53.5	53.4	54.05	53.4	53.5	NA	0	100	99.81308411	101.0280374	99.81308411	100	-0.654205607	-0.747663551	-0.327102804	mus	dom	mus_dom	dom_mus
579	579	EB_M27	12	E	B	EB	27	M	D4	FLU	46.35	46	46.15	45.45	45.35	NA	0	100	99.24487594	99.56850054	98.05825243	97.8425027	4.207119741	3.829557713	3.236245955	mus	dom	mus_dom	dom_mus
580	580	EB_M28	12	E	B	EB	28	M	D4	MOCK	45.25	45.1	45.3	45.3	44.7	NA	0	100	99.66850829	100.1104972	100.1104972	98.78453039	0.718232044	0.552486188	0.44198895	mus	dom	mus_dom	dom_mus
581	581	EB_M29	12	E	B	EB	29	M	D4	FLU	48	47.9	48.15	47.9	48.1	NA	0	100	99.79166667	100.3125	99.79166667	100.2083333	0	-0.104166667	-0.052083333	mus	dom	mus_dom	dom_mus
582	582	EB_M68	74	E	B	EB	68	M	D2	FLU	43.2	43.6	43.9	NA	NA	NA	0	100	100.9259259	101.6203704	NA	NA	NA	NA	NA	mus	dom	mus_dom	dom_mus
583	583	EB_M69	74	E	B	EB	69	M	D2	FLU	47	45.6	46	NA	NA	NA	0	100	97.0212766	97.87234043	NA	NA	NA	NA	NA	mus	dom	mus_dom	dom_mus
584	584	EB_M70	74	E	B	EB	70	M	D2	FLU	45.95	46.15	45.7	NA	NA	NA	0	100	100.4352557	99.45593036	NA	NA	NA	NA	NA	mus	dom	mus_dom	dom_mus
585	585	EB_M74	74	E	B	EB	74	M	D2	MOCK	43.1	42.1	41.7	NA	NA	NA	0	100	97.67981439	96.75174014	NA	NA	NA	NA	NA	mus	dom	mus_dom	dom_mus
586	586	EC_F36	19	E	C	EC	36	F	D4	MOCK	28.9	28.7	28.3	28.8	28.7	NA	1	100	99.30795848	97.92387543	99.65397924	99.30795848	3.460207612	3.114186851	1.730103806	mus	dom	mus_dom	dom_mus
587	587	EC_F37	19	E	C	EC	37	F	D4	FLU	33.85	33.45	33	32.9	32	NA	1	100	98.8183161	97.48892171	97.19350074	94.53471196	9.231905465	8.641063516	6.794682422	mus	dom	mus_dom	dom_mus
588	588	EC_F38	19	E	C	EC	38	F	D4	FLU	28.2	28.25	28.7	27.6	27	NA	1	100	100.177305	101.7730496	97.87234043	95.74468085	2.304964539	2.393617021	3.368794326	mus	dom	mus_dom	dom_mus
589	589	EC_F43	19	E	C	EC	43	F	D4	FLU	30.6	29.2	29.2	28.9	28.4	NA	1	100	95.4248366	95.4248366	94.44444444	92.81045752	18.30065359	16.0130719	11.4379085	mus	dom	mus_dom	dom_mus
590	590	EC_F50	20	E	C	EC	50	F	D2	FLU	33.55	33.1	33.2	NA	NA	NA	1	100	98.65871833	98.95678092	NA	NA	NA	NA	NA	mus	dom	mus_dom	dom_mus
591	591	EC_F53	20	E	C	EC	53	F	D2	MOCK	31	31	30.3	NA	NA	NA	1	100	100	97.74193548	NA	NA	NA	NA	NA	mus	dom	mus_dom	dom_mus
592	592	EC_F54	20	E	C	EC	54	F	D2	FLU	34.35	34.65	34.6	NA	NA	NA	1	100	100.8733624	100.727802	NA	NA	NA	NA	NA	mus	dom	mus_dom	dom_mus
593	593	EC_F55	20	E	C	EC	55	F	D2	FLU	30	30.6	29.6	NA	NA	NA	1	100	102	98.66666667	NA	NA	NA	NA	NA	mus	dom	mus_dom	dom_mus
594	594	EC_M11	18	E	C	EC	11	M	D2	FLU	41	41.3	41.35	NA	NA	NA	0	100	100.7317073	100.8536585	NA	NA	NA	NA	NA	mus	dom	mus_dom	dom_mus
595	595	EC_M18	18	E	C	EC	18	M	D2	MOCK	40.7	40.45	39.6	NA	NA	NA	0	100	99.38574939	97.2972973	NA	NA	NA	NA	NA	mus	dom	mus_dom	dom_mus
596	596	EC_M25	18	E	C	EC	25	M	D2	FLU	41.85	41.25	41.2	NA	NA	NA	0	100	98.56630824	98.44683393	NA	NA	NA	NA	NA	mus	dom	mus_dom	dom_mus
597	597	EC_M26	18	E	C	EC	26	M	D2	FLU	41.35	40.75	41.1	NA	NA	NA	0	100	98.54897219	99.39540508	NA	NA	NA	NA	NA	mus	dom	mus_dom	dom_mus
598	598	EC_M34	19	E	C	EC	34	M	D4	FLU	36.2	36	35.8	34.65	34.1	NA	0	100	99.44751381	98.89502762	95.71823204	94.19889503	8.839779006	8.563535912	7.73480663	mus	dom	mus_dom	dom_mus
599	599	EC_M35	19	E	C	EC	35	M	D4	FLU	40	40.1	40.8	40.15	40.45	NA	0	100	100.25	102	100.375	101.125	-3.1875	-3.0625	-1.9375	mus	dom	mus_dom	dom_mus
600	600	EC_M40	19	E	C	EC	40	M	D4	FLU	39.95	39.6	38.85	37.55	36.8	NA	0	100	99.12390488	97.2465582	93.99249061	92.11514393	13.57947434	13.14142678	11.32665832	mus	dom	mus_dom	dom_mus
601	601	EC_M41	19	E	C	EC	41	M	D4	MOCK	42.2	41.4	40.55	40.3	41.15	NA	0	100	98.1042654	96.09004739	95.49763033	97.51184834	11.5521327	10.6042654	7.701421801	mus	dom	mus_dom	dom_mus
602	602	ED_F137	75	E	D	ED	137	F	D2	MOCK	35.65	35.7	36.5	NA	NA	NA	1	100	100.1402525	102.3842917	NA	NA	NA	NA	NA	mus	dom	mus_dom	dom_mus
603	603	ED_F138	75	E	D	ED	138	F	D2	FLU	41.4	41.2	41.2	NA	NA	NA	1	100	99.51690821	99.51690821	NA	NA	NA	NA	NA	mus	dom	mus_dom	dom_mus
604	604	ED_F156	75	E	D	ED	156	F	D2	FLU	34.15	34	34.05	NA	NA	NA	1	100	99.56076135	99.70717423	NA	NA	NA	NA	NA	mus	dom	mus_dom	dom_mus
605	605	ED_F157	75	E	D	ED	157	F	D2	FLU	33.1	33.05	33.3	NA	NA	NA	1	100	99.8489426	100.6042296	NA	NA	NA	NA	NA	mus	dom	mus_dom	dom_mus
606	606	ED_F51	72	E	D	ED	51	F	D4	FLU	41.9	38	39.1	38	38.2	NA	1	100	90.69212411	93.31742243	90.69212411	91.16945107	29.71360382	25.05966587	17.06443914	mus	dom	mus_dom	dom_mus
607	607	ED_F52	72	E	D	ED	52	F	D4	FLU	40	41.3	40.2	41.3	40.75	NA	1	100	103.25	100.5	103.25	101.875	-7.9375	-6.3125	-4.4375	mus	dom	mus_dom	dom_mus
608	608	ED_F65	72	E	D	ED	65	F	D4	FLU	41.7	41.05	40.2	41.05	41.8	NA	1	100	98.441247	96.4028777	98.441247	100.2398082	6.594724221	5.815347722	3.237410072	mus	dom	mus_dom	dom_mus
609	609	ED_F66	72	E	D	ED	66	F	D4	MOCK	43.3	42.65	42.8	42.65	43	NA	1	100	98.49884527	98.84526559	98.49884527	99.30715935	4.503464203	3.752886836	2.424942263	mus	dom	mus_dom	dom_mus
610	610	ED_M24	14	E	D	ED	24	M	D4	FLU	46.2	46.05	45.8	44.4	43.2	NA	0	100	99.67532468	99.13419913	96.1038961	93.50649351	8.333333333	8.170995671	7.575757576	mus	dom	mus_dom	dom_mus
611	611	ED_M26	14	E	D	ED	26	M	D4	MOCK	45.05	45.1	45.8	45.6	45.95	NA	0	100	100.1109878	101.6648169	101.2208657	101.9977802	-3.995560488	-3.940066593	-3.052164262	mus	dom	mus_dom	dom_mus
612	612	ED_M31	14	E	D	ED	31	M	D4	FLU	42.75	42.95	42.45	41.4	39.7	NA	0	100	100.4678363	99.29824561	96.84210526	92.86549708	6.959064327	7.192982456	7.076023392	mus	dom	mus_dom	dom_mus
613	613	ED_M32	14	E	D	ED	32	M	D4	FLU	42.8	42.9	42.65	41.6	41.35	NA	0	100	100.2336449	99.64953271	97.19626168	96.61214953	4.614485981	4.731308411	4.672897196	mus	dom	mus_dom	dom_mus
614	614	ED_M75	74	E	D	ED	75	M	D2	FLU	55	55.1	54.5	NA	NA	NA	0	100	100.1818182	99.09090909	NA	NA	NA	NA	NA	mus	dom	mus_dom	dom_mus
615	615	ED_M76	74	E	D	ED	76	M	D2	MOCK	44.4	44.5	44	NA	NA	NA	0	100	100.2252252	99.0990991	NA	NA	NA	NA	NA	mus	dom	mus_dom	dom_mus
616	616	ED_M77	74	E	D	ED	77	M	D2	FLU	50.8	51.8	51.3	NA	NA	NA	0	100	101.9685039	100.984252	NA	NA	NA	NA	NA	mus	dom	mus_dom	dom_mus
617	617	ED_M78	74	E	D	ED	78	M	D2	FLU	55.5	55.2	54.35	NA	NA	NA	0	100	99.45945946	97.92792793	NA	NA	NA	NA	NA	mus	dom	mus_dom	dom_mus
618	618	EE_F226	2	E	E	EE	226	F	D2	FLU	43.71	45.1	44.9	NA	NA	NA	1	100	103.1800503	102.7224891	NA	NA	NA	NA	NA	mus	mus	mus_mus	mus_mus
619	619	EE_F231	2	E	E	EE	231	F	D2	FLU	38.58	40.2	40.8	NA	NA	NA	1	100	104.1990669	105.7542768	NA	NA	NA	NA	NA	mus	mus	mus_mus	mus_mus
620	620	EE_F233	2	E	E	EE	233	F	D2	MOCK	43.11	44.45	44.85	NA	NA	NA	1	100	103.1083275	104.0361865	NA	NA	NA	NA	NA	mus	mus	mus_mus	mus_mus
621	621	EE_F234	2	E	E	EE	234	F	D2	FLU	40.43	43	43.05	NA	NA	NA	1	100	106.3566658	106.4803364	NA	NA	NA	NA	NA	mus	mus	mus_mus	mus_mus
622	622	EE_F247	3	E	E	EE	247	F	D4	FLU	44.52	45.1	43.9	44.55	44.6	NA	1	100	101.3027853	98.60736748	100.0673854	100.1796945	-0.067385445	0.584007188	0.539083558	mus	mus	mus_mus	mus_mus
623	623	EE_F252	3	E	E	EE	252	F	D4	FLU	33.7	33.54	32.8	32.25	32.35	NA	1	100	99.52522255	97.32937685	95.69732938	95.99406528	9.451038576	9.213649852	7.640949555	mus	mus	mus_mus	mus_mus
624	624	EE_F255	3	E	E	EE	255	F	D4	FLU	35.75	36.08	36.25	36.45	35.85	NA	1	100	100.9230769	101.3986014	101.958042	100.2797203	-4.41958042	-3.958041958	-2.797202797	mus	mus	mus_mus	mus_mus
625	625	EE_F261	3	E	E	EE	261	F	D4	MOCK	35.8	34.76	36	35.8	35.8	NA	1	100	97.09497207	100.5586592	100	100	2.346368715	0.893854749	-0.279329609	mus	mus	mus_mus	mus_mus
626	626	EE_M243	3	E	E	EE	243	M	D4	MOCK	48.63	48.53	50.3	51.4	51.45	NA	0	100	99.79436562	103.4340942	105.6960724	105.7988896	-11.82397697	-11.92679416	-10.31256426	mus	mus	mus_mus	mus_mus
627	627	EE_M245	3	E	E	EE	245	M	D4	FLU	48.27	47.39	48.15	47.9	48	NA	0	100	98.17692148	99.75139838	99.23347835	99.44064636	3.1178786	2.206339341	1.170499275	mus	mus	mus_mus	mus_mus
628	628	EE_M249	3	E	E	EE	249	M	D4	FLU	45.6	44.84	44.75	46.65	45.85	NA	0	100	98.33333333	98.13596491	102.3026316	100.5482456	0.953947368	0.120614035	-1.644736842	mus	mus	mus_mus	mus_mus
629	629	EE_M257	3	E	E	EE	257	M	D4	FLU	41.61	41.22	41.15	40.45	41.8	NA	0	100	99.06272531	98.89449652	97.2122086	100.456621	4.602259072	4.133621726	3.112232636	mus	mus	mus_mus	mus_mus
630	630	EE_M299	9	E	E	EE	299	M	D4	FLU	47.7	48.25	48.6	49.7	49.95	NA	0	100	101.1530398	101.8867925	104.1928721	104.7169811	-9.591194969	-9.014675052	-7.49475891	mus	mus	mus_mus	mus_mus
631	631	EE_M300	9	E	E	EE	300	M	D4	FLU	47.9	47.75	47.5	47.9	47.25	NA	0	100	99.6868476	99.16492693	100	98.64300626	1.826722338	1.670146138	1.096033403	mus	mus	mus_mus	mus_mus
632	632	EE_M304	9	E	E	EE	304	M	D4	MOCK	47.2	47.05	47.9	47.8	48.3	NA	0	100	99.68220339	101.4830508	101.2711864	102.3305085	-3.601694915	-3.76059322	-3.177966102	mus	mus	mus_mus	mus_mus
633	633	EE_M305	9	E	E	EE	305	M	D4	FLU	44.9	45.15	45.1	44.3	44	NA	0	100	100.5567929	100.4454343	98.6636971	97.99554566	1.336302895	1.614699332	2.115812918	mus	mus	mus_mus	mus_mus
634	634	EE_M528	64	E	E	EE	528	M	D2	FLU	42.3	43	42.45	NA	NA	NA	0	100	101.6548463	100.3546099	NA	NA	NA	NA	NA	mus	mus	mus_mus	mus_mus
635	635	EE_M529	64	E	E	EE	529	M	D2	FLU	42.2	42	42.15	NA	NA	NA	0	100	99.52606635	99.88151659	NA	NA	NA	NA	NA	mus	mus	mus_mus	mus_mus
636	636	EE_M530	64	E	E	EE	530	M	D2	FLU	44.2	44.7	44.9	NA	NA	NA	0	100	101.1312217	101.5837104	NA	NA	NA	NA	NA	mus	mus	mus_mus	mus_mus
637	637	EE_M531	64	E	E	EE	531	M	D2	MOCK	43.15	43.5	43.7	NA	NA	NA	0	100	100.811124	101.2746234	NA	NA	NA	NA	NA	mus	mus	mus_mus	mus_mus
638	638	EH_F163	90	E	H	EH	163	F	D2	FLU	24.3	24.25	23.65	NA	NA	NA	1	100	99.79423868	97.32510288	NA	NA	NA	NA	NA	mus	dom	mus_dom	dom_mus
639	639	EH_F165	90	E	H	EH	165	F	D2	MOCK	25	25.1	24.55	NA	NA	NA	1	100	100.4	98.2	NA	NA	NA	NA	NA	mus	dom	mus_dom	dom_mus
640	640	EH_F166	90	E	H	EH	166	F	D2	FLU	25	24.9	24.1	NA	NA	NA	1	100	99.6	96.4	NA	NA	NA	NA	NA	mus	dom	mus_dom	dom_mus
641	641	EH_F42	27	E	H	EH	42	F	D4	MOCK	23.9	23.8	24.95	26.05	25.5	NA	1	100	99.58158996	104.3933054	108.9958159	106.6945607	-16.31799163	-16.52719665	-14.53974895	mus	dom	mus_dom	dom_mus
642	642	EH_F43	27	E	H	EH	43	F	D4	FLU	24.15	24.4	24.2	22.65	21.6	NA	1	100	101.0351967	100.2070393	93.78881988	89.44099379	10.2484472	10.76604555	11.38716356	mus	dom	mus_dom	dom_mus
643	643	EH_F44	27	E	H	EH	44	F	D4	FLU	24.9	24.75	24.25	23.75	24.05	NA	1	100	99.39759036	97.38955823	95.3815261	96.58634538	9.53815261	9.236947791	7.630522088	mus	dom	mus_dom	dom_mus
644	644	EH_F45	27	E	H	EH	45	F	D4	FLU	23.9	23.8	23.75	24.55	24.3	NA	1	100	99.58158996	99.37238494	102.7196653	101.6736402	-2.510460251	-2.719665272	-3.242677824	mus	dom	mus_dom	dom_mus
645	645	EH_M1	14	E	H	EH	1	M	D4	MOCK	28.4	28.4	28.4	28.8	28.55	NA	0	100	100	100	101.4084507	100.528169	-1.672535211	-1.672535211	-1.672535211	mus	dom	mus_dom	dom_mus
646	646	EH_M2	14	E	H	EH	2	M	D4	FLU	27.25	27.4	26.75	26.85	26.55	NA	0	100	100.5504587	98.16513761	98.53211009	97.43119266	4.036697248	4.311926606	3.669724771	mus	dom	mus_dom	dom_mus
647	647	EH_M29	23	E	H	EH	29	M	D2	MOCK	32.7	32.15	32.4	NA	NA	NA	0	100	98.31804281	99.08256881	NA	NA	NA	NA	NA	mus	dom	mus_dom	dom_mus
648	648	EH_M3	14	E	H	EH	3	M	D4	FLU	27.6	27.4	27.6	27.75	26.6	NA	0	100	99.27536232	100	100.5434783	96.37681159	1.992753623	1.630434783	1.268115942	mus	dom	mus_dom	dom_mus
649	649	EH_M30	23	E	H	EH	30	M	D2	FLU	36.7	36.45	36.2	NA	NA	NA	0	100	99.31880109	98.63760218	NA	NA	NA	NA	NA	mus	dom	mus_dom	dom_mus
650	650	EH_M32	23	E	H	EH	32	M	D2	FLU	34.5	34.15	33.9	NA	NA	NA	0	100	98.98550725	98.26086957	NA	NA	NA	NA	NA	mus	dom	mus_dom	dom_mus
651	651	EH_M4	14	E	H	EH	4	M	D4	FLU	25.5	26	25.6	25.6	25.55	NA	0	100	101.9607843	100.3921569	100.3921569	100.1960784	-2.843137255	-1.862745098	-0.68627451	mus	dom	mus_dom	dom_mus
652	652	FA_F38	74	F	A	FA	38	F	D2	MOCK	16.2	16.75	17.1	NA	NA	NA	1	100	103.3950617	105.5555556	NA	NA	NA	NA	NA	cast	dom	cast_dom	cast_dom
653	653	FA_F41	74	F	A	FA	41	F	D2	FLU	18.55	18.45	17.7	NA	NA	NA	1	100	99.46091644	95.41778976	NA	NA	NA	NA	NA	cast	dom	cast_dom	cast_dom
654	654	FA_F42	74	F	A	FA	42	F	D2	FLU	18.2	18.55	17.75	NA	NA	NA	1	100	101.9230769	97.52747253	NA	NA	NA	NA	NA	cast	dom	cast_dom	cast_dom
655	655	FA_F81	77	F	A	FA	81	F	D4	MOCK	18	18.05	18.3	18.2	17.95	NA	1	100	100.2777778	101.6666667	101.1111111	99.72222222	-2.916666667	-2.777777778	-1.805555556	cast	dom	cast_dom	cast_dom
656	656	FA_F82	77	F	A	FA	82	F	D4	FLU	17.25	16.75	17.1	17.7	17.4	NA	1	100	97.10144928	99.13043478	102.6086957	100.8695652	0.724637681	-0.724637681	-2.608695652	cast	dom	cast_dom	cast_dom
657	657	FA_F91	77	F	A	FA	91	F	D4	FLU	18.5	16.75	16.65	15.4	14.5	NA	1	100	90.54054054	90	83.24324324	78.37837838	47.02702703	42.2972973	32.56756757	cast	dom	cast_dom	cast_dom
658	658	FA_F92	77	F	A	FA	92	F	D4	FLU	16.9	16.6	16.55	16.45	15.8	NA	1	100	98.22485207	97.92899408	97.33727811	93.49112426	9.763313609	8.875739645	6.952662722	cast	dom	cast_dom	cast_dom
659	659	FA_M32	74	F	A	FA	32	M	D4	FLU	21.2	21.7	21.25	20.8	20.6	NA	0	100	102.3584906	100.2358491	98.11320755	97.16981132	0.70754717	1.886792453	3.183962264	cast	dom	cast_dom	cast_dom
660	660	FA_M33	74	F	A	FA	33	M	D4	FLU	20.05	20	19.05	17.85	16.4	NA	0	100	99.75062344	95.01246883	89.02743142	81.79551122	25.3117207	25.18703242	22.56857855	cast	dom	cast_dom	cast_dom
661	661	FA_M34	74	F	A	FA	34	M	D4	FLU	21.1	21.4	19.95	18.35	17.4	NA	0	100	101.4218009	94.54976303	86.96682464	82.46445498	25.82938389	26.54028436	24.52606635	cast	dom	cast_dom	cast_dom
662	662	FA_M35	74	F	A	FA	35	M	D4	MOCK	23.35	23.5	23.4	23.65	23.4	NA	0	100	100.6423983	100.2141328	101.2847966	100.2141328	-2.248394004	-1.927194861	-1.498929336	cast	dom	cast_dom	cast_dom
663	663	FA_M61	75	F	A	FA	61	M	D2	FLU	24.45	24.45	23.9	NA	NA	NA	0	100	100	97.75051125	NA	NA	NA	NA	NA	cast	dom	cast_dom	cast_dom
664	664	FA_M62	75	F	A	FA	62	M	D2	MOCK	26.05	25.75	25.8	NA	NA	NA	0	100	98.84836852	99.0403071	NA	NA	NA	NA	NA	cast	dom	cast_dom	cast_dom
665	665	FA_M63	75	F	A	FA	63	M	D2	FLU	25.2	25.15	25	NA	NA	NA	0	100	99.8015873	99.20634921	NA	NA	NA	NA	NA	cast	dom	cast_dom	cast_dom
666	666	FA_M64	75	F	A	FA	64	M	D2	FLU	23.95	23.65	23.3	NA	NA	NA	0	100	98.7473904	97.28601253	NA	NA	NA	NA	NA	cast	dom	cast_dom	cast_dom
667	667	FB_F101	23	F	B	FB	101	F	D2	MOCK	18.6	18.75	18.5	NA	NA	NA	1	100	100.8064516	99.46236559	NA	NA	NA	NA	NA	cast	dom	cast_dom	cast_dom
668	668	FB_F103	23	F	B	FB	103	F	D2	FLU	18.8	19.1	18.3	NA	NA	NA	1	100	101.5957447	97.34042553	NA	NA	NA	NA	NA	cast	dom	cast_dom	cast_dom
669	669	FB_F126	27	F	B	FB	126	F	D4	FLU	19.55	18.25	18.95	19.5	19.2	NA	1	100	93.35038363	96.93094629	99.74424552	98.20971867	10.86956522	7.544757033	2.685421995	cast	dom	cast_dom	cast_dom
670	670	FB_F127	27	F	B	FB	127	F	D4	MOCK	17.35	17.9	17.5	18.05	18.1	NA	1	100	103.1700288	100.8645533	104.0345821	104.3227666	-10.23054755	-8.645533141	-6.628242075	cast	dom	cast_dom	cast_dom
671	671	FB_F133	27	F	B	FB	133	F	D4	FLU	16.55	16.3	16.4	16.5	16.05	NA	1	100	98.48942598	99.09365559	99.6978852	96.97885196	4.229607251	3.474320242	2.265861027	cast	dom	cast_dom	cast_dom
672	672	FB_F134	27	F	B	FB	134	F	D4	FLU	15.65	15.9	15.4	13.6	12.55	NA	1	100	101.5974441	98.40255591	86.90095847	80.19169329	23.00319489	23.80191693	23.80191693	cast	dom	cast_dom	cast_dom
673	673	FB_F91	23	F	B	FB	91	F	D2	FLU	21.45	21.6	20.9	NA	NA	NA	1	100	100.6993007	97.43589744	NA	NA	NA	NA	NA	cast	dom	cast_dom	cast_dom
674	674	FB_F97	23	F	B	FB	97	F	D2	FLU	19.2	19.3	19.35	NA	NA	NA	1	100	100.5208333	100.78125	NA	NA	NA	NA	NA	cast	dom	cast_dom	cast_dom
675	675	FB_M150	29	F	B	FB	150	M	D2	FLU	23.75	23.7	23.35	NA	NA	NA	0	100	99.78947368	98.31578947	NA	NA	NA	NA	NA	cast	dom	cast_dom	cast_dom
676	676	FB_M151	29	F	B	FB	151	M	D2	FLU	28.9	28.9	28.25	NA	NA	NA	0	100	100	97.75086505	NA	NA	NA	NA	NA	cast	dom	cast_dom	cast_dom
677	677	FB_M155	29	F	B	FB	155	M	D2	FLU	21.8	21.8	21.6	NA	NA	NA	0	100	100	99.08256881	NA	NA	NA	NA	NA	cast	dom	cast_dom	cast_dom
678	678	FB_M156	29	F	B	FB	156	M	D2	MOCK	22.5	22.5	22.35	NA	NA	NA	0	100	100	99.33333333	NA	NA	NA	NA	NA	cast	dom	cast_dom	cast_dom
679	679	FB_M76	23	F	B	FB	76	M	D4	MOCK	21.95	21.6	21.5	21.6	21.25	NA	0	100	98.40546697	97.9498861	98.40546697	96.81093394	6.833712984	6.036446469	4.214123007	cast	dom	cast_dom	cast_dom
680	680	FB_M92	23	F	B	FB	92	M	D4	FLU	23	22.8	23	22.15	21.6	NA	0	100	99.13043478	100	96.30434783	93.91304348	7.608695652	7.173913043	6.739130435	cast	dom	cast_dom	cast_dom
681	681	FB_M99	23	F	B	FB	99	M	D4	FLU	22.8	22.45	22.3	19.75	18.2	NA	0	100	98.46491228	97.80701754	86.62280702	79.8245614	27.19298246	26.4254386	24.56140351	cast	dom	cast_dom	cast_dom
682	682	FC_F144	84	F	C	FC	144	F	D4	MOCK	16.7	16.6	16.4	16.25	16.3	NA	1	100	99.4011976	98.20359281	97.30538922	97.60479042	6.28742515	5.988023952	4.790419162	cast	dom	cast_dom	cast_dom
683	683	FC_F147	84	F	C	FC	147	F	D4	FLU	16.55	16.7	16.6	15.1	13.95	NA	1	100	100.9063444	100.3021148	91.23867069	84.29003021	15.40785498	15.86102719	16.4652568	cast	dom	cast_dom	cast_dom
684	684	FC_F148	84	F	C	FC	148	F	D4	FLU	17.1	17.05	17.55	15.9	14.55	NA	1	100	99.70760234	102.6315789	92.98245614	85.0877193	12.13450292	11.98830409	13.15789474	cast	dom	cast_dom	cast_dom
685	685	FC_F39	71	F	C	FC	39	F	D2	FLU	16.05	15.7	15.5	NA	NA	NA	1	100	97.81931464	96.57320872	NA	NA	NA	NA	NA	cast	dom	cast_dom	cast_dom
686	686	FC_F40	71	F	C	FC	40	F	D2	FLU	15.55	15.45	16.05	NA	NA	NA	1	100	99.35691318	103.2154341	NA	NA	NA	NA	NA	cast	dom	cast_dom	cast_dom
687	687	FC_F41	71	F	C	FC	41	F	D2	FLU	15.5	15.4	15.65	NA	NA	NA	1	100	99.35483871	100.9677419	NA	NA	NA	NA	NA	cast	dom	cast_dom	cast_dom
688	688	FC_F46	71	F	C	FC	46	F	D2	MOCK	15.95	15.7	15.65	NA	NA	NA	1	100	98.43260188	98.11912226	NA	NA	NA	NA	NA	cast	dom	cast_dom	cast_dom
689	689	FC_M101	77	F	C	FC	101	M	D2	FLU	19.25	19	18.9	NA	NA	NA	0	100	98.7012987	98.18181818	NA	NA	NA	NA	NA	cast	dom	cast_dom	cast_dom
690	690	FC_M102	77	F	C	FC	102	M	D2	FLU	19.05	19.65	19.7	NA	NA	NA	0	100	103.1496063	103.4120735	NA	NA	NA	NA	NA	cast	dom	cast_dom	cast_dom
691	691	FC_M151	84	F	C	FC	151	M	D4	MOCK	21.7	20.95	20.6	20	20.95	NA	0	100	96.5437788	94.93087558	92.16589862	96.5437788	18.0875576	16.359447	12.09677419	cast	dom	cast_dom	cast_dom
692	692	FC_M152	84	F	C	FC	152	M	D4	FLU	19.9	19.75	20.2	18.7	17	NA	0	100	99.24623116	101.5075377	93.96984925	85.42713568	12.56281407	12.18592965	12.56281407	cast	dom	cast_dom	cast_dom
693	693	FC_M153	84	F	C	FC	153	M	D4	FLU	18.95	19.1	19.3	18.6	17.35	NA	0	100	100.7915567	101.8469657	98.1530343	91.55672823	3.430079156	3.82585752	5.145118734	cast	dom	cast_dom	cast_dom
694	694	FC_M154	84	F	C	FC	154	M	D4	FLU	21	20.85	21.05	20.2	18.5	NA	0	100	99.28571429	100.2380952	96.19047619	88.0952381	10.23809524	9.880952381	9.642857143	cast	dom	cast_dom	cast_dom
695	695	FC_M98	77	F	C	FC	98	M	D2	MOCK	22.25	21.9	21.8	NA	NA	NA	0	100	98.42696629	97.97752809	NA	NA	NA	NA	NA	cast	dom	cast_dom	cast_dom
696	696	FC_M99	77	F	C	FC	99	M	D2	FLU	20.3	19.85	20.45	NA	NA	NA	0	100	97.78325123	100.7389163	NA	NA	NA	NA	NA	cast	dom	cast_dom	cast_dom
697	697	FD_F150	84	F	D	FD	150	F	D2	MOCK	19.35	19.4	19.75	NA	NA	NA	1	100	100.2583979	102.0671835	NA	NA	NA	NA	NA	cast	dom	cast_dom	cast_dom
698	698	FD_F151	84	F	D	FD	151	F	D2	FLU	18.35	18.2	17.55	NA	NA	NA	1	100	99.18256131	95.64032698	NA	NA	NA	NA	NA	cast	dom	cast_dom	cast_dom
699	699	FD_F155	84	F	D	FD	155	F	D2	FLU	17.25	17.25	17.45	NA	NA	NA	1	100	100	101.1594203	NA	NA	NA	NA	NA	cast	dom	cast_dom	cast_dom
700	700	FD_F156	84	F	D	FD	156	F	D2	FLU	17.2	17.1	16.8	NA	NA	NA	1	100	99.41860465	97.6744186	NA	NA	NA	NA	NA	cast	dom	cast_dom	cast_dom
701	701	FD_F161	90	F	D	FD	161	F	D2	FLU	17.85	17.35	18.2	NA	NA	NA	1	100	97.19887955	101.9607843	NA	NA	NA	NA	NA	cast	dom	cast_dom	cast_dom
702	702	FD_F162	90	F	D	FD	162	F	D2	MOCK	20.05	20.2	19.65	NA	NA	NA	1	100	100.7481297	98.00498753	NA	NA	NA	NA	NA	cast	dom	cast_dom	cast_dom
703	703	FD_F166	90	F	D	FD	166	F	D2	FLU	17.95	17.7	18.2	NA	NA	NA	1	100	98.60724234	101.3927577	NA	NA	NA	NA	NA	cast	dom	cast_dom	cast_dom
704	704	FD_F167	90	F	D	FD	167	F	D2	FLU	19.4	19.25	19.95	NA	NA	NA	1	100	99.22680412	102.8350515	NA	NA	NA	NA	NA	cast	dom	cast_dom	cast_dom
705	705	FD_M40	72	F	D	FD	40	M	D4	FLU	19.85	20.05	20.15	19.9	20.2	NA	0	100	101.0075567	101.511335	100.2518892	101.7632242	-3.652392947	-3.14861461	-1.889168766	cast	dom	cast_dom	cast_dom
706	706	FD_M41	72	F	D	FD	41	M	D4	FLU	20.8	20.9	20.65	20.75	20.2	NA	0	100	100.4807692	99.27884615	99.75961538	97.11538462	1.923076923	2.163461538	2.043269231	cast	dom	cast_dom	cast_dom
707	707	FD_M42	72	F	D	FD	42	M	D4	MOCK	18.75	18.85	18.65	18.7	18.8	NA	0	100	100.5333333	99.46666667	99.73333333	100.2666667	0.133333333	0.4	0.4	cast	dom	cast_dom	cast_dom
708	708	FD_M45	72	F	D	FD	45	M	D4	FLU	19.7	19.85	19.65	19.55	19.05	NA	0	100	100.7614213	99.74619289	99.23857868	96.70050761	1.903553299	2.284263959	2.538071066	cast	dom	cast_dom	cast_dom
709	709	FD_M73	77	F	D	FD	73	M	D2	FLU	22.75	22.7	23.3	NA	NA	NA	0	100	99.78021978	102.4175824	NA	NA	NA	NA	NA	cast	dom	cast_dom	cast_dom
710	710	FD_M75	77	F	D	FD	75	M	D2	MOCK	22.25	22	22.45	NA	NA	NA	0	100	98.87640449	100.8988764	NA	NA	NA	NA	NA	cast	dom	cast_dom	cast_dom
711	711	FD_M76	77	F	D	FD	76	M	D2	FLU	20.3	21.1	22.6	NA	NA	NA	0	100	103.9408867	111.3300493	NA	NA	NA	NA	NA	cast	dom	cast_dom	cast_dom
712	712	FE_F15	74	F	E	FE	15	F	D2	MOCK	21.45	21.05	20.35	NA	NA	NA	1	100	98.13519814	94.87179487	NA	NA	NA	NA	NA	cast	mus	cast_mus	cast_mus
713	713	FE_F16	74	F	E	FE	16	F	D2	FLU	20.8	20.35	19.8	NA	NA	NA	1	100	97.83653846	95.19230769	NA	NA	NA	NA	NA	cast	mus	cast_mus	cast_mus
714	714	FE_F17	74	F	E	FE	17	F	D2	FLU	20.1	20.05	20.65	NA	NA	NA	1	100	99.75124378	102.7363184	NA	NA	NA	NA	NA	cast	mus	cast_mus	cast_mus
715	715	FE_F23	74	F	E	FE	23	F	D2	FLU	23.5	23.35	23.5	NA	NA	NA	1	100	99.36170213	100	NA	NA	NA	NA	NA	cast	mus	cast_mus	cast_mus
716	716	FE_F91	82	F	E	FE	91	F	D4	MOCK	18.2	18.25	18.65	19.25	19.35	NA	1	100	100.2747253	102.4725275	105.7692308	106.3186813	-11.67582418	-11.53846154	-10.16483516	cast	mus	cast_mus	cast_mus
717	717	FE_F92	82	F	E	FE	92	F	D4	FLU	19.7	19.7	20	18.75	17.8	NA	1	100	100	101.5228426	95.17766497	90.35532995	8.121827411	8.121827411	8.883248731	cast	mus	cast_mus	cast_mus
718	718	FE_F93	82	F	E	FE	93	F	D4	FLU	19.6	19.25	19.45	20	19.75	NA	1	100	98.21428571	99.23469388	102.0408163	100.7653061	0.12755102	-0.765306122	-2.040816327	cast	mus	cast_mus	cast_mus
719	719	FE_F96	82	F	E	FE	96	F	D4	FLU	21.1	21.2	20.6	19.25	17.65	NA	1	100	100.4739336	97.63033175	91.23222749	83.6492891	18.83886256	19.07582938	18.12796209	cast	mus	cast_mus	cast_mus
720	720	FE_M29	77	F	E	FE	29	M	D2	FLU	32.05	32.5	31.9	NA	NA	NA	0	100	101.4040562	99.53198128	NA	NA	NA	NA	NA	cast	mus	cast_mus	cast_mus
721	721	FE_M30	77	F	E	FE	30	M	D2	FLU	32.7	33	32.2	NA	NA	NA	0	100	100.9174312	98.47094801	NA	NA	NA	NA	NA	cast	mus	cast_mus	cast_mus
722	722	FE_M31	77	F	E	FE	31	M	D2	FLU	33.85	34	33.35	NA	NA	NA	0	100	100.4431315	98.52289513	NA	NA	NA	NA	NA	cast	mus	cast_mus	cast_mus
723	723	FE_M36	77	F	E	FE	36	M	D2	MOCK	28.15	29.65	29.9	NA	NA	NA	0	100	105.3285968	106.2166963	NA	NA	NA	NA	NA	cast	mus	cast_mus	cast_mus
724	724	FE_M37	77	F	E	FE	37	M	D4	FLU	27.7	28.15	28.2	27.75	28	NA	0	100	101.6245487	101.8050542	100.1805054	101.0830325	-4.151624549	-3.339350181	-1.624548736	cast	mus	cast_mus	cast_mus
725	725	FE_M38	77	F	E	FE	38	M	D4	MOCK	27.4	28	27.6	27.5	27.5	NA	0	100	102.189781	100.729927	100.3649635	100.3649635	-3.467153285	-2.372262774	-0.912408759	cast	mus	cast_mus	cast_mus
726	726	FE_M39	77	F	E	FE	39	M	D4	FLU	25.6	26.55	26.4	26.85	24.1	NA	0	100	103.7109375	103.125	104.8828125	94.140625	-8.7890625	-6.93359375	-3.515625	cast	mus	cast_mus	cast_mus
727	727	FE_M40	77	F	E	FE	40	M	D4	FLU	23.45	25	24.25	24.65	23.5	NA	0	100	106.6098081	103.4115139	105.1172708	100.2132196	-15.24520256	-11.94029851	-6.929637527	cast	mus	cast_mus	cast_mus
728	728	FF_F398	30	F	F	FF	398	F	D2	FLU	10.85	10.8	11.5	NA	NA	NA	1	100	99.53917051	105.9907834	NA	NA	NA	NA	NA	cast	cast	cast_cast	cast_cast
729	729	FF_F401	30	F	F	FF	401	F	D2	FLU	11.6	11.6	10.65	NA	NA	NA	1	100	100	91.81034483	NA	NA	NA	NA	NA	cast	cast	cast_cast	cast_cast
730	730	FF_F402	30	F	F	FF	402	F	D2	MOCK	13.6	13.7	13.5	NA	NA	NA	1	100	100.7352941	99.26470588	NA	NA	NA	NA	NA	cast	cast	cast_cast	cast_cast
731	731	FF_F6054	72	F	F	FF	6054	F	D4	MOCK	12.6	12.75	12.6	12.55	12.45	NA	1	100	101.1904762	100	99.6031746	98.80952381	-0.198412698	0.396825397	0.992063492	cast	cast	cast_cast	cast_cast
732	732	FF_F6055	72	F	F	FF	6055	F	D4	FLU	12.35	12.3	12.3	12	11.55	NA	1	100	99.5951417	99.5951417	97.1659919	93.52226721	6.882591093	6.680161943	6.275303644	cast	cast	cast_cast	cast_cast
733	733	FF_F6056	72	F	F	FF	6056	F	D4	FLU	12.6	12.1	12	11.7	11.5	NA	1	100	96.03174603	95.23809524	92.85714286	91.26984127	20.23809524	18.25396825	13.88888889	cast	cast	cast_cast	cast_cast
734	734	FF_F6057	72	F	F	FF	6057	F	D4	FLU	10.5	10.4	10.25	9.3	8.85	NA	1	100	99.04761905	97.61904762	88.57142857	84.28571429	22.61904762	22.14285714	20.47619048	cast	cast	cast_cast	cast_cast
735	735	FF_M290	9	F	F	FF	290	M	D4	FLU	15.1	15.3	15.2	15.2	15.45	NA	0	100	101.3245033	100.6622517	100.6622517	102.3178808	-3.80794702	-3.145695364	-2.152317881	cast	cast	cast_cast	cast_cast
736	736	FF_M302	9	F	F	FF	302	M	D4	MOCK	15.25	14.85	14.6	14.45	14.6	NA	0	100	97.37704918	95.73770492	94.75409836	95.73770492	14.26229508	12.95081967	9.508196721	cast	cast	cast_cast	cast_cast
737	737	FF_M304	9	F	F	FF	304	M	D4	FLU	14.85	15.45	15.2	15.4	15.4	NA	0	100	104.040404	102.3569024	103.7037037	103.7037037	-11.95286195	-9.932659933	-6.734006734	cast	cast	cast_cast	cast_cast
738	738	FF_M395	30	F	F	FF	395	M	D2	FLU	16.25	16.2	15.65	12.15	11.9	NA	0	100	99.69230769	96.30769231	74.76923077	73.23076923	42.61538462	42.46153846	40.46153846	cast	cast	cast_cast	cast_cast
739	739	FF_M396	30	F	F	FF	396	M	D2	MOCK	14	13.85	13.95	10.35	10.45	NA	0	100	98.92857143	99.64285714	73.92857143	74.64285714	40.17857143	39.64285714	38.92857143	cast	cast	cast_cast	cast_cast
740	740	FF_M399	30	F	F	FF	399	M	D2	FLU	15.65	15.5	15.2	10.9	10.8	NA	0	100	99.04153355	97.12460064	69.6485623	69.00958466	49.68051118	49.20127796	47.28434505	cast	cast	cast_cast	cast_cast
741	741	FF_M400	30	F	F	FF	400	M	D2	FLU	14.75	14.85	14.8	12.2	11.75	NA	0	100	100.6779661	100.3389831	82.71186441	79.66101695	26.44067797	26.77966102	27.28813559	cast	cast	cast_cast	cast_cast
742	742	FG_F198	80	F	G	FG	198	F	D2	FLU	14.25	14.1	13.55	NA	NA	NA	1	100	98.94736842	95.0877193	NA	NA	NA	NA	NA	cast	mus	cast_mus	cast_mus
743	743	FG_F199	80	F	G	FG	199	F	D2	MOCK	15.6	15.2	14	NA	NA	NA	1	100	97.43589744	89.74358974	NA	NA	NA	NA	NA	cast	mus	cast_mus	cast_mus
744	744	FG_F200	80	F	G	FG	200	F	D2	FLU	15.65	15.7	15.1	NA	NA	NA	1	100	100.3194888	96.485623	NA	NA	NA	NA	NA	cast	mus	cast_mus	cast_mus
745	745	FG_F222	82	F	G	FG	222	F	D4	FLU	15.9	15.1	14.45	14.6	14.05	NA	1	100	94.96855346	90.88050314	91.82389937	88.36477987	28.14465409	25.62893082	18.55345912	cast	mus	cast_mus	cast_mus
746	746	FG_F224	82	F	G	FG	224	F	D4	FLU	16.1	15.45	15.25	15	14.35	NA	1	100	95.96273292	94.72049689	93.16770186	89.13043478	21.58385093	19.56521739	14.9068323	cast	mus	cast_mus	cast_mus
747	747	FG_F233	82	F	G	FG	233	F	D4	MOCK	15.2	15.3	14.9	15.15	14.55	NA	1	100	100.6578947	98.02631579	99.67105263	95.72368421	3.782894737	4.111842105	3.453947368	cast	mus	cast_mus	cast_mus
748	748	FG_F234	82	F	G	FG	234	F	D4	FLU	16.05	15.45	15.1	14.75	14.55	NA	1	100	96.26168224	94.08099688	91.90031153	90.65420561	22.42990654	20.56074766	15.73208723	cast	mus	cast_mus	cast_mus
749	749	FG_M100	75	F	G	FG	100	M	D4	MOCK	20.05	20	19.85	20.05	20.4	NA	0	100	99.75062344	99.00249377	100	101.7456359	0.374064838	0.249376559	-0.374064838	cast	mus	cast_mus	cast_mus
750	750	FG_M101	75	F	G	FG	101	M	D4	FLU	17.65	17.5	17	16.95	17.25	NA	0	100	99.15014164	96.31728045	96.03399433	97.73371105	9.631728045	9.206798867	6.940509915	cast	mus	cast_mus	cast_mus
751	751	FG_M105	75	F	G	FG	105	M	D4	FLU	16.2	15.95	14.95	15.4	15.6	NA	0	100	98.45679012	92.28395062	95.0617284	96.2962963	16.04938272	15.27777778	10.64814815	cast	mus	cast_mus	cast_mus
752	752	FG_M391	90	F	G	FG	391	M	D2	FLU	17.75	17.8	17.9	NA	NA	NA	0	100	100.2816901	100.8450704	NA	NA	NA	NA	NA	cast	mus	cast_mus	cast_mus
753	753	FG_M393	90	F	G	FG	393	M	D2	FLU	18.55	18.35	18	NA	NA	NA	0	100	98.92183288	97.03504043	NA	NA	NA	NA	NA	cast	mus	cast_mus	cast_mus
754	754	FG_M86	74	F	G	FG	86	M	D2	FLU	14.7	14.4	13.4	NA	NA	NA	0	100	97.95918367	91.15646259	NA	NA	NA	NA	NA	cast	mus	cast_mus	cast_mus
755	755	FG_M92	74	F	G	FG	92	M	D2	MOCK	16.3	16.1	15.65	NA	NA	NA	0	100	98.77300613	96.01226994	NA	NA	NA	NA	NA	cast	mus	cast_mus	cast_mus
756	756	FH_F80	75	F	H	FH	80	F	D2	FLU	13.8	13.6	13.5	NA	NA	NA	1	100	98.55072464	97.82608696	NA	NA	NA	NA	NA	cast	dom	cast_dom	cast_dom
757	757	FH_F81	75	F	H	FH	81	F	D2	MOCK	12.45	12.35	12.95	NA	NA	NA	1	100	99.19678715	104.0160643	NA	NA	NA	NA	NA	cast	dom	cast_dom	cast_dom
758	758	FH_F82	75	F	H	FH	82	F	D2	FLU	12.25	12.3	11.9	NA	NA	NA	1	100	100.4081633	97.14285714	NA	NA	NA	NA	NA	cast	dom	cast_dom	cast_dom
759	759	FH_F83	75	F	H	FH	83	F	D2	FLU	12.85	12.6	12.55	NA	NA	NA	1	100	98.05447471	97.66536965	NA	NA	NA	NA	NA	cast	dom	cast_dom	cast_dom
760	760	FH_F84	75	F	H	FH	84	F	D4	FLU	13.9	13.45	12.85	11.95	11.05	NA	1	100	96.76258993	92.44604317	85.97122302	79.49640288	35.07194245	33.45323741	28.05755396	cast	dom	cast_dom	cast_dom
761	761	FH_F85	75	F	H	FH	85	F	D4	FLU	15.4	15.05	14.2	13.15	12.4	NA	1	100	97.72727273	92.20779221	85.38961039	80.51948052	34.41558442	33.27922078	28.24675325	cast	dom	cast_dom	cast_dom
762	762	FH_F86	75	F	H	FH	86	F	D4	MOCK	13.6	13.55	14.15	14.3	14.25	NA	1	100	99.63235294	104.0441176	105.1470588	104.7794118	-11.21323529	-11.39705882	-9.558823529	cast	dom	cast_dom	cast_dom
763	763	FH_F87	75	F	H	FH	87	F	D4	FLU	13.8	13.65	13.9	14.05	14.35	NA	1	100	98.91304348	100.7246377	101.8115942	103.9855072	-3.442028986	-3.985507246	-4.166666667	cast	dom	cast_dom	cast_dom
764	764	FH_M171	82	F	H	FH	171	M	D4	FLU	18.45	18.5	18.3	16.7	15.85	NA	0	100	100.2710027	99.18699187	90.51490515	85.90785908	17.07317073	17.20867209	16.93766938	cast	dom	cast_dom	cast_dom
765	765	FH_M172	82	F	H	FH	172	M	D4	MOCK	16.3	16.65	16.5	16.65	16.75	NA	0	100	102.1472393	101.2269939	102.1472393	102.7607362	-6.901840491	-5.828220859	-4.141104294	cast	dom	cast_dom	cast_dom
766	766	FH_M181	82	F	H	FH	181	M	D4	FLU	18.8	19.1	18.2	16.65	15.1	NA	0	100	101.5957447	96.80851064	88.56382979	80.31914894	22.87234043	23.67021277	22.87234043	cast	dom	cast_dom	cast_dom
767	767	FH_M182	82	F	H	FH	182	M	D4	FLU	17.1	17.4	16.35	14.75	13.65	NA	0	100	101.754386	95.61403509	86.25730994	79.8245614	26.4619883	27.33918129	26.02339181	cast	dom	cast_dom	cast_dom
768	768	FH_M43	75	F	H	FH	43	M	D4	FLU	18.5	18.45	18	17.95	17.5	NA	0	100	99.72972973	97.2972973	97.02702703	94.59459459	8.648648649	8.513513514	7.027027027	cast	dom	cast_dom	cast_dom
769	769	FH_M46	75	F	H	FH	46	M	D4	FLU	18.15	18	18.7	17.85	15.8	NA	0	100	99.17355372	103.030303	98.34710744	87.0523416	5.922865014	5.509641873	6.611570248	cast	dom	cast_dom	cast_dom
770	770	FH_M47	75	F	H	FH	47	M	D4	MOCK	18.55	18.35	18.4	19.05	19.4	NA	0	100	98.92183288	99.19137466	102.6954178	104.5822102	-3.099730458	-3.638814016	-4.582210243	cast	dom	cast_dom	cast_dom
771	771	FH_M55	74	F	H	FH	55	M	D2	FLU	18.05	18.1	18.9	NA	NA	NA	0	100	100.2770083	104.7091413	NA	NA	NA	NA	NA	cast	dom	cast_dom	cast_dom
772	772	FH_M56	74	F	H	FH	56	M	D2	FLU	16.4	16.05	15.95	NA	NA	NA	0	100	97.86585366	97.25609756	NA	NA	NA	NA	NA	cast	dom	cast_dom	cast_dom
773	773	FH_M72	74	F	H	FH	72	M	D2	MOCK	17.8	17.5	17.65	NA	NA	NA	0	100	98.31460674	99.15730337	NA	NA	NA	NA	NA	cast	dom	cast_dom	cast_dom
774	774	FH_M73	74	F	H	FH	73	M	D2	FLU	15.75	15.4	14.95	NA	NA	NA	0	100	97.77777778	94.92063492	NA	NA	NA	NA	NA	cast	dom	cast_dom	cast_dom
775	775	GA_F120	18	G	A	GA	120	F	D4	FLU	17	16.5	16.7	16	16.3	NA	1	100	97.05882353	98.23529412	94.11764706	95.88235294	12.64705882	11.17647059	8.823529412	mus	dom	mus_dom	dom_mus
776	776	GA_F121	18	G	A	GA	121	F	D4	MOCK	16.4	16.65	16.85	17.1	17.75	NA	1	100	101.5243902	102.7439024	104.2682927	108.2317073	-12.65243902	-11.8902439	-9.756097561	mus	dom	mus_dom	dom_mus
777	777	GA_F126	18	G	A	GA	126	F	D4	FLU	15.9	16.2	16	15.7	16.55	NA	1	100	101.8867925	100.6289308	98.74213836	104.0880503	-3.301886792	-2.358490566	-1.100628931	mus	dom	mus_dom	dom_mus
778	778	GA_F127	18	G	A	GA	127	F	D4	FLU	16.6	16.1	15.85	15.35	15.7	NA	1	100	96.98795181	95.48192771	92.46987952	94.57831325	17.77108434	16.26506024	12.5	mus	dom	mus_dom	dom_mus
779	779	GA_F148	23	G	A	GA	148	F	D2	MOCK	15.5	15.7	15.4	NA	NA	NA	1	100	101.2903226	99.35483871	NA	NA	NA	NA	NA	mus	dom	mus_dom	dom_mus
780	780	GA_F155	23	G	A	GA	155	F	D2	FLU	15.9	15.45	15.55	NA	NA	NA	1	100	97.16981132	97.79874214	NA	NA	NA	NA	NA	mus	dom	mus_dom	dom_mus
781	781	GA_F157	23	G	A	GA	157	F	D2	FLU	18.15	17.75	16.5	NA	NA	NA	1	100	97.79614325	90.90909091	NA	NA	NA	NA	NA	mus	dom	mus_dom	dom_mus
782	782	GA_F162	23	G	A	GA	162	F	D2	FLU	16.6	16.7	16.9	NA	NA	NA	1	100	100.6024096	101.8072289	NA	NA	NA	NA	NA	mus	dom	mus_dom	dom_mus
783	783	GA_M145	23	G	A	GA	145	M	D4	FLU	28.15	28.5	29.3	29.5	28.8	NA	0	100	101.2433393	104.0852575	104.7957371	102.3090586	-11.27886323	-10.65719361	-7.992895204	mus	dom	mus_dom	dom_mus
784	784	GA_M150	23	G	A	GA	150	M	D4	FLU	19.55	19.9	20.3	19.35	18.55	NA	0	100	101.7902813	103.8363171	98.9769821	94.88491049	-2.046035806	-1.150895141	1.662404092	mus	dom	mus_dom	dom_mus
785	785	GA_M152	23	G	A	GA	152	M	D4	FLU	23.65	23.65	24.1	23.65	23.25	NA	0	100	100	101.9027484	100	98.30866808	-1.057082452	-1.057082452	-0.105708245	mus	dom	mus_dom	dom_mus
786	786	GA_M159	23	G	A	GA	159	M	D4	MOCK	23.2	22.7	23	23.25	23.1	NA	0	100	97.84482759	99.13793103	100.2155172	99.56896552	3.017241379	1.939655172	0.431034483	mus	dom	mus_dom	dom_mus
787	787	GA_M86	15	G	A	GA	86	M	D2	FLU	18.35	18.1	17.75	NA	NA	NA	0	100	98.63760218	96.73024523	NA	NA	NA	NA	NA	mus	dom	mus_dom	dom_mus
788	788	GA_M87	15	G	A	GA	87	M	D2	FLU	23.8	23.9	24.42	NA	NA	NA	0	100	100.4201681	102.605042	NA	NA	NA	NA	NA	mus	dom	mus_dom	dom_mus
789	789	GA_M91	15	G	A	GA	91	M	D2	FLU	24.8	24.4	23.56	NA	NA	NA	0	100	98.38709677	95	NA	NA	NA	NA	NA	mus	dom	mus_dom	dom_mus
790	790	GA_M92	15	G	A	GA	92	M	D2	MOCK	20.9	20.9	21.05	NA	NA	NA	0	100	100	100.7177033	NA	NA	NA	NA	NA	mus	dom	mus_dom	dom_mus
791	791	GB_F178	74	G	B	GB	178	F	D2	FLU	17.6	17.75	17.25	NA	NA	NA	1	100	100.8522727	98.01136364	NA	NA	NA	NA	NA	mus	dom	mus_dom	dom_mus
792	792	GB_F179	74	G	B	GB	179	F	D2	FLU	18.15	18.1	18.3	NA	NA	NA	1	100	99.72451791	100.8264463	NA	NA	NA	NA	NA	mus	dom	mus_dom	dom_mus
793	793	GB_F180	74	G	B	GB	180	F	D2	MOCK	17.65	17.6	17.9	NA	NA	NA	1	100	99.71671388	101.4164306	NA	NA	NA	NA	NA	mus	dom	mus_dom	dom_mus
794	794	GB_F181	74	G	B	GB	181	F	D2	FLU	16	15.9	16.25	NA	NA	NA	1	100	99.375	101.5625	NA	NA	NA	NA	NA	mus	dom	mus_dom	dom_mus
795	795	GB_F86	32	G	B	GB	86	F	D4	MOCK	13.85	14.5	14.9	14.5	14.9	NA	1	100	104.6931408	107.5812274	104.6931408	107.5812274	-20.75812274	-18.41155235	-12.27436823	mus	dom	mus_dom	dom_mus
796	796	GB_F88	32	G	B	GB	88	F	D4	FLU	15.6	15.75	16.25	15.75	15.95	NA	1	100	100.9615385	104.1666667	100.9615385	102.2435897	-7.211538462	-6.730769231	-4.166666667	mus	dom	mus_dom	dom_mus
797	797	GB_F91	32	G	B	GB	91	F	D4	FLU	17.1	16.75	16.9	16.45	16.25	NA	1	100	97.95321637	98.83040936	96.19883041	95.02923977	9.502923977	8.479532164	6.871345029	mus	dom	mus_dom	dom_mus
798	798	GB_F92	32	G	B	GB	92	F	D4	FLU	19.9	18.1	17.6	17.9	18.2	NA	1	100	90.95477387	88.44221106	89.94974874	91.45728643	34.92462312	30.40201005	20.10050251	mus	dom	mus_dom	dom_mus
799	799	GB_M49	25	G	B	GB	49	M	D4	FLU	19.2	19.55	20.3	20.5	19.7	NA	0	100	101.8229167	105.7291667	106.7708333	102.6041667	-15.625	-14.71354167	-10.9375	mus	dom	mus_dom	dom_mus
800	800	GB_M50	25	G	B	GB	50	M	D4	MOCK	16.5	16.8	17.1	17.6	19	NA	0	100	101.8181818	103.6363636	106.6666667	115.1515152	-19.6969697	-18.78787879	-16.06060606	mus	dom	mus_dom	dom_mus
801	801	GB_M51	25	G	B	GB	51	M	D4	FLU	19.85	19.85	20.9	20.6	19.65	NA	0	100	100	105.2896725	103.7783375	98.99244332	-8.564231738	-8.564231738	-5.919395466	mus	dom	mus_dom	dom_mus
802	802	GB_M52	25	G	B	GB	52	M	D4	FLU	19.1	18.9	19.15	18.85	18.2	NA	0	100	98.95287958	100.2617801	98.69109948	95.28795812	4.45026178	3.926701571	3.534031414	mus	dom	mus_dom	dom_mus
803	803	GB_M82	32	G	B	GB	82	M	D2	MOCK	22.25	22.1	22.5	NA	NA	NA	0	100	99.3258427	101.1235955	NA	NA	NA	NA	NA	mus	dom	mus_dom	dom_mus
804	804	GB_M83	32	G	B	GB	83	M	D2	FLU	19.9	19.8	20.35	NA	NA	NA	0	100	99.49748744	102.2613065	NA	NA	NA	NA	NA	mus	dom	mus_dom	dom_mus
805	805	GB_M85	32	G	B	GB	85	M	D2	FLU	21.3	21.45	22.05	NA	NA	NA	0	100	100.7042254	103.5211268	NA	NA	NA	NA	NA	mus	dom	mus_dom	dom_mus
806	806	GB_M89	32	G	B	GB	89	M	D2	FLU	22.05	22.15	22.2	NA	NA	NA	0	100	100.4535147	100.6802721	NA	NA	NA	NA	NA	mus	dom	mus_dom	dom_mus
807	807	GC_F30	5	G	C	GC	30	F	D4	FLU	14.75	14.4	13.75	13.9	14.35	NA	1	100	97.62711864	93.22033898	94.23728814	97.28813559	16.27118644	15.08474576	10.50847458	mus	dom	mus_dom	dom_mus
808	808	GC_F32	5	G	C	GC	32	F	D4	FLU	15.7	15	14.95	15.1	15.9	NA	1	100	95.54140127	95.22292994	96.17834395	101.2738854	12.42038217	10.1910828	5.573248408	mus	dom	mus_dom	dom_mus
809	809	GC_F37	5	G	C	GC	37	F	D4	FLU	15.95	16.2	16	16	16	NA	1	100	101.5673981	100.3134796	100.3134796	100.3134796	-2.351097179	-1.567398119	-0.626959248	mus	dom	mus_dom	dom_mus
810	810	GC_F44	5	G	C	GC	44	F	D4	MOCK	15.33	15	14.5	15.05	14.8	NA	1	100	97.84735812	94.58577952	98.17351598	96.54272668	11.12198304	10.0456621	6.26223092	mus	dom	mus_dom	dom_mus
811	811	GC_F48	6	G	C	GC	48	F	D2	FLU	20.05	19.7	19.8	NA	NA	NA	1	100	98.25436409	98.75311721	NA	NA	NA	NA	NA	mus	dom	mus_dom	dom_mus
812	812	GC_F51	6	G	C	GC	51	F	D2	FLU	16.9	16.45	16.7	NA	NA	NA	1	100	97.33727811	98.81656805	NA	NA	NA	NA	NA	mus	dom	mus_dom	dom_mus
813	813	GC_F54	6	G	C	GC	54	F	D2	MOCK	16.15	15.75	15.85	NA	NA	NA	1	100	97.52321981	98.14241486	NA	NA	NA	NA	NA	mus	dom	mus_dom	dom_mus
814	814	GC_F70	6	G	C	GC	70	F	D2	FLU	15.6	15.65	15.7	NA	NA	NA	1	100	100.3205128	100.6410256	NA	NA	NA	NA	NA	mus	dom	mus_dom	dom_mus
815	815	GC_M25	5	G	C	GC	25	M	D2	FLU	19.7	19.8	19.5	NA	NA	NA	0	100	100.5076142	98.98477157	NA	NA	NA	NA	NA	mus	dom	mus_dom	dom_mus
816	816	GC_M26	5	G	C	GC	26	M	D4	FLU	18.55	18.95	17.8	17.6	17.85	NA	0	100	102.1563342	95.95687332	94.8787062	96.22641509	8.894878706	9.973045822	9.029649596	mus	dom	mus_dom	dom_mus
817	817	GC_M27	5	G	C	GC	27	M	D2	MOCK	19.23	19.95	19.5	NA	NA	NA	0	100	103.7441498	101.4040562	NA	NA	NA	NA	NA	mus	dom	mus_dom	dom_mus
818	818	GC_M28	5	G	C	GC	28	M	D4	FLU	18	18.35	18.35	18.4	18.25	NA	0	100	101.9444444	101.9444444	102.2222222	101.3888889	-6.805555556	-5.833333333	-3.888888889	mus	dom	mus_dom	dom_mus
819	819	GC_M34	5	G	C	GC	34	M	D2	FLU	21.5	21.8	21.3	NA	NA	NA	0	100	101.3953488	99.06976744	NA	NA	NA	NA	NA	mus	dom	mus_dom	dom_mus
820	820	GC_M39	5	G	C	GC	39	M	D4	FLU	18.95	19.4	18.9	19.25	18.95	NA	0	100	102.3746702	99.73614776	101.5831135	100	-3.693931398	-2.506596306	-1.451187335	mus	dom	mus_dom	dom_mus
821	821	GC_M40	5	G	C	GC	40	M	D2	FLU	19.2	19.2	19.1	NA	NA	NA	0	100	100	99.47916667	NA	NA	NA	NA	NA	mus	dom	mus_dom	dom_mus
822	822	GC_M42	5	G	C	GC	42	M	D4	MOCK	18.5	18.2	17.85	17.9	17.8	NA	0	100	98.37837838	96.48648649	96.75675676	96.21621622	10.27027027	9.459459459	6.891891892	mus	dom	mus_dom	dom_mus
823	823	GD_F43	9	G	D	GD	43	F	D4	FLU	18.3	18.05	18.65	18.3	18.9	NA	1	100	98.63387978	101.9125683	100	103.2786885	-2.18579235	-2.868852459	-2.595628415	mus	dom	mus_dom	dom_mus
824	824	GD_F44	9	G	D	GD	44	F	D4	MOCK	14.8	14.9	15	15.1	15.2	NA	1	100	100.6756757	101.3513514	102.027027	102.7027027	-5.405405405	-5.067567568	-4.054054054	mus	dom	mus_dom	dom_mus
825	825	GD_F51	9	G	D	GD	51	F	D4	FLU	17.4	16.85	17.1	17.4	18	NA	1	100	96.83908046	98.27586207	100	103.4482759	3.16091954	1.58045977	-0.862068966	mus	dom	mus_dom	dom_mus
826	826	GD_F52	9	G	D	GD	52	F	D4	FLU	16.5	16.5	17	17.15	17.25	NA	1	100	100	103.030303	103.9393939	104.5454545	-9.242424242	-9.242424242	-7.727272727	mus	dom	mus_dom	dom_mus
827	827	GD_F78	21	G	D	GD	78	F	D2	MOCK	16.6	16.55	16.85	NA	NA	NA	1	100	99.69879518	101.5060241	NA	NA	NA	NA	NA	mus	dom	mus_dom	dom_mus
828	828	GD_F79	21	G	D	GD	79	F	D2	FLU	18.45	18.65	19.2	NA	NA	NA	1	100	101.0840108	104.0650407	NA	NA	NA	NA	NA	mus	dom	mus_dom	dom_mus
829	829	GD_F80	21	G	D	GD	80	F	D2	FLU	18.25	18.6	19.15	NA	NA	NA	1	100	101.9178082	104.9315068	NA	NA	NA	NA	NA	mus	dom	mus_dom	dom_mus
830	830	GD_F81	21	G	D	GD	81	F	D2	FLU	18.55	18.45	18.65	NA	NA	NA	1	100	99.46091644	100.5390836	NA	NA	NA	NA	NA	mus	dom	mus_dom	dom_mus
831	831	GD_M151	31	G	D	GD	151	M	D4	MOCK	23.8	23.05	23.7	23.2	23.15	NA	0	100	96.8487395	99.57983193	97.4789916	97.26890756	7.457983193	5.882352941	4.096638655	mus	dom	mus_dom	dom_mus
832	832	GD_M153	31	G	D	GD	153	M	D2	FLU	22.4	22.92	22.25	NA	NA	NA	0	100	102.3214286	99.33035714	NA	NA	NA	NA	NA	mus	dom	mus_dom	dom_mus
833	833	GD_M158	31	G	D	GD	158	M	D4	FLU	25.5	24.87	24.65	23.65	22.75	NA	0	100	97.52941176	96.66666667	92.74509804	89.21568627	18.45098039	17.21568627	14.31372549	mus	dom	mus_dom	dom_mus
834	834	GD_M159	31	G	D	GD	159	M	D2	FLU	26.65	25.46	25.7	NA	NA	NA	0	100	95.53470919	96.43527205	NA	NA	NA	NA	NA	mus	dom	mus_dom	dom_mus
835	835	GD_M165	31	G	D	GD	165	M	D4	FLU	23.9	23.9	23.65	22.3	21.25	NA	0	100	100	98.9539749	93.30543933	88.91213389	13.28451883	13.28451883	12.76150628	mus	dom	mus_dom	dom_mus
836	836	GD_M167	31	G	D	GD	167	M	D2	FLU	24.95	24.9	24.05	NA	NA	NA	0	100	99.7995992	96.39278557	NA	NA	NA	NA	NA	mus	dom	mus_dom	dom_mus
837	837	GD_M171	31	G	D	GD	171	M	D4	FLU	24.75	24.41	25.05	24.8	24.25	NA	0	100	98.62626263	101.2121212	100.2020202	97.97979798	0.96969697	0.282828283	0.202020202	mus	dom	mus_dom	dom_mus
838	838	GD_M173	31	G	D	GD	173	M	D2	MOCK	20.8	20.67	20.6	NA	NA	NA	0	100	99.375	99.03846154	NA	NA	NA	NA	NA	mus	dom	mus_dom	dom_mus
839	839	GE_F100	82	G	E	GE	100	F	D2	MOCK	25.25	24.55	24.4	NA	NA	NA	1	100	97.22772277	96.63366337	NA	NA	NA	NA	NA	mus	mus	mus_mus	mus_mus
840	840	GE_F101	82	G	E	GE	101	F	D2	FLU	25.05	24.85	24.1	NA	NA	NA	1	100	99.20159681	96.20758483	NA	NA	NA	NA	NA	mus	mus	mus_mus	mus_mus
841	841	GE_F102	82	G	E	GE	102	F	D2	FLU	23.3	22.55	21.75	NA	NA	NA	1	100	96.78111588	93.34763948	NA	NA	NA	NA	NA	mus	mus	mus_mus	mus_mus
842	842	GE_F103	82	G	E	GE	103	F	D2	FLU	22.85	22.1	22.2	NA	NA	NA	1	100	96.71772429	97.15536105	NA	NA	NA	NA	NA	mus	mus	mus_mus	mus_mus
843	843	GE_F145	92	G	E	GE	145	F	D2	FLU	19.3	19.3	20	NA	NA	NA	1	100	100	103.626943	NA	NA	NA	NA	NA	mus	mus	mus_mus	mus_mus
844	844	GE_F146	92	G	E	GE	146	F	D2	FLU	20.5	20.3	19.65	NA	NA	NA	1	100	99.02439024	95.85365854	NA	NA	NA	NA	NA	mus	mus	mus_mus	mus_mus
845	845	GE_F147	92	G	E	GE	147	F	D2	MOCK	20.8	20.8	20.75	NA	NA	NA	1	100	100	99.75961538	NA	NA	NA	NA	NA	mus	mus	mus_mus	mus_mus
846	846	GE_F148	92	G	E	GE	148	F	D4	MOCK	20	19.85	19.9	18.85	19.1	NA	1	100	99.25	99.5	94.25	95.5	9.25	8.875	8.25	mus	mus	mus_mus	mus_mus
847	847	GE_F149	92	G	E	GE	149	F	D4	FLU	19.8	19.9	19.7	19	19.85	NA	1	100	100.5050505	99.49494949	95.95959596	100.2525253	3.914141414	4.166666667	4.166666667	mus	mus	mus_mus	mus_mus
848	848	GE_F151	92	G	E	GE	151	F	D4	FLU	20.1	20	20.3	20.25	21	NA	1	100	99.50248756	100.9950249	100.7462687	104.4776119	-3.482587065	-3.731343284	-3.482587065	mus	mus	mus_mus	mus_mus
849	849	GE_M27	77	G	E	GE	27	M	D4	FLU	37.4	36.1	35.25	35.15	36.15	NA	0	100	96.52406417	94.2513369	93.98395722	96.65775401	16.91176471	15.17379679	10.56149733	mus	mus	mus_mus	mus_mus
850	850	GE_M35	77	G	E	GE	35	M	D4	MOCK	38.05	38	38.75	39.35	40.1	NA	0	100	99.86859396	101.8396846	103.4165572	105.3876478	-7.818659658	-7.884362681	-7.03022339	mus	mus	mus_mus	mus_mus
851	851	GE_M36	75	G	E	GE	36	M	D2	FLU	29.6	29.8	30.35	NA	NA	NA	0	100	100.6756757	102.5337838	NA	NA	NA	NA	NA	mus	mus	mus_mus	mus_mus
852	852	GE_M37	75	G	E	GE	37	M	D2	MOCK	29.8	29.75	30.9	NA	NA	NA	0	100	99.83221477	103.6912752	NA	NA	NA	NA	NA	mus	mus	mus_mus	mus_mus
853	853	GE_M38	75	G	E	GE	38	M	D2	FLU	29.25	29.05	29.8	NA	NA	NA	0	100	99.31623932	101.8803419	NA	NA	NA	NA	NA	mus	mus	mus_mus	mus_mus
854	854	GE_M40	75	G	E	GE	40	M	D2	FLU	32.8	32.5	33	NA	NA	NA	0	100	99.08536585	100.6097561	NA	NA	NA	NA	NA	mus	mus	mus_mus	mus_mus
855	855	GF_F172	80	G	F	GF	172	F	D4	MOCK	18.2	18.05	18.45	18.7	18.65	NA	1	100	99.17582418	101.3736264	102.7472527	102.4725275	-4.532967033	-4.945054945	-4.67032967	mus	cast	mus_cast	cast_mus
856	856	GF_F173	80	G	F	GF	173	F	D4	FLU	19.3	19.4	19.3	19.45	19.55	NA	1	100	100.5181347	100	100.7772021	101.2953368	-1.943005181	-1.683937824	-1.424870466	mus	cast	mus_cast	cast_mus
857	857	GF_F174	80	G	F	GF	174	F	D4	FLU	17.8	17.35	17.4	17.5	17.7	NA	1	100	97.47191011	97.75280899	98.31460674	99.43820225	6.741573034	5.47752809	3.08988764	mus	cast	mus_cast	cast_mus
858	858	GF_F178	80	G	F	GF	178	F	D4	FLU	19.05	19.1	18.7	18.95	18.7	NA	1	100	100.2624672	98.16272966	99.47506562	98.16272966	3.018372703	3.149606299	2.362204724	mus	cast	mus_cast	cast_mus
859	859	GF_F201	80	G	F	GF	201	F	D2	FLU	18.85	18.5	18.3	NA	NA	NA	1	100	98.14323607	97.08222812	NA	NA	NA	NA	NA	mus	cast	mus_cast	cast_mus
860	860	GF_F202	80	G	F	GF	202	F	D2	FLU	19.95	19.85	19.75	NA	NA	NA	1	100	99.49874687	98.99749373	NA	NA	NA	NA	NA	mus	cast	mus_cast	cast_mus
861	861	GF_F203	80	G	F	GF	203	F	D2	FLU	18.8	18.4	17.7	NA	NA	NA	1	100	97.87234043	94.14893617	NA	NA	NA	NA	NA	mus	cast	mus_cast	cast_mus
862	862	GF_F204	80	G	F	GF	204	F	D2	MOCK	19.15	19.1	18.95	NA	NA	NA	1	100	99.73890339	98.95561358	NA	NA	NA	NA	NA	mus	cast	mus_cast	cast_mus
863	863	GF_M115	77	G	F	GF	115	M	D2	FLU	18.85	19.1	19.4	NA	NA	NA	0	100	101.3262599	102.9177719	NA	NA	NA	NA	NA	mus	cast	mus_cast	cast_mus
864	864	GF_M116	77	G	F	GF	116	M	D2	FLU	18.95	19	19.4	NA	NA	NA	0	100	100.2638522	102.3746702	NA	NA	NA	NA	NA	mus	cast	mus_cast	cast_mus
865	865	GF_M132	77	G	F	GF	132	M	D2	MOCK	19.15	19	19.2	NA	NA	NA	0	100	99.21671018	100.2610966	NA	NA	NA	NA	NA	mus	cast	mus_cast	cast_mus
866	866	GF_M133	77	G	F	GF	133	M	D2	FLU	16.15	16.45	17.95	NA	NA	NA	0	100	101.8575851	111.1455108	NA	NA	NA	NA	NA	mus	cast	mus_cast	cast_mus
867	867	GF_M191	77	G	F	GF	191	M	D4	FLU	16.9	16	15.7	14.95	14.8	NA	0	100	94.67455621	92.89940828	88.46153846	87.5739645	30.17751479	27.5147929	21.30177515	mus	cast	mus_cast	cast_mus
868	868	GF_M192	77	G	F	GF	192	M	D4	FLU	15.4	14.7	14.45	14.7	13.75	NA	0	100	95.45454545	93.83116883	95.45454545	89.28571429	20.61688312	18.34415584	12.98701299	mus	cast	mus_cast	cast_mus
869	869	GF_M193	77	G	F	GF	193	M	D4	MOCK	16.7	16.8	16.7	16.45	16.6	NA	0	100	100.5988024	100	98.50299401	99.4011976	1.19760479	1.497005988	1.796407186	mus	cast	mus_cast	cast_mus
870	870	GF_M194	77	G	F	GF	194	M	D4	FLU	16.75	16	16.2	16.15	15.8	NA	0	100	95.52238806	96.71641791	96.41791045	94.32835821	14.17910448	11.94029851	8.059701493	mus	cast	mus_cast	cast_mus
871	871	GG_F549	12	G	G	GG	549	F	D2	FLU	13.35	12.8	12.8	NA	NA	NA	1	100	95.88014981	95.88014981	NA	NA	NA	NA	NA	mus	mus	mus_mus	mus_mus
872	872	GG_F550	12	G	G	GG	550	F	D2	FLU	12.4	13.1	12.6	NA	NA	NA	1	100	105.6451613	101.6129032	NA	NA	NA	NA	NA	mus	mus	mus_mus	mus_mus
873	873	GG_F551	12	G	G	GG	551	F	D2	MOCK	11.9	11	11.3	NA	NA	NA	1	100	92.43697479	94.95798319	NA	NA	NA	NA	NA	mus	mus	mus_mus	mus_mus
874	874	GG_F553	12	G	G	GG	553	F	D2	FLU	13.1	11.85	12.2	NA	NA	NA	1	100	90.45801527	93.12977099	NA	NA	NA	NA	NA	mus	mus	mus_mus	mus_mus
875	875	GG_F682	29	G	G	GG	682	F	D4	FLU	14.1	13.95	13.5	12.15	11.9	NA	1	100	98.93617021	95.74468085	86.17021277	84.39716312	26.95035461	26.41843972	23.75886525	mus	mus	mus_mus	mus_mus
876	876	GG_F683	29	G	G	GG	683	F	D4	FLU	11.9	12.1	11.75	10.35	10.45	NA	1	100	101.6806723	98.7394958	86.97478992	87.81512605	18.69747899	19.53781513	19.74789916	mus	mus	mus_mus	mus_mus
877	877	GG_F684	29	G	G	GG	684	F	D4	FLU	12.8	12.25	11.6	10.9	10.8	NA	1	100	95.703125	90.625	85.15625	84.375	36.328125	34.1796875	27.34375	mus	mus	mus_mus	mus_mus
878	878	GG_F692	29	G	G	GG	692	F	D4	MOCK	13.05	13.05	12.65	12.2	11.75	NA	1	100	100	96.9348659	93.48659004	90.03831418	14.55938697	14.55938697	13.02681992	mus	mus	mus_mus	mus_mus
879	879	GG_M433	2	G	G	GG	433	M	D2	MOCK	16.3	15.3	14.9	NA	NA	NA	0	100	93.86503067	91.41104294	NA	NA	NA	NA	NA	mus	mus	mus_mus	mus_mus
880	880	GG_M438	2	G	G	GG	438	M	D2	FLU	16.55	15.7	15.55	NA	NA	NA	0	100	94.86404834	93.95770393	NA	NA	NA	NA	NA	mus	mus	mus_mus	mus_mus
881	881	GG_M442	2	G	G	GG	442	M	D2	FLU	14.75	14.3	13.6	NA	NA	NA	0	100	96.94915254	92.20338983	NA	NA	NA	NA	NA	mus	mus	mus_mus	mus_mus
882	882	GG_M496	7	G	G	GG	496	M	D4	FLU	14.1	14	14.4	13.8	13.65	NA	0	100	99.29078014	102.1276596	97.87234043	96.80851064	2.304964539	1.95035461	2.659574468	mus	mus	mus_mus	mus_mus
883	883	GG_M502	7	G	G	GG	502	M	D4	FLU	13.8	13.05	13.1	12.8	12.25	NA	0	100	94.56521739	94.92753623	92.75362319	88.76811594	23.36956522	20.65217391	15.39855072	mus	mus	mus_mus	mus_mus
884	884	GG_M504	7	G	G	GG	504	M	D4	MOCK	14	13.4	13.65	13.45	13.2	NA	0	100	95.71428571	97.5	96.07142857	94.28571429	13.57142857	11.42857143	8.035714286	mus	mus	mus_mus	mus_mus
885	885	GG_M505	7	G	G	GG	505	M	D4	FLU	14.55	14.5	14.45	14.2	13.65	NA	0	100	99.65635739	99.31271478	97.59450172	93.81443299	6.529209622	6.357388316	5.841924399	mus	mus	mus_mus	mus_mus
886	886	GH_F140	77	G	H	GH	140	F	D2	FLU	15.85	15.9	15.05	NA	NA	NA	1	100	100.3154574	94.95268139	NA	NA	NA	NA	NA	mus	dom	mus_dom	dom_mus
887	887	GH_F141	77	G	H	GH	141	F	D2	FLU	15.4	15.25	15.35	NA	NA	NA	1	100	99.02597403	99.67532468	NA	NA	NA	NA	NA	mus	dom	mus_dom	dom_mus
888	888	GH_F144	77	G	H	GH	144	F	D2	FLU	15.85	15.75	16	NA	NA	NA	1	100	99.36908517	100.9463722	NA	NA	NA	NA	NA	mus	dom	mus_dom	dom_mus
889	889	GH_F145	77	G	H	GH	145	F	D2	MOCK	11.9	12.2	13.6	NA	NA	NA	1	100	102.5210084	114.2857143	NA	NA	NA	NA	NA	mus	dom	mus_dom	dom_mus
890	890	GH_F156	80	G	H	GH	156	F	D4	FLU	16	16.1	15.95	15.4	15.35	NA	1	100	100.625	99.6875	96.25	95.9375	5.46875	5.78125	5.9375	mus	dom	mus_dom	dom_mus
891	891	GH_F157	80	G	H	GH	157	F	D4	MOCK	15.55	15.2	15.45	15.4	15.7	NA	1	100	97.74919614	99.35691318	99.03536977	100.9646302	3.376205788	2.250803859	0.803858521	mus	dom	mus_dom	dom_mus
892	892	GH_F163	80	G	H	GH	163	F	D4	FLU	13.3	13.25	13.65	13.35	13.5	NA	1	100	99.62406015	102.6315789	100.3759398	101.5037594	-3.383458647	-3.571428571	-2.443609023	mus	dom	mus_dom	dom_mus
893	893	GH_F164	80	G	H	GH	164	F	D4	FLU	11.85	11.6	11.55	11.15	10.8	NA	1	100	97.89029536	97.46835443	94.092827	91.13924051	14.97890295	13.92405063	11.60337553	mus	dom	mus_dom	dom_mus
894	894	GH_F32	74	G	H	GH	32	F	D2	FLU	13.75	13.6	13.6	NA	NA	NA	1	100	98.90909091	98.90909091	NA	NA	NA	NA	NA	mus	dom	mus_dom	dom_mus
895	895	GH_F39	74	G	H	GH	39	F	D2	FLU	14	NA	NA	NA	NA	dead: D0 isofluorane	1	100	NA	NA	NA	NA	NA	NA	NA	mus	dom	mus_dom	dom_mus
896	896	GH_F40	74	G	H	GH	40	F	D2	FLU	13.8	13.5	13.4	NA	NA	NA	1	100	97.82608696	97.10144928	NA	NA	NA	NA	NA	mus	dom	mus_dom	dom_mus
897	897	GH_F41	74	G	H	GH	41	F	D2	MOCK	14.25	14.15	14.4	NA	NA	NA	1	100	99.29824561	101.0526316	NA	NA	NA	NA	NA	mus	dom	mus_dom	dom_mus
898	898	GH_M24	75	G	H	GH	24	M	D4	FLU	18.2	18.25	18	18.45	18.7	NA	0	100	100.2747253	98.9010989	101.3736264	102.7472527	-1.923076923	-1.785714286	-2.197802198	mus	dom	mus_dom	dom_mus
899	899	GH_M28	75	G	H	GH	28	M	D4	FLU	17.15	17	17.4	16.95	NA	dead: D4 in cage	0	100	99.12536443	101.4577259	98.83381924	NA	NA	NA	NA	mus	dom	mus_dom	dom_mus
900	900	GH_M29	75	G	H	GH	29	M	D4	FLU	16.25	16.3	16	16.2	16.3	NA	0	100	100.3076923	98.46153846	99.69230769	100.3076923	1.384615385	1.538461538	0.923076923	mus	dom	mus_dom	dom_mus
901	901	GH_M30	75	G	H	GH	30	M	D4	MOCK	17.35	17.25	17	16.75	16.6	NA	0	100	99.42363112	97.98270893	96.54178674	95.67723343	8.213256484	7.925072046	6.628242075	mus	dom	mus_dom	dom_mus
902	902	GH_M72	77	G	H	GH	72	M	D2	MOCK	19	18.6	19.2	NA	NA	NA	0	100	97.89473684	101.0526316	NA	NA	NA	NA	NA	mus	dom	mus_dom	dom_mus
903	903	GH_M73	77	G	H	GH	73	M	D2	FLU	18.95	18.75	18.4	NA	NA	NA	0	100	98.94459103	97.09762533	NA	NA	NA	NA	NA	mus	dom	mus_dom	dom_mus
904	904	GH_M74	77	G	H	GH	74	M	D2	FLU	17.8	18.85	19.55	NA	NA	NA	0	100	105.8988764	109.8314607	NA	NA	NA	NA	NA	mus	dom	mus_dom	dom_mus
905	905	HA_F112	56	H	A	HA	112	F	D4	FLU	15.3	14.9	15.15	13.25	12.25	NA	1	100	97.38562092	99.01960784	86.60130719	80.06535948	26.96078431	25.65359477	23.85620915	dom	dom	dom_dom	dom_dom
906	906	HA_F117	56	H	A	HA	117	F	D4	FLU	18.9	17.9	18.45	16.7	15.4	NA	1	100	94.70899471	97.61904762	88.35978836	81.48148148	28.57142857	25.92592593	22.08994709	dom	dom	dom_dom	dom_dom
907	907	HA_F121	56	H	A	HA	121	F	D4	MOCK	18.2	17.5	17.7	17.25	16.85	NA	1	100	96.15384615	97.25274725	94.78021978	92.58241758	15.52197802	13.5989011	10.3021978	dom	dom	dom_dom	dom_dom
908	908	HA_F123	56	H	A	HA	123	F	D4	FLU	13.6	13.1	13.3	13.2	12.6	NA	1	100	96.32352941	97.79411765	97.05882353	92.64705882	12.5	10.66176471	7.720588235	dom	dom	dom_dom	dom_dom
909	909	HA_F25	40	H	A	HA	25	F	D2	FLU	17.35	17.6	17.3	NA	NA	NA	1	100	101.4409222	99.71181556	NA	NA	NA	NA	NA	dom	dom	dom_dom	dom_dom
910	910	HA_F27	40	H	A	HA	27	F	D2	FLU	16.2	16.2	16.5	NA	NA	NA	1	100	100	101.8518519	NA	NA	NA	NA	NA	dom	dom	dom_dom	dom_dom
911	911	HA_F31	40	H	A	HA	31	F	D2	MOCK	17.4	17.2	17.55	NA	NA	NA	1	100	98.85057471	100.862069	NA	NA	NA	NA	NA	dom	dom	dom_dom	dom_dom
912	912	HA_F32	40	H	A	HA	32	F	D2	FLU	17.65	16.75	16.65	NA	NA	NA	1	100	94.90084986	94.33427762	NA	NA	NA	NA	NA	dom	dom	dom_dom	dom_dom
913	913	HA_M176	90	H	A	HA	176	M	D2	FLU	23.15	22.8	22.3	NA	NA	NA	0	100	98.48812095	96.32829374	NA	NA	NA	NA	NA	dom	dom	dom_dom	dom_dom
914	914	HA_M177	90	H	A	HA	177	M	D2	FLU	23.85	23.7	22.55	NA	NA	NA	0	100	99.37106918	94.54926625	NA	NA	NA	NA	NA	dom	dom	dom_dom	dom_dom
915	915	HA_M178	90	H	A	HA	178	M	D2	FLU	24.85	24.45	24.1	NA	NA	NA	0	100	98.39034205	96.98189135	NA	NA	NA	NA	NA	dom	dom	dom_dom	dom_dom
916	916	HA_M179	90	H	A	HA	179	M	D2	MOCK	25.15	24.95	23.85	NA	NA	NA	0	100	99.20477137	94.83101392	NA	NA	NA	NA	NA	dom	dom	dom_dom	dom_dom
917	917	HA_M24	40	H	A	HA	24	M	D4	FLU	23.6	23.25	24.1	21.8	20	NA	0	100	98.51694915	102.1186441	92.37288136	84.74576271	14.61864407	13.87711864	14.19491525	dom	dom	dom_dom	dom_dom
918	918	HA_M28	40	H	A	HA	28	M	D4	FLU	23	22.65	22.6	20.45	19.4	NA	0	100	98.47826087	98.26086957	88.91304348	84.34782609	22.17391304	21.41304348	19.7826087	dom	dom	dom_dom	dom_dom
919	919	HA_M30	40	H	A	HA	30	M	D4	FLU	22.9	22.7	23.1	20.95	19.7	NA	0	100	99.12663755	100.8733624	91.48471616	86.02620087	15.50218341	15.06550218	15.06550218	dom	dom	dom_dom	dom_dom
920	920	HA_M35	40	H	A	HA	35	M	D4	MOCK	24.5	24.1	23.2	24.55	23.95	NA	0	100	98.36734694	94.69387755	100.2040816	97.75510204	7.857142857	7.040816327	3.571428571	dom	dom	dom_dom	dom_dom
921	921	HB_F43	40	H	B	HB	43	F	D2	FLU	18.3	17.8	17.6	NA	NA	NA	1	100	97.26775956	96.17486339	NA	NA	NA	NA	NA	dom	dom	dom_dom	dom_dom
922	922	HB_F46	40	H	B	HB	46	F	D4	FLU	14.3	13.9	14.05	12.3	11.5	NA	1	100	97.2027972	98.25174825	86.01398601	80.41958042	28.32167832	26.92307692	24.65034965	dom	dom	dom_dom	dom_dom
923	923	HB_F47	40	H	B	HB	47	F	D4	MOCK	15.5	15.45	15.7	15.7	15.25	NA	1	100	99.67741935	101.2903226	101.2903226	98.38709677	-1.451612903	-1.612903226	-1.129032258	dom	dom	dom_dom	dom_dom
924	924	HB_F51	40	H	B	HB	51	F	D2	MOCK	20.35	20.25	20	NA	NA	NA	1	100	99.50859951	98.28009828	NA	NA	NA	NA	NA	dom	dom	dom_dom	dom_dom
925	925	HB_F52	40	H	B	HB	52	F	D2	FLU	18.5	18.05	17.25	NA	NA	NA	1	100	97.56756757	93.24324324	NA	NA	NA	NA	NA	dom	dom	dom_dom	dom_dom
926	926	HB_F53	40	H	B	HB	53	F	D2	FLU	19.2	18.6	18.15	NA	NA	NA	1	100	96.875	94.53125	NA	NA	NA	NA	NA	dom	dom	dom_dom	dom_dom
927	927	HB_F60	40	H	B	HB	60	F	D4	FLU	14.4	14.55	15	13.6	12.6	NA	1	100	101.0416667	104.1666667	94.44444444	87.5	6.597222222	7.118055556	9.722222222	dom	dom	dom_dom	dom_dom
928	928	HB_F62	40	H	B	HB	62	F	D4	FLU	15.9	16.25	16.4	16.65	16.2	NA	1	100	102.2012579	103.1446541	104.7169811	101.8867925	-11.00628931	-9.905660377	-7.232704403	dom	dom	dom_dom	dom_dom
929	929	HB_M1	33	H	B	HB	1	M	D4	FLU	22.9	22.75	22.7	23	23.2	NA	0	100	99.34497817	99.12663755	100.4366812	101.3100437	0.436681223	0.109170306	-0.655021834	dom	dom	dom_dom	dom_dom
930	930	HB_M20	36	H	B	HB	20	M	D2	FLU	23.4	23.2	23.1	NA	NA	NA	0	100	99.14529915	98.71794872	NA	NA	NA	NA	NA	dom	dom	dom_dom	dom_dom
931	931	HB_M28	36	H	B	HB	28	M	D2	FLU	22.6	22.6	22.4	NA	NA	NA	0	100	100	99.11504425	NA	NA	NA	NA	NA	dom	dom	dom_dom	dom_dom
932	932	HB_M30	36	H	B	HB	30	M	D2	MOCK	20.3	20.4	19.65	NA	NA	NA	0	100	100.4926108	96.79802956	NA	NA	NA	NA	NA	dom	dom	dom_dom	dom_dom
933	933	HB_M33	36	H	B	HB	33	M	D2	FLU	18	18	18.3	NA	NA	NA	0	100	100	101.6666667	NA	NA	NA	NA	NA	dom	dom	dom_dom	dom_dom
934	934	HB_M4	33	H	B	HB	4	M	D4	FLU	23.1	23.2	22.8	22.85	23.65	NA	0	100	100.4329004	98.7012987	98.91774892	102.3809524	0.757575758	0.974025974	0.541125541	dom	dom	dom_dom	dom_dom
935	935	HB_M7	33	H	B	HB	7	M	D4	MOCK	22.25	22.1	21.95	21.8	22.1	NA	0	100	99.3258427	98.65168539	97.97752809	99.3258427	4.382022472	4.04494382	3.033707865	dom	dom	dom_dom	dom_dom
936	936	HB_M9	33	H	B	HB	9	M	D4	FLU	23	22.95	22.7	22.7	23	NA	0	100	99.7826087	98.69565217	98.69565217	100	2.826086957	2.717391304	1.956521739	dom	dom	dom_dom	dom_dom
937	937	HC_F25	36	H	C	HC	25	F	D2	FLU	17.25	16.4	16.75	NA	NA	NA	1	100	95.07246377	97.10144928	NA	NA	NA	NA	NA	dom	dom	dom_dom	dom_dom
938	938	HC_F30	36	H	C	HC	30	F	D2	FLU	17.15	16.85	17.2	NA	NA	NA	1	100	98.25072886	100.2915452	NA	NA	NA	NA	NA	dom	dom	dom_dom	dom_dom
939	939	HC_F36	36	H	C	HC	36	F	D2	MOCK	17.25	17.4	16.55	NA	NA	NA	1	100	100.8695652	95.94202899	NA	NA	NA	NA	NA	dom	dom	dom_dom	dom_dom
940	940	HC_F47	36	H	C	HC	47	F	D2	FLU	17.2	16.85	15.95	NA	NA	NA	1	100	97.96511628	92.73255814	NA	NA	NA	NA	NA	dom	dom	dom_dom	dom_dom
941	941	HC_F58	40	H	C	HC	58	F	D4	MOCK	15.95	15.75	15.7	15.65	15.1	NA	1	100	98.7460815	98.43260188	98.11912226	94.67084639	7.36677116	6.739811912	5.329153605	dom	dom	dom_dom	dom_dom
942	942	HC_F59	40	H	C	HC	59	F	D4	FLU	17.1	17.3	16.8	14.65	13.25	NA	1	100	101.1695906	98.24561404	85.67251462	77.48538012	26.16959064	26.75438596	26.4619883	dom	dom	dom_dom	dom_dom
943	943	HC_F61	40	H	C	HC	61	F	D4	FLU	16.5	16.45	16.25	14.4	13	NA	1	100	99.6969697	98.48484848	87.27272727	78.78787879	25.15151515	25	24.09090909	dom	dom	dom_dom	dom_dom
944	944	HC_F71	40	H	C	HC	71	F	D4	FLU	17.5	17.5	17.75	16.4	14.45	NA	1	100	100	101.4285714	93.71428571	82.57142857	13.57142857	13.57142857	14.28571429	dom	dom	dom_dom	dom_dom
945	945	HC_M12	33	H	C	HC	12	M	D2	FLU	22.85	22.8	22.3	NA	NA	NA	0	100	99.78118162	97.59299781	NA	NA	NA	NA	NA	dom	dom	dom_dom	dom_dom
946	946	HC_M13	33	H	C	HC	13	M	D2	FLU	24.64	24.45	23.75	NA	NA	NA	0	100	99.2288961	96.38798701	NA	NA	NA	NA	NA	dom	dom	dom_dom	dom_dom
947	947	HC_M155	56	H	C	HC	155	M	D4	MOCK	22	21.6	22.35	22.3	21.95	NA	0	100	98.18181818	101.5909091	101.3636364	99.77272727	-1.022727273	-1.931818182	-2.045454545	dom	dom	dom_dom	dom_dom
948	948	HC_M157	56	H	C	HC	157	M	D4	FLU	20.3	20.25	20	18.65	17.3	NA	0	100	99.75369458	98.52216749	91.87192118	85.22167488	17.24137931	17.1182266	16.25615764	dom	dom	dom_dom	dom_dom
949	949	HC_M158	56	H	C	HC	158	M	D4	FLU	20.45	20	20.3	20.2	19	NA	0	100	97.799511	99.26650367	98.77750611	92.90953545	7.701711491	6.601466993	5.134474328	dom	dom	dom_dom	dom_dom
950	950	HC_M162	56	H	C	HC	162	M	D4	FLU	23.5	22.95	23.1	22.75	22.55	NA	0	100	97.65957447	98.29787234	96.80851064	95.95744681	9.255319149	8.085106383	6.063829787	dom	dom	dom_dom	dom_dom
951	951	HC_M5	33	H	C	HC	5	M	D2	FLU	20.8	20.4	20.55	NA	NA	NA	0	100	98.07692308	98.79807692	NA	NA	NA	NA	NA	dom	dom	dom_dom	dom_dom
952	952	HC_M8	33	H	C	HC	8	M	D2	MOCK	19.75	19.6	20	NA	NA	NA	0	100	99.24050633	101.2658228	NA	NA	NA	NA	NA	dom	dom	dom_dom	dom_dom
953	953	HD_F50	40	H	D	HD	50	F	D2	MOCK	24	24	23.1	NA	NA	NA	1	100	100	96.25	NA	NA	NA	NA	NA	dom	dom	dom_dom	dom_dom
954	954	HD_F51	40	H	D	HD	51	F	D2	FLU	20	19.9	19.2	NA	NA	NA	1	100	99.5	96	NA	NA	NA	NA	NA	dom	dom	dom_dom	dom_dom
955	955	HD_F54	40	H	D	HD	54	F	D2	FLU	20.8	20.8	20.25	NA	NA	NA	1	100	100	97.35576923	NA	NA	NA	NA	NA	dom	dom	dom_dom	dom_dom
956	956	HD_F61	40	H	D	HD	61	F	D2	FLU	18.9	19.2	18.55	NA	NA	NA	1	100	101.5873016	98.14814815	NA	NA	NA	NA	NA	dom	dom	dom_dom	dom_dom
957	957	HD_F67	40	H	D	HD	67	F	D4	FLU	16.9	17.6	17.7	15.8	14.3	NA	1	100	104.1420118	104.7337278	93.49112426	84.61538462	5.325443787	7.396449704	11.83431953	dom	dom	dom_dom	dom_dom
958	958	HD_F76	40	H	D	HD	76	F	D4	FLU	17.5	17.85	18	18.05	16.5	NA	1	100	102	102.8571429	103.1428571	94.28571429	-5.142857143	-4.142857143	-1.714285714	dom	dom	dom_dom	dom_dom
959	959	HD_F84	40	H	D	HD	84	F	D4	FLU	17.5	17.5	17.95	15.9	14.3	NA	1	100	100	102.5714286	90.85714286	81.71428571	15.71428571	15.71428571	17	dom	dom	dom_dom	dom_dom
960	960	HD_F85	40	H	D	HD	85	F	D4	MOCK	17.05	16.65	17.2	17.1	17.35	NA	1	100	97.65395894	100.8797654	100.2932551	101.7595308	0.293255132	-0.879765396	-1.612903226	dom	dom	dom_dom	dom_dom
961	961	HD_M153	53	H	D	HD	153	M	D4	FLU	26.95	26.2	26.3	23.15	21.85	NA	0	100	97.21706865	97.58812616	85.89981447	81.07606679	28.75695733	27.36549165	24.76808905	dom	dom	dom_dom	dom_dom
962	962	HD_M154	53	H	D	HD	154	M	D4	FLU	24.85	24.3	24.5	22	20.55	NA	0	100	97.78672032	98.5915493	88.53118712	82.69617706	23.74245473	22.63581489	20.8249497	dom	dom	dom_dom	dom_dom
963	963	HD_M161	53	H	D	HD	161	M	D4	FLU	28.7	28	22.65	25.6	24.45	NA	0	100	97.56097561	78.91986063	89.19860627	85.19163763	41.72473868	40.50522648	28.7456446	dom	dom	dom_dom	dom_dom
964	964	HD_M162	53	H	D	HD	162	M	D4	MOCK	27.1	25.6	26.25	26.95	27.5	NA	0	100	94.46494465	96.86346863	99.44649446	101.4760148	8.487084871	5.719557196	1.383763838	dom	dom	dom_dom	dom_dom
965	965	HD_M189	56	H	D	HD	189	M	D4	FLU	23.9	23.95	24	21.7	20	NA	0	100	100.209205	100.41841	90.79497908	83.68200837	16.73640167	16.84100418	17.15481172	dom	dom	dom_dom	dom_dom
966	966	HD_M190	56	H	D	HD	190	M	D4	FLU	24.6	24.55	24.35	23.9	23.5	NA	0	100	99.79674797	98.98373984	97.15447154	95.52845528	6.300813008	6.199186992	5.589430894	dom	dom	dom_dom	dom_dom
967	967	HD_M194	56	H	D	HD	194	M	D4	MOCK	28.6	27.7	28.2	27.65	27.45	NA	0	100	96.85314685	98.6013986	96.67832168	95.97902098	9.877622378	8.304195804	6.031468531	dom	dom	dom_dom	dom_dom
968	968	HD_M48	40	H	D	HD	48	M	D2	MOCK	27.5	27.4	27.1	NA	NA	NA	0	100	99.63636364	98.54545455	NA	NA	NA	NA	NA	dom	dom	dom_dom	dom_dom
969	969	HD_M58	40	H	D	HD	58	M	D2	FLU	27	27.4	28.65	NA	NA	NA	0	100	101.4814815	106.1111111	NA	NA	NA	NA	NA	dom	dom	dom_dom	dom_dom
970	970	HD_M59	40	H	D	HD	59	M	D2	FLU	25.9	25.75	25.4	NA	NA	NA	0	100	99.42084942	98.06949807	NA	NA	NA	NA	NA	dom	dom	dom_dom	dom_dom
971	971	HD_M60	40	H	D	HD	60	M	D2	FLU	24	24.55	23.8	NA	NA	NA	0	100	102.2916667	99.16666667	NA	NA	NA	NA	NA	dom	dom	dom_dom	dom_dom
972	972	HE_F10	66	H	E	HE	10	F	D2	FLU	21.95	20.1	19.85	NA	NA	NA	1	100	91.57175399	90.43280182	NA	NA	NA	NA	NA	dom	mus	dom_mus	dom_mus
973	973	HE_F11	66	H	E	HE	11	F	D2	FLU	21.85	20.2	20.05	NA	NA	NA	1	100	92.44851259	91.76201373	NA	NA	NA	NA	NA	dom	mus	dom_mus	dom_mus
974	974	HE_F18	66	H	E	HE	18	F	D2	MOCK	20.7	19.55	19.3	NA	NA	NA	1	100	94.44444444	93.23671498	NA	NA	NA	NA	NA	dom	mus	dom_mus	dom_mus
975	975	HE_F19	66	H	E	HE	19	F	D2	FLU	20.95	19.35	19.7	NA	NA	NA	1	100	92.3627685	94.03341289	NA	NA	NA	NA	NA	dom	mus	dom_mus	dom_mus
976	976	HE_F46	75	H	E	HE	46	F	D4	FLU	23.9	23.75	24.5	23.05	21.65	NA	1	100	99.37238494	102.5104603	96.44351464	90.58577406	6.380753138	6.066945607	7.008368201	dom	mus	dom_mus	dom_mus
977	977	HE_F50	75	H	E	HE	50	F	D4	MOCK	24.75	24.7	24.9	24.75	24.05	NA	1	100	99.7979798	100.6060606	100	97.17171717	1.01010101	0.909090909	1.111111111	dom	mus	dom_mus	dom_mus
978	978	HE_F51	75	H	E	HE	51	F	D4	FLU	25.6	25.75	25.7	25.65	25.75	NA	1	100	100.5859375	100.390625	100.1953125	100.5859375	-1.46484375	-1.171875	-0.68359375	dom	mus	dom_mus	dom_mus
979	979	HE_F52	75	H	E	HE	52	F	D4	FLU	25.05	25.2	25.7	25.6	25	NA	1	100	100.5988024	102.5948104	102.1956088	99.8003992	-5.289421158	-4.99001996	-3.393213573	dom	mus	dom_mus	dom_mus
980	980	HE_M64	77	H	E	HE	64	M	D4	FLU	32.3	31.8	31.3	30.9	30.2	NA	0	100	98.45201238	96.90402477	95.66563467	93.49845201	12.22910217	11.45510836	9.133126935	dom	mus	dom_mus	dom_mus
981	981	HE_M65	77	H	E	HE	65	M	D4	FLU	33.85	33.2	33.1	32.55	32.35	NA	0	100	98.07976366	97.78434269	96.15952733	95.56868538	10.19202363	9.231905465	7.163958641	dom	mus	dom_mus	dom_mus
982	982	HE_M66	77	H	E	HE	66	M	D4	FLU	33.8	32.7	32.3	32.1	31.95	NA	0	100	96.74556213	95.56213018	94.9704142	94.52662722	15.45857988	13.83136095	9.985207101	dom	mus	dom_mus	dom_mus
983	983	HE_M67	77	H	E	HE	67	M	D4	MOCK	30.25	29.75	30.25	30.2	30.1	NA	0	100	98.34710744	100	99.83471074	99.50413223	2.066115702	1.239669421	0.41322314	dom	mus	dom_mus	dom_mus
984	984	HE_M68	77	H	E	HE	68	M	D2	FLU	28.25	27.6	27.65	NA	NA	NA	0	100	97.69911504	97.87610619	NA	NA	NA	NA	NA	dom	mus	dom_mus	dom_mus
985	985	HE_M69	77	H	E	HE	69	M	D2	FLU	26.2	26.35	26.85	NA	NA	NA	0	100	100.5725191	102.480916	NA	NA	NA	NA	NA	dom	mus	dom_mus	dom_mus
986	986	HE_M70	77	H	E	HE	70	M	D2	MOCK	27	27.5	26.9	NA	NA	NA	0	100	101.8518519	99.62962963	NA	NA	NA	NA	NA	dom	mus	dom_mus	dom_mus
987	987	HE_M71	77	H	E	HE	71	M	D2	FLU	24.25	25.25	25.75	NA	NA	NA	0	100	104.1237113	106.185567	NA	NA	NA	NA	NA	dom	mus	dom_mus	dom_mus
988	988	HF_F160	82	H	F	HF	160	F	D4	FLU	16.05	16.25	16.1	14.9	13.75	NA	1	100	101.2461059	100.3115265	92.83489097	85.66978193	12.77258567	13.39563863	14.17445483	dom	cast	dom_cast	cast_dom
989	989	HF_F161	82	H	F	HF	161	F	D4	FLU	17	16.25	15.6	14.25	13.3	NA	1	100	95.58823529	91.76470588	83.82352941	78.23529412	39.70588235	37.5	31.17647059	dom	cast	dom_cast	cast_dom
990	990	HF_F163	82	H	F	HF	163	F	D4	MOCK	15.65	16.35	16.8	16.75	16	NA	1	100	104.4728435	107.3482428	107.028754	102.2364217	-19.96805112	-17.73162939	-11.82108626	dom	cast	dom_cast	cast_dom
991	991	HF_F170	82	H	F	HF	170	F	D2	FLU	15.7	15.4	14.85	NA	NA	NA	1	100	98.08917197	94.58598726	NA	NA	NA	NA	NA	dom	cast	dom_cast	cast_dom
992	992	HF_F171	82	H	F	HF	171	F	D2	FLU	15.85	16.2	16.65	NA	NA	NA	1	100	102.2082019	105.0473186	NA	NA	NA	NA	NA	dom	cast	dom_cast	cast_dom
993	993	HF_F172	82	H	F	HF	172	F	D2	FLU	13.65	14.6	14	NA	NA	NA	1	100	106.959707	102.5641026	NA	NA	NA	NA	NA	dom	cast	dom_cast	cast_dom
994	994	HF_F184	82	H	F	HF	184	F	D2	MOCK	13.95	14.4	13.65	NA	NA	NA	1	100	103.2258065	97.84946237	NA	NA	NA	NA	NA	dom	cast	dom_cast	cast_dom
995	995	HF_M169	82	H	F	HF	169	M	D2	FLU	18.4	18.4	17	NA	NA	NA	0	100	100	92.39130435	NA	NA	NA	NA	NA	dom	cast	dom_cast	cast_dom
996	996	HF_M175	82	H	F	HF	175	M	D4	FLU	23.1	23.1	22.2	20	18.5	NA	0	100	100	96.1038961	86.58008658	80.08658009	27.27272727	27.27272727	25.32467532	dom	cast	dom_cast	cast_dom
997	997	HF_M176	82	H	F	HF	176	M	D4	FLU	21.3	21.35	20.6	18.75	17.3	NA	0	100	100.2347418	96.71361502	88.02816901	81.22065728	24.41314554	24.53051643	23.00469484	dom	cast	dom_cast	cast_dom
998	998	HF_M177	82	H	F	HF	177	M	D4	MOCK	21.3	21.1	21	21.15	21.05	NA	0	100	99.06103286	98.5915493	99.29577465	98.82629108	3.638497653	3.169014085	1.995305164	dom	cast	dom_cast	cast_dom
999	999	HF_M178	82	H	F	HF	178	M	D4	FLU	21.8	21.75	21.05	19	17.7	NA	0	100	99.7706422	96.55963303	87.1559633	81.19266055	25.91743119	25.80275229	23.96788991	dom	cast	dom_cast	cast_dom
1000	1000	HF_M180	82	H	F	HF	180	M	D2	FLU	20.45	20.4	19.6	NA	NA	NA	0	100	99.75550122	95.84352078	NA	NA	NA	NA	NA	dom	cast	dom_cast	cast_dom
1001	1001	HF_M182	82	H	F	HF	182	M	D2	FLU	19.6	19.3	18.8	NA	NA	NA	0	100	98.46938776	95.91836735	NA	NA	NA	NA	NA	dom	cast	dom_cast	cast_dom
1002	1002	HF_M183	82	H	F	HF	183	M	D2	MOCK	20.9	20.55	20	NA	NA	NA	0	100	98.32535885	95.6937799	NA	NA	NA	NA	NA	dom	cast	dom_cast	cast_dom
1003	1003	HG_F206	75	H	G	HG	206	F	D4	FLU	15.15	15	14.3	13.95	13.05	NA	1	100	99.00990099	94.38943894	92.07920792	86.13861386	21.45214521	20.95709571	17.65676568	dom	mus	dom_mus	dom_mus
1004	1004	HG_F207	75	H	G	HG	207	F	D4	MOCK	15.8	15.4	15.3	14.55	14.15	NA	1	100	97.46835443	96.83544304	92.08860759	89.55696203	18.82911392	17.56329114	14.71518987	dom	mus	dom_mus	dom_mus
1005	1005	HG_F214	75	H	G	HG	214	F	D4	FLU	14.75	14.55	14.05	13.9	13.7	NA	1	100	98.6440678	95.25423729	94.23728814	92.88135593	15.42372881	14.74576271	11.69491525	dom	mus	dom_mus	dom_mus
1006	1006	HG_F215	75	H	G	HG	215	F	D4	FLU	14.95	14.9	14.65	14.25	14.2	NA	1	100	99.66555184	97.99331104	95.31772575	94.98327759	9.531772575	9.364548495	8.193979933	dom	mus	dom_mus	dom_mus
1007	1007	HG_F259	77	H	G	HG	259	F	D2	FLU	14.35	13.7	14.05	NA	NA	NA	1	100	95.47038328	97.90940767	NA	NA	NA	NA	NA	dom	mus	dom_mus	dom_mus
1008	1008	HG_F260	77	H	G	HG	260	F	D2	FLU	15.5	14.8	15	NA	NA	NA	1	100	95.48387097	96.77419355	NA	NA	NA	NA	NA	dom	mus	dom_mus	dom_mus
1009	1009	HG_F261	77	H	G	HG	261	F	D2	MOCK	15.2	14.75	15.5	NA	NA	NA	1	100	97.03947368	101.9736842	NA	NA	NA	NA	NA	dom	mus	dom_mus	dom_mus
1010	1010	HG_F262	77	H	G	HG	262	F	D2	FLU	14	14.95	15.5	NA	NA	NA	1	100	106.7857143	110.7142857	NA	NA	NA	NA	NA	dom	mus	dom_mus	dom_mus
1011	1011	HG_F93	53	H	G	HG	93	F	D4	FLU	12.65	11.6	11.6	11.2	11.3	NA	1	100	91.69960474	91.69960474	88.53754941	89.32806324	33.39920949	29.24901186	20.9486166	dom	mus	dom_mus	dom_mus
1012	1012	HG_F94	53	H	G	HG	94	F	D4	FLU	12	11.4	11.8	10.85	10.3	NA	1	100	95	98.33333333	90.41666667	85.83333333	23.33333333	20.83333333	17.5	dom	mus	dom_mus	dom_mus
1013	1013	HG_F95	53	H	G	HG	95	F	D4	MOCK	13.1	12.15	12.4	12.15	12.95	NA	1	100	92.7480916	94.65648855	92.7480916	98.85496183	20.41984733	16.79389313	10.49618321	dom	mus	dom_mus	dom_mus
1014	1014	HG_M127	64	H	G	HG	127	M	D4	FLU	18.9	17.7	17.2	16.7	15.9	NA	0	100	93.65079365	91.00529101	88.35978836	84.12698413	34.92063492	31.74603175	24.07407407	dom	mus	dom_mus	dom_mus
1015	1015	HG_M128	64	H	G	HG	128	M	D4	FLU	16.4	16	16.3	16.3	15	NA	0	100	97.56097561	99.3902439	99.3902439	91.46341463	7.926829268	6.707317073	5.182926829	dom	mus	dom_mus	dom_mus
1016	1016	HG_M129	64	H	G	HG	129	M	D4	MOCK	17.7	18.2	18.6	18.85	18.2	NA	0	100	102.8248588	105.0847458	106.4971751	102.8248588	-15.81920904	-14.40677966	-10.4519774	dom	mus	dom_mus	dom_mus
1017	1017	HG_M130	64	H	G	HG	130	M	D4	FLU	17	16.3	16.35	15.3	15.45	NA	0	100	95.88235294	96.17647059	90	90.88235294	22.5	20.44117647	16.47058824	dom	mus	dom_mus	dom_mus
1018	1018	HG_M155	70	H	G	HG	155	M	D2	MOCK	18.9	17.45	18.1	NA	NA	NA	0	100	92.32804233	95.76719577	NA	NA	NA	NA	NA	dom	mus	dom_mus	dom_mus
1019	1019	HG_M156	70	H	G	HG	156	M	D2	FLU	19.15	18.45	18.1	NA	NA	NA	0	100	96.34464752	94.51697128	NA	NA	NA	NA	NA	dom	mus	dom_mus	dom_mus
1020	1020	HG_M157	70	H	G	HG	157	M	D2	FLU	19.7	19.05	18.55	NA	NA	NA	0	100	96.70050761	94.16243655	NA	NA	NA	NA	NA	dom	mus	dom_mus	dom_mus
1021	1021	HG_M158	70	H	G	HG	158	M	D2	FLU	21.2	20.2	19.9	NA	NA	NA	0	100	95.28301887	93.86792453	NA	NA	NA	NA	NA	dom	mus	dom_mus	dom_mus
1022	1022	HG_M397	90	H	G	HG	397	M	D2	FLU	15.9	15.85	16.1	NA	NA	NA	0	100	99.68553459	101.2578616	NA	NA	NA	NA	NA	dom	mus	dom_mus	dom_mus
1023	1023	HG_M401	90	H	G	HG	401	M	D2	FLU	15.1	15	15.15	NA	NA	NA	0	100	99.33774834	100.3311258	NA	NA	NA	NA	NA	dom	mus	dom_mus	dom_mus
1024	1024	HG_M402	90	H	G	HG	402	M	D2	FLU	15.45	15.5	15.75	NA	NA	NA	0	100	100.3236246	101.9417476	NA	NA	NA	NA	NA	dom	mus	dom_mus	dom_mus
1025	1025	HG_M403	90	H	G	HG	403	M	D2	MOCK	14.4	14.25	14.35	NA	NA	NA	0	100	98.95833333	99.65277778	NA	NA	NA	NA	NA	dom	mus	dom_mus	dom_mus
1026	1026	HH_F277	8	H	H	HH	277	F	D4	FLU	12.7	12.8	12.95	11.9	11.4	NA	1	100	100.7874016	101.9685039	93.7007874	89.76377953	8.661417323	9.05511811	10.43307087	dom	dom	dom_dom	dom_dom
1027	1027	HH_F278	8	H	H	HH	278	F	D4	FLU	13.2	13.5	13.5	12.35	11.3	NA	1	100	102.2727273	102.2727273	93.56060606	85.60606061	9.090909091	10.22727273	12.5	dom	dom	dom_dom	dom_dom
1028	1028	HH_F285	8	H	H	HH	285	F	D4	FLU	13.05	12.7	12.65	12.65	10.6	NA	1	100	97.31800766	96.9348659	96.9348659	81.22605364	18.19923372	16.85823755	13.98467433	dom	dom	dom_dom	dom_dom
1029	1029	HH_F286	8	H	H	HH	286	F	D4	MOCK	13.1	13.05	12.2	13.1	13.9	NA	1	100	99.61832061	93.12977099	100	106.1068702	4.198473282	4.007633588	0.381679389	dom	dom	dom_dom	dom_dom
1030	1030	HH_F291	10	H	H	HH	291	F	D2	MOCK	12.15	12.2	12.1	NA	NA	NA	1	100	100.4115226	99.58847737	NA	NA	NA	NA	NA	dom	dom	dom_dom	dom_dom
1031	1031	HH_F292	10	H	H	HH	292	F	D2	FLU	13.05	12.75	12.55	NA	NA	NA	1	100	97.70114943	96.16858238	NA	NA	NA	NA	NA	dom	dom	dom_dom	dom_dom
1032	1032	HH_F297	10	H	H	HH	297	F	D2	FLU	13.3	13.2	12.8	NA	NA	NA	1	100	99.2481203	96.2406015	NA	NA	NA	NA	NA	dom	dom	dom_dom	dom_dom
1033	1033	HH_F306	10	H	H	HH	306	F	D2	FLU	13.45	13.4	13.45	NA	NA	NA	1	100	99.62825279	100	NA	NA	NA	NA	NA	dom	dom	dom_dom	dom_dom
1034	1034	HH_F535	23	H	H	HH	535	F	D2	FLU	11.1	10.8	10.65	NA	NA	NA	1	100	97.2972973	95.94594595	NA	NA	NA	NA	NA	dom	dom	dom_dom	dom_dom
1035	1035	HH_F545	23	H	H	HH	545	F	D2	MOCK	12.35	11.95	11.45	NA	NA	NA	1	100	96.7611336	92.71255061	NA	NA	NA	NA	NA	dom	dom	dom_dom	dom_dom
1036	1036	HH_M313	11	H	H	HH	313	M	D2	FLU	15.9	15.75	15.75	NA	NA	NA	0	100	99.05660377	99.05660377	NA	NA	NA	NA	NA	dom	dom	dom_dom	dom_dom
1037	1037	HH_M321	11	H	H	HH	321	M	D2	FLU	16.5	16.15	16.6	NA	NA	NA	0	100	97.87878788	100.6060606	NA	NA	NA	NA	NA	dom	dom	dom_dom	dom_dom
1038	1038	HH_M322	11	H	H	HH	322	M	D4	MOCK	17.2	17.2	17.35	15.95	17.1	NA	0	100	100	100.872093	92.73255814	99.41860465	6.686046512	6.686046512	7.122093023	dom	dom	dom_dom	dom_dom
1039	1039	HH_M323	11	H	H	HH	323	M	D4	FLU	16.7	16.1	17.2	15.65	14.45	NA	0	100	96.40718563	102.994012	93.71257485	86.52694611	13.62275449	11.82634731	11.52694611	dom	dom	dom_dom	dom_dom
1040	1040	HH_M325	11	H	H	HH	325	M	D4	FLU	14.9	16.85	14.6	13.25	12.25	NA	0	100	113.0872483	97.98657718	88.9261745	82.2147651	8.89261745	15.43624161	20.97315436	dom	dom	dom_dom	dom_dom
1041	1041	HH_M328	11	H	H	HH	328	M	D2	MOCK	15.8	15.65	15.6	NA	NA	NA	0	100	99.05063291	98.73417722	NA	NA	NA	NA	NA	dom	dom	dom_dom	dom_dom
1042	1042	HH_M331	11	H	H	HH	331	M	D2	FLU	14.9	14.95	14.3	NA	NA	NA	0	100	100.3355705	95.97315436	NA	NA	NA	NA	NA	dom	dom	dom_dom	dom_dom
1043	1043	HH_M332	11	H	H	HH	332	M	D4	FLU	13.95	14.2	13.95	12.15	11.3	NA	0	100	101.7921147	100	87.09677419	81.00358423	20.609319	21.50537634	22.40143369	dom	dom	dom_dom	dom_dom
