# Supplementary material for: Bayesian Diallel Analysis Reveals Mx1-Dependent and Mx1-Independent Effects on Response to Influenza A Virus in Mice
Source: G3 (Bethesda). 2017 Nov 29;8(2):427–45. doi: 10.1534/g3.117.300438 (PMC5919740; doi:10.1534/g3.117.300438)
Supplement: Supplementary file 4 [file 427FileS4.gz › diallel/MIMQ_Run_D4-Diplo6.sh]

#!/bin/bash

date

Rscript PostPredImpute.R --args --configfile=settings.config.D4-Diplo6 &&
Rscript ImputeMatch.R --args --configfile=settings.config.D4-Diplo6 &&
Rscript PileMake.R --args --configfile=settings.config.D4-Diplo6 &&
bash BatchSend.sh

echo "============================================================"
echo "Submitted PostPredImpute, PileMake and BatchSend!"
echo "Please call MIMQ_PostRun.sh to run ResultStacker and PostRun ONLY when piles are complete."
echo "============================================================"

date
