# Supplementary material for: Bayesian Diallel Analysis Reveals Mx1-Dependent and Mx1-Independent Effects on Response to Influenza A Virus in Mice
Source: G3 (Bethesda). 2017 Nov 29;8(2):427–45. doi: 10.1534/g3.117.300438 (PMC5919740; doi:10.1534/g3.117.300438)
Supplement: Supplementary file 4 [file 427FileS4.gz › diallel/README.txt]

The diallel data file, FluDiData.csv, contains the following columns:

##----------------------
## Column - Description
##----------------------

ID - A unique ID containing the Cross (`Strain') information and mouse number.

Block - The batch number. There are 52 batches, numbered variously from 1 through 92.

dam - The strain code of the maternal parent. The letter codes, A through H, indicate the inbred stains A/J, C57BL/6J, 129S1/SvImJ, NOD/ShiLtJ, NZO/HlLtJ, CAST/EiJ, PWK/PhJ and WSB/EiJ, respectively.

sire - The strain codes, A through H, of the paternal parent. The letters are defined as they are for 'dam'.

Strain - The combined strain code, where, for instance, AB means maternal A/J crossed with paternal C57BL/6J.

ID.1 - The mouse number, used to generate the unique identifier column, `ID'.

Sex - The mouse sex, where `F' indicates female, and `M' indicates male.

Day - The intended harvest day of the mouse, where `D2' indicates day 2 post-infection, and `D4' indicates day 4 post-infection.

Trt - The treatment category of the mouse, where FLU indicates intranasal inoculation of 500 pfu of influenza (PR8) diluted in PBS, and MOCK indicates intranasal inoculation of vehicle (PBS) only.

D0 - The body weight, in grams, of the mouse at D0, at the time of treatment. 

D1 - The body weight at day 1 post-infection.

D2 - The body weight at day 2 post-infection.

D3 - The body weight at day 3 post-infection.

D4 - The body weight at day 4 post-infection.

Notes - Notes taken by investigator during experiment.

is_female - The sex of the mouse, coded as 0 for male, and 1 for female.

pct_D0 - The percent change in body weight at D0. All values are 100 (for plotting purposes only).

pct_D1 - The percent change in body weight at D1 post-infection.

pct_D2 - The percent change in body weight at D2 post-infection.

pct_D3 - The percent change in body weight at D3 post-infection.

pct_D4 - The percent change in body weight at D4 post-infection.

auc0 - The area under the weight loss curve, from D0 to D4 post-infection.

auc1 - The area under the weight loss curve, from D1 to D4 post-infection.

auc2 - The area under the weight loss curve, from D2 to D4 post-infection.

Mx1Dam - The functional class (cast, dom, mus) of Mx1 in the maternal strain. 

Mx1Sire - The functional class (cast, dom, mus) of Mx1 in the paternal strain.

Mx1Diplo - The combined functional class (cast_cast, cast_dom, cast_mus, etc.) of Mx1 in the maternal and paternal strain (9 levels).

Mx1Diplo6 - The combined functional class (cast_cast, cast_dom, cast_mus, etc.) of Mx1 in the maternal and paternal strain, disregarding information about parental origin (6 levels).
