# Supplementary material for: Bayesian Diallel Analysis Reveals Mx1-Dependent and Mx1-Independent Effects on Response to Influenza A Virus in Mice
Source: G3 (Bethesda). 2017 Nov 29;8(2):427–45. doi: 10.1534/g3.117.300438 (PMC5919740; doi:10.1534/g3.117.300438)
Supplement: Supplementary file 4 [file 427FileS4.gz › diallel/settings.config.D1]

datafile FluDiData.csv
MIMPlist MIMQ_List.txt
imputefile CategoriesToImputeD1.csv
phenotype pct_D1
assignment D2
phenImpute pct_D1
covImpute D0
savedir imputation-1000-D1

## PostPredImputeR
reps	1000

covbatch Block
covrandom NULL
covfixed NULL
covType pre
covBS FALSE

phenbatch Block
phenrandom NULL
phenfixed D0
phenType post
phenBS FALSE

## Matching
strategy three-to-one

## PileMakeR - parallel jobs
num_piles	45

## InnerRun/PostRun
trt_colname Trt
trt_string FLU
ctrl_string MOCK
subset	All
subset_colname	NA
contrast	NA
type	MP

## BayesDiallel
batch	Block
random  NULL
fixed	D0
numChains	5
lengthChains	3000
burnin	500
thin	100
BS	TRUE
