# Supplementary material for: Bayesian Diallel Analysis Reveals Mx1-Dependent and Mx1-Independent Effects on Response to Influenza A Virus in Mice
Source: G3 (Bethesda). 2017 Nov 29;8(2):427–45. doi: 10.1534/g3.117.300438 (PMC5919740; doi:10.1534/g3.117.300438)
Supplement: Supplementary file 4 [file 427FileS4.gz › diallel/TimecoursePlot.sh]

Rscript TimecoursePlot.R --args \
  --configfile=settings.config.D4-Diplo6 \
  --savedirs=./stackedTreatDi_Diplo6/D1,./stackedTreatDi_Diplo6/D2,./stackedTreatDi_Diplo6/D3,./stackedTreatDi_Diplo6/D4
