# Supplementary material for: Bayesian Diallel Analysis Reveals Mx1-Dependent and Mx1-Independent Effects on Response to Influenza A Virus in Mice
Source: G3 (Bethesda). 2017 Nov 29;8(2):427–45. doi: 10.1534/g3.117.300438 (PMC5919740; doi:10.1534/g3.117.300438)
Supplement: Supplementary file 5 [file 427FileS5.zip]

Archive with 5 entries (4 files):
- Flu-preCC-data.csv
- __MACOSX/
- __MACOSX/._Flu-preCC-data.csv
- main_analysis_preCC.R
- __MACOSX/._main_analysis_preCC.R
