# Supplementary material for: Bayesian Diallel Analysis Reveals Mx1-Dependent and Mx1-Independent Effects on Response to Influenza A Virus in Mice
Source: G3 (Bethesda). 2017 Nov 29;8(2):427–45. doi: 10.1534/g3.117.300438 (PMC5919740; doi:10.1534/g3.117.300438)
Supplement: Supplementary file 5 [file 427FileS5.zip › Flu-preCC-data.csv]

SUBJECT.NAME	D0_weight_grams	D4_weight_grams	D4.weight
OR3f78	22.24	18.33	82.41906475
OR70f57	19.69	19.15	97.25749111
OR91f70	22.4	21.01	93.79464286
OR113f74	22.6	22.8	100.8849558
OR157f52	16.55	13.75	83.081571
OR166f64	22.8	18.1	79.38596491
OR167f171	22	18.36	83.45454545
OR181f62	20.79	19.87	95.57479557
OR219f64	24.1	24.5	101.659751
OR220f56	19.75	16.22	82.12658228
OR289f59	14.19	12.44	87.66737139
OR291f146	23.03	20.23	87.84194529
OR305f90	28.06	22.26	79.33000713
OR381f71	18.65	20.35	109.1152815
OR462f62	20.76	18.03	86.84971098
OR467f151	20.11	17.14	85.23122824
OR477f136	22.7	23.26	102.4669604
OR489f90	23.58	19.93	84.52078032
OR538f147	15.9	13.56	85.28301887
OR549f64	14.15	12.1	85.51236749
OR555f58	17.05	14.41	84.51612903
OR559f156	21.55	17.55	81.43851508
OR652f149	18.32	15.95	87.06331878
OR667f67	24.51	24.23	98.85760914
OR692f155	19.25	18.82	97.76623377
OR699f73	23.46	20.34	86.70076726
OR739f146	19.74	18.7	94.73150963
OR780f63	17.5	17.41	99.48571429
OR792f78	22.5	18.56	82.48888889
OR799f149	15.52	13.82	89.04639175
OR801f53	17.55	13.95	79.48717949
OR820f53	17.38	14.61	84.06214039
OR822f146	24	19.55	81.45833333
OR867f169	22.7	19.6	86.34361233
OR900f143	19.8	20.05	101.2626263
OR914f141	17.58	17.27	98.23663254
OR941f70	20.98	18.73	89.27550048
OR1009f162	22.58	19.36	85.73959256
OR1057f164	23.45	20.95	89.33901919
OR1112f155	29.46	28.86	97.96334012
OR1114f62	21.48	21.24	98.88268156
OR1119f149	27	21.9	81.11111111
OR1190f161	18.7	18.25	97.59358289
OR1234f157	26.23	28.3	107.891727
OR1237f60	26.65	26.9	100.9380863
OR1246f68	25.65	21.36	83.2748538
OR1258f133	22.35	19.14	85.63758389
OR1339f53	16.25	12.9	79.38461538
OR1401f155	24.15	19.26	79.7515528
OR1427f52	13.79	12.22	88.61493836
OR1516f60	23.53	18.38	78.11304717
OR1519f150	26.75	24.14	90.24299065
OR1524f160	24.91	22.09	88.67924528
OR1566f152	19.75	15.75	79.74683544
OR1626f158	16.39	14.21	86.69920683
OR1635f145	26.4	25.08	95
OR1639f140	17.4	17.68	101.6091954
OR2041f63	16.98	15.14	89.16372203
OR2075f6	21.4	22.33	104.3457944
OR2291f89	21.26	20.9	98.30667921
OR2417f56	15.36	12.28	79.94791667
OR2489f66	22.4	18.98	84.73214286
OR2558f52	24.4	19.97	81.8442623
OR3007f48	22.35	22.8	102.0134228
OR3009f40	15.21	12.85	84.48389218
OR3011f47	16.54	13.58	82.10399033
OR3018f46	23.05	18.5	80.26030369
OR3019f47	20.43	17.91	87.66519824
OR3030f45	17.06	14.4	84.40797186
OR3041f46	31.94	26.7	83.5942392
OR3046f39	22.82	21.93	96.09991236
OR3061f41	21.98	20.65	93.94904459
OR3066f48	20.7	20.8	100.4830918
OR3067f39	21.23	18.2	85.72774376
OR3076f38	18.76	17.1	91.15138593
OR3078f48	23.57	22.1	93.76325838
OR3080f37	17.23	17.35	100.6964597
OR3087f42	20.27	16.15	79.67439566
OR3091f46	36.62	32.3	88.20316767
OR3118f51	24.78	23.8	96.04519774
OR3130f50	16.7	14.4	86.22754491
OR3154f39	17.82	14.95	83.89450056
OR3168f55	18.29	18.1	98.96118097
OR3181f47	18.78	18.4	97.97657082
OR3207f45	24.6	25	101.6260163
OR3232f38	18.05	14.85	82.27146814
OR3252f54	24.22	21.85	90.2146986
OR3289f54	24.67	21.9	88.7717876
OR3291f40	25.04	24.5	97.84345048
OR3358f52	16.47	13.05	79.23497268
OR3370f40	20.03	16.8	83.87418872
OR3389f49	22.86	17.15	75.02187227
OR3401f48	18.1	15.35	84.80662983
OR3410f46	22.07	22.75	103.0811056
OR3415f49	26.14	20.7	79.1889824
OR3426f49	29.2	30.9	105.8219178
OR3431f36	20.2	20.9	103.4653465
OR3443f87	20.58	19.33	93.92614189
OR3467f46	23.3	21.81	93.60515021
OR3489f48	20.2	17.73	87.77227723
OR3513f38	20.89	17.4	83.29344184
OR3515f57	23.45	24.17	103.0703625
OR3528f47	19.16	17.35	90.55323591
OR3548f45	18.18	17	93.50935094
OR3549f44	28.87	25.51	88.36162106
OR3564f38	17.83	14.7	82.44531688
OR3571f38	24.14	20.73	85.87406794
OR3584f50	21.68	21	96.86346863
OR3594f40	19.25	18.87	98.02597403
OR3612f54	28	26.1	93.21428571
OR4010f145	14.8	12.54	84.72972973
OR4078f150	17.1	16.7	97.66081871
OR4251f139	25.71	22.69	88.25359782
OR4285f149	24.77	18.63	75.21194994
OR4390f138	18.26	15.09	82.63964951
OR4409f149	19.89	18.28	91.90548014
OR4587f141	28.3	24.93	88.09187279
OR4650f143	28.56	24.83	86.93977591
OR5019f133	25.4	22.47	88.46456693
OR5030f127	26.32	28.13	106.8768997
OR5046f129	20.03	17.22	85.97104343
OR5049f136	17.08	17.8	104.2154567
OR5061f138	25.85	26.1	100.967118
OR5066f125	18.21	17.25	94.72817133
OR5067f126	27.43	24.76	90.26613197
OR5087f131	22.6	19.6	86.72566372
OR5091f130	22.61	18.8	83.14904909
OR5118f134	20	17.96	89.8
OR5130f134	22.87	22.6	98.81941408
OR5140f131	17.05	13.4	78.59237537
OR5154f129	21.64	17.64	81.51571165
OR5156f124	24.63	21.15	85.87088916
OR5164f129	21.43	17.9	83.52776482
OR5168f148	22.48	19.1	84.96441281
OR5180f130	19.38	17.2	88.75128999
OR5181f127	22.49	23	102.2676745
OR5232f130	15.63	13.05	83.49328215
OR5291f122	18.79	15.1	80.36189462
OR5308f138	16.98	16.85	99.2343934
OR5344f132	17.5	14.6	83.42857143
OR5358f135	17.87	17.1	95.69110241
OR5389f125	19.94	20.7	103.8114343
OR5401f132	22.88	18.65	81.51223776
OR5410f140	18.87	18.55	98.30418654
OR5415f124	22.81	20.45	89.65366068
OR5454f133	17.64	14.9	84.46712018
OR5480f130	21.75	18.5	85.05747126
OR5489f136	24.96	23.6	94.55128205
OR5515f122	24.35	24.73	101.5605749
OR5516f124	22.13	20.5	92.6344329
OR5528f145	22.31	21.4	95.92111161
OR5546f126	21.01	19.2	91.38505474
OR5549f127	21.36	16.7	78.1835206
OR5571f125	15.14	11.75	77.60898283
OR5612f134	17.96	15.05	83.79732739
