# Supplementary material for: Bayesian Diallel Analysis Reveals Mx1-Dependent and Mx1-Independent Effects on Response to Influenza A Virus in Mice
Source: G3 (Bethesda). 2017 Nov 29;8(2):427–45. doi: 10.1534/g3.117.300438 (PMC5919740; doi:10.1534/g3.117.300438)
Supplement: Supplementary file 6 [file 427FileS6.gz]

Archive with 11 entries (10 files):
- ./._CC-RIX
- CC-RIX
- CC-RIX/._averaged_probs_ISVdb.RDS
- CC-RIX/averaged_probs_ISVdb.RDS
- CC-RIX/CC-RIX-kinship.RDS
- CC-RIX/._Flu-CC-RIX-data.csv
- CC-RIX/Flu-CC-RIX-data.csv
- CC-RIX/._main_analysis_CC_RIX.R
- CC-RIX/main_analysis_CC_RIX.R
- CC-RIX/._README.txt
- CC-RIX/README.txt
