# Supplementary material for: Bayesian Diallel Analysis Reveals Mx1-Dependent and Mx1-Independent Effects on Response to Influenza A Virus in Mice
Source: G3 (Bethesda). 2017 Nov 29;8(2):427–45. doi: 10.1534/g3.117.300438 (PMC5919740; doi:10.1534/g3.117.300438)
Supplement: Supplementary file 6 [file 427FileS6.gz › CC-RIX/Flu-CC-RIX-data.csv]

Row.Id	ID	Mating	RIX_ID	Cohort	Sex	Virus	Date_Infected	Timepoint	D0	D7	D7pct	is.baric	uniqueid	dam	sire	ccdam	ccsire	ccrix
2441	13067x16912_0036	13067x16912	36	8_13viii	FALSE	flu	2013-08-19	15	20.65	19.9	96.3680387409201	0	13067x16912_36_8_13viii	13067	16912	CC003	CC051	CC003xCC051
2442	13067x16912_0037	13067x16912	37	8_13viii	FALSE	flu	2013-08-19	15	24.15	23.45	97.1014492753623	0	13067x16912_37_8_13viii	13067	16912	CC003	CC051	CC003xCC051
304	13067x16912_0100	13067x16912	100	10_13x	FALSE	flu	2013-10-14	7	20.1	18.9	94.0298507462686	0	13067x16912_100_10_13x	13067	16912	CC003	CC051	CC003xCC051
305	13067x16912_0101	13067x16912	101	10_13x	FALSE	flu	2013-10-14	7	19.1	18.95	99.2146596858639	0	13067x16912_101_10_13x	13067	16912	CC003	CC051	CC003xCC051
306	13067x16912_0109	13067x16912	109	10_13x	FALSE	flu	2013-10-14	7	23.3	21.9	93.9914163090129	0	13067x16912_109_10_13x	13067	16912	CC003	CC051	CC003xCC051
613	13067x16912_0136	13067x16912	136	11_13xi	FALSE	flu	2013-11-11	45	21.1	21.25	100.710900473934	0	13067x16912_136_11_13xi	13067	16912	CC003	CC051	CC003xCC051
614	13067x16912_0137	13067x16912	137	11_13xi	FALSE	flu	2013-11-11	45	19.2	19.1	99.4791666666667	0	13067x16912_137_11_13xi	13067	16912	CC003	CC051	CC003xCC051
615	13067x16912_0138	13067x16912	138	11_13xi	FALSE	flu	2013-11-11	45	21.9	18.55	84.703196347032	0	13067x16912_138_11_13xi	13067	16912	CC003	CC051	CC003xCC051
616	13067x16912_0139	13067x16912	139	11_13xi	FALSE	flu	2013-11-11	45	21.4	16.35	76.4018691588785	0	13067x16912_139_11_13xi	13067	16912	CC003	CC051	CC003xCC051
70	13067x16912_0162	13067x16912	162	1_14i	FALSE	flu	2014-01-20	10	23.7	24.98	105.400843881857	0	13067x16912_162_1_14i	13067	16912	CC003	CC051	CC003xCC051
71	13067x16912_0163	13067x16912	163	1_14i	FALSE	flu	2014-01-20	10	22.6	22.8	100.884955752212	0	13067x16912_163_1_14i	13067	16912	CC003	CC051	CC003xCC051
72	13067x16912_0164	13067x16912	164	1_14i	FALSE	flu	2014-01-20	10	23.9	23.7	99.163179916318	0	13067x16912_164_1_14i	13067	16912	CC003	CC051	CC003xCC051
4051	13067x5306_0005	13067x5306	5	1_15i	FALSE	flu	2015-01-05	29	21.2	20.5	96.6981132075472	1	13067x5306_5_1_15i	13067	5306	CC003	CC062	CC003xCC062
4052	13067x5306_0010	13067x5306	10	1_15i	FALSE	flu	2015-01-05	29	22.5	21.8	96.8888888888889	1	13067x5306_10_1_15i	13067	5306	CC003	CC062	CC003xCC062
4053	13067x5306_0020	13067x5306	20	1_15i	FALSE	flu	2015-01-05	29	22.5	21.7	96.4444444444444	1	13067x5306_20_1_15i	13067	5306	CC003	CC062	CC003xCC062
177	13067x5306_0024	13067x5306	24	1_15i	FALSE	flu	2015-01-19	15	26	26.3	101.153846153846	0	13067x5306_24_1_15i	13067	5306	CC003	CC062	CC003xCC062
178	13067x5306_0029	13067x5306	29	1_15i	FALSE	flu	2015-01-19	15	23.3	22.1	94.8497854077253	0	13067x5306_29_1_15i	13067	5306	CC003	CC062	CC003xCC062
179	13067x5306_0034	13067x5306	34	1_15i	FALSE	flu	2015-01-19	15	21.6	20.3	93.9814814814815	0	13067x5306_34_1_15i	13067	5306	CC003	CC062	CC003xCC062
180	13067x5306_0035	13067x5306	35	1_15i	FALSE	flu	2015-01-19	15	22.2	21.7	97.7477477477478	0	13067x5306_35_1_15i	13067	5306	CC003	CC062	CC003xCC062
197	13067x5306_0044	13067x5306	44	1_15i	FALSE	flu	2015-01-19	7	21.2	19.7	92.9245283018868	0	13067x5306_44_1_15i	13067	5306	CC003	CC062	CC003xCC062
198	13067x5306_0053	13067x5306	53	1_15i	FALSE	flu	2015-01-19	7	19.6	18.1	92.3469387755102	0	13067x5306_53_1_15i	13067	5306	CC003	CC062	CC003xCC062
199	13067x5306_0062	13067x5306	62	1_15i	FALSE	flu	2015-01-19	7	20.2	20.3	100.495049504951	0	13067x5306_62_1_15i	13067	5306	CC003	CC062	CC003xCC062
1053	13067x5306_0076	13067x5306	76	2_15ii	FALSE	flu	2015-02-15	45	19.1	15.8	82.7225130890052	0	13067x5306_76_2_15ii	13067	5306	CC003	CC062	CC003xCC062
1054	13067x5306_0077	13067x5306	77	2_15ii	FALSE	flu	2015-02-15	45	19.1	20.4	106.806282722513	0	13067x5306_77_2_15ii	13067	5306	CC003	CC062	CC003xCC062
1055	13067x5306_0078	13067x5306	78	2_15ii	FALSE	flu	2015-02-15	45	21.2	18	84.9056603773585	0	13067x5306_78_2_15ii	13067	5306	CC003	CC062	CC003xCC062
1057	13067x5306_0079	13067x5306	79	2_15ii	FALSE	flu	2015-02-15	45	19.9	18.8	94.4723618090452	0	13067x5306_79_2_15ii	13067	5306	CC003	CC062	CC003xCC062
1058	13067x5306_0080	13067x5306	80	2_15ii	FALSE	flu	2015-02-15	45	19.9	19.4	97.4874371859297	0	13067x5306_80_2_15ii	13067	5306	CC003	CC062	CC003xCC062
1056	13067x5306_0087	13067x5306	87	2_15ii	FALSE	flu	2015-02-15	45	21.9	21.2	96.8036529680365	0	13067x5306_87_2_15ii	13067	5306	CC003	CC062	CC003xCC062
1059	13067x5306_0088	13067x5306	88	2_15ii	FALSE	flu	2015-02-15	45	21.9	20.6	94.0639269406393	0	13067x5306_88_2_15ii	13067	5306	CC003	CC062	CC003xCC062
1060	13067x5306_0091	13067x5306	91	2_15ii	FALSE	flu	2015-02-15	45	22	22.1	100.454545454545	0	13067x5306_91_2_15ii	13067	5306	CC003	CC062	CC003xCC062
3364	13140x16680_0018	13140x16680	18	7_14vii	FALSE	flu	2014-07-07	29	19	15.2	80	1	13140x16680_18_7_14vii	13140	16680	CC001	CC055	CC001xCC055
3365	13140x16680_0019	13140x16680	19	7_14vii	FALSE	flu	2014-07-07	29	20.2	18.4	91.0891089108911	1	13140x16680_19_7_14vii	13140	16680	CC001	CC055	CC001xCC055
3366	13140x16680_0031	13140x16680	31	7_14vii	FALSE	flu	2014-07-07	29	19.4	16.8	86.5979381443299	1	13140x16680_31_7_14vii	13140	16680	CC001	CC055	CC001xCC055
2252	13140x16680_0042	13140x16680	42	7_14vii	FALSE	flu	2014-07-21	10	16.63	13.7	82.3812387251954	0	13140x16680_42_7_14vii	13140	16680	CC001	CC055	CC001xCC055
2253	13140x16680_0043	13140x16680	43	7_14vii	FALSE	flu	2014-07-21	10	18.63	15.9	85.3462157809984	0	13140x16680_43_7_14vii	13140	16680	CC001	CC055	CC001xCC055
2254	13140x16680_0047	13140x16680	47	7_14vii	FALSE	flu	2014-07-21	10	19.2	17.1	89.0625	0	13140x16680_47_7_14vii	13140	16680	CC001	CC055	CC001xCC055
2500	13140x16680_0101	13140x16680	101	8_14viii	FALSE	flu	2014-08-18	7	22.1	19.9	90.0452488687783	0	13140x16680_101_8_14viii	13140	16680	CC001	CC055	CC001xCC055
2501	13140x16680_0102	13140x16680	102	8_14viii	FALSE	flu	2014-08-18	7	22.95	20.95	91.2854030501089	0	13140x16680_102_8_14viii	13140	16680	CC001	CC055	CC001xCC055
2493	13140x16680_0104	13140x16680	104	8_14viii	FALSE	flu	2014-08-18	15	18.75	17.45	93.0666666666667	0	13140x16680_104_8_14viii	13140	16680	CC001	CC055	CC001xCC055
2494	13140x16680_0105	13140x16680	105	8_14viii	FALSE	flu	2014-08-18	15	15.95	14.8	92.7899686520376	0	13140x16680_105_8_14viii	13140	16680	CC001	CC055	CC001xCC055
2502	13140x16680_0107	13140x16680	107	8_14viii	FALSE	flu	2014-08-18	7	21.6	19.25	89.1203703703704	0	13140x16680_107_8_14viii	13140	16680	CC001	CC055	CC001xCC055
2495	13140x16680_0108	13140x16680	108	8_14viii	FALSE	flu	2014-08-18	15	18.6	17.1	91.9354838709677	0	13140x16680_108_8_14viii	13140	16680	CC001	CC055	CC001xCC055
2496	13140x16680_0109	13140x16680	109	8_14viii	FALSE	flu	2014-08-18	15	16.5	14.85	90	0	13140x16680_109_8_14viii	13140	16680	CC001	CC055	CC001xCC055
2737	13140x16680_0150	13140x16680	150	9_14ix	FALSE	flu	2014-09-15	45	20.85	18.92	90.7434052757794	0	13140x16680_150_9_14ix	13140	16680	CC001	CC055	CC001xCC055
2738	13140x16680_0151	13140x16680	151	9_14ix	FALSE	flu	2014-09-15	45	20.95	15.3	73.0310262529833	0	13140x16680_151_9_14ix	13140	16680	CC001	CC055	CC001xCC055
2739	13140x16680_0152	13140x16680	152	9_14ix	FALSE	flu	2014-09-15	45	19.9	14.07	70.7035175879397	0	13140x16680_152_9_14ix	13140	16680	CC001	CC055	CC001xCC055
1146	13140x3015_0096	13140x3015	96	3_13iii	FALSE	flu	2013-03-18	15	22.45	21.1	93.9866369710468	0	13140x3015_96_3_13iii	13140	3015	CC001	CC074	CC001xCC074
1145	13140x3015_0102	13140x3015	102	3_13iii	FALSE	flu	2013-03-18	15	23.35	20.4	87.3661670235546	0	13140x3015_102_3_13iii	13140	3015	CC001	CC074	CC001xCC074
1147	13140x3015_0131	13140x3015	131	3_13iii	FALSE	flu	2013-03-18	15	23.15	22.05	95.2483801295896	0	13140x3015_131_3_13iii	13140	3015	CC001	CC074	CC001xCC074
1157	13140x3015_0145	13140x3015	145	3_13iii	FALSE	flu	2013-03-18	45	20.8	18.4	88.4615384615385	0	13140x3015_145_3_13iii	13140	3015	CC001	CC074	CC001xCC074
1158	13140x3015_0148	13140x3015	148	3_13iii	FALSE	flu	2013-03-18	45	19.15	18.1	94.5169712793734	0	13140x3015_148_3_13iii	13140	3015	CC001	CC074	CC001xCC074
1159	13140x3015_0149	13140x3015	149	3_13iii	FALSE	flu	2013-03-18	45	23	22.7	98.695652173913	0	13140x3015_149_3_13iii	13140	3015	CC001	CC074	CC001xCC074
1142	13140x3015_0163	13140x3015	163	3_13iii	FALSE	flu	2013-03-18	10	19.35	16.1	83.2041343669251	0	13140x3015_163_3_13iii	13140	3015	CC001	CC074	CC001xCC074
1384	13140x3015_0176	13140x3015	176	4_13iv	FALSE	flu	2013-04-15	7	22.55	17.9	79.3791574279379	0	13140x3015_176_4_13iv	13140	3015	CC001	CC074	CC001xCC074
1385	13140x3015_0177	13140x3015	177	4_13iv	FALSE	flu	2013-04-15	7	18.3	18.8	102.732240437158	0	13140x3015_177_4_13iv	13140	3015	CC001	CC074	CC001xCC074
1143	13140x3015_0179	13140x3015	179	3_13iii	FALSE	flu	2013-03-18	10	19.9	17.8	89.4472361809045	0	13140x3015_179_3_13iii	13140	3015	CC001	CC074	CC001xCC074
1144	13140x3015_0180	13140x3015	180	3_13iii	FALSE	flu	2013-03-18	10	19.7	17.45	88.5786802030457	0	13140x3015_180_3_13iii	13140	3015	CC001	CC074	CC001xCC074
1772	13421x16034_0007	13421x16034	7	5_15v	FALSE	flu	2015-05-18	10	26.1	24.3	93.1034482758621	0	13421x16034_7_5_15v	13421	16034	CC007	CC070	CC007xCC070
1774	13421x16034_0017	13421x16034	17	5_15v	FALSE	flu	2015-05-18	10	22.1	16.6	75.1131221719457	0	13421x16034_17_5_15v	13421	16034	CC007	CC070	CC007xCC070
2303	13421x16034_0064	13421x16034	64	7_15vii	FALSE	flu	2015-07-20	15	25.9	25.6	98.8416988416988	0	13421x16034_64_7_15vii	13421	16034	CC007	CC070	CC007xCC070
2304	13421x16034_0067	13421x16034	67	7_15vii	FALSE	flu	2015-07-20	15	28.5	28.5	100	0	13421x16034_67_7_15vii	13421	16034	CC007	CC070	CC007xCC070
2305	13421x16034_0072	13421x16034	72	7_15vii	FALSE	flu	2015-07-20	15	23.9	23.9	100	0	13421x16034_72_7_15vii	13421	16034	CC007	CC070	CC007xCC070
2604	13421x16034_0076	13421x16034	76	8_15viii	FALSE	flu	2015-08-17	7	30.7	28.1	91.5309446254072	0	13421x16034_76_8_15viii	13421	16034	CC007	CC070	CC007xCC070
2605	13421x16034_0077	13421x16034	77	8_15viii	FALSE	flu	2015-08-17	7	30.1	29.2	97.0099667774086	0	13421x16034_77_8_15viii	13421	16034	CC007	CC070	CC007xCC070
2606	13421x16034_0082	13421x16034	82	8_15viii	FALSE	flu	2015-08-17	7	29.8	27.7	92.9530201342282	0	13421x16034_82_8_15viii	13421	16034	CC007	CC070	CC007xCC070
2607	13421x16034_0083	13421x16034	83	8_15viii	FALSE	flu	2015-08-17	7	30.3	30.1	99.3399339933993	0	13421x16034_83_8_15viii	13421	16034	CC007	CC070	CC007xCC070
479	13421x16034_0104	13421x16034	104	10_15x	FALSE	flu	2015-10-19	45	23.3	16.7	71.6738197424893	0	13421x16034_104_10_15x	13421	16034	CC007	CC070	CC007xCC070
480	13421x16034_0105	13421x16034	105	10_15x	FALSE	flu	2015-10-19	45	20.7	20.8	100.48309178744	0	13421x16034_105_10_15x	13421	16034	CC007	CC070	CC007xCC070
481	13421x16034_0106	13421x16034	106	10_15x	FALSE	flu	2015-10-19	45	27	22.8	84.4444444444444	0	13421x16034_106_10_15x	13421	16034	CC007	CC070	CC007xCC070
5930	15119x16521_0021	15119x16521	21	11_15xiii	FALSE	flu	2015-11-02	29	29.6	22.6	76.3513513513514	1	15119x16521_21_11_15xiii	15119	16521	CC065	CC072	CC065xCC072
1669	15155x8054_0010	15155x8054	10	5_14v	FALSE	flu	2014-05-19	10	18.62	16.79	90.171858216971	0	15155x8054_10_5_14v	15155	8054	CC039	CC020	CC039xCC020
1670	15155x8054_0016	15155x8054	16	5_14v	FALSE	flu	2014-05-19	10	20.13	20.18	100.248385494287	0	15155x8054_16_5_14v	15155	8054	CC039	CC020	CC039xCC020
1671	15155x8054_0017	15155x8054	17	5_14v	FALSE	flu	2014-05-19	10	21.88	21	95.9780621572212	0	15155x8054_17_5_14v	15155	8054	CC039	CC020	CC039xCC020
1911	15155x8054_0026	15155x8054	26	6_14vi	FALSE	flu	2014-06-16	7	20	19.35	96.75	0	15155x8054_26_6_14vi	15155	8054	CC039	CC020	CC039xCC020
1912	15155x8054_0027	15155x8054	27	6_14vi	FALSE	flu	2014-06-16	7	18.35	17.7	96.4577656675749	0	15155x8054_27_6_14vi	15155	8054	CC039	CC020	CC039xCC020
1913	15155x8054_0028	15155x8054	28	6_14vi	FALSE	flu	2014-06-16	7	17.15	17.6	102.623906705539	0	15155x8054_28_6_14vi	15155	8054	CC039	CC020	CC039xCC020
2503	15155x8054_0075	15155x8054	75	8_14viii	FALSE	flu	2014-08-18	45	17.3	18.45	106.647398843931	0	15155x8054_75_8_14viii	15155	8054	CC039	CC020	CC039xCC020
2504	15155x8054_0085	15155x8054	85	8_14viii	FALSE	flu	2014-08-18	45	20.7	21.7	104.830917874396	0	15155x8054_85_8_14viii	15155	8054	CC039	CC020	CC039xCC020
2505	15155x8054_0095	15155x8054	95	8_14viii	FALSE	flu	2014-08-18	45	17.9	18	100.558659217877	0	15155x8054_95_8_14viii	15155	8054	CC039	CC020	CC039xCC020
2740	15155x8054_0111	15155x8054	111	9_14ix	FALSE	flu	2014-09-15	15	19.05	19.35	101.574803149606	0	15155x8054_111_9_14ix	15155	8054	CC039	CC020	CC039xCC020
2741	15155x8054_0112	15155x8054	112	9_14ix	FALSE	flu	2014-09-15	15	18.4	17.84	96.9565217391304	0	15155x8054_112_9_14ix	15155	8054	CC039	CC020	CC039xCC020
2742	15155x8054_0113	15155x8054	113	9_14ix	FALSE	flu	2014-09-15	15	21.1	21.04	99.7156398104265	0	15155x8054_113_9_14ix	15155	8054	CC039	CC020	CC039xCC020
2743	15155x8054_0114	15155x8054	114	9_14ix	FALSE	flu	2014-09-15	15	19.5	14.44	74.0512820512821	0	15155x8054_114_9_14ix	15155	8054	CC039	CC020	CC039xCC020
2744	15155x8054_0115	15155x8054	115	9_14ix	FALSE	flu	2014-09-15	15	20.25	20.19	99.7037037037037	0	15155x8054_115_9_14ix	15155	8054	CC039	CC020	CC039xCC020
9	15156x1566_0124	15156x1566	124	1_13i	FALSE	flu	2013-01-21	7	21.8	18.95	86.9266055045872	0	15156x1566_124_1_13i	15156	1566	CC002	CC021	CC002xCC021
10	15156x1566_0125	15156x1566	125	1_13i	FALSE	flu	2013-01-21	7	19.6	18.5	94.3877551020408	0	15156x1566_125_1_13i	15156	1566	CC002	CC021	CC002xCC021
11	15156x1566_0139	15156x1566	139	1_13i	FALSE	flu	2013-01-21	7	21.95	19.45	88.6104783599089	0	15156x1566_139_1_13i	15156	1566	CC002	CC021	CC002xCC021
8	15156x1566_0141	15156x1566	141	1_13i	FALSE	flu	2013-01-21	7	22	17.1	77.7272727272727	0	15156x1566_141_1_13i	15156	1566	CC002	CC021	CC002xCC021
967	15156x1566_0163	15156x1566	163	2_13ii	FALSE	flu	2013-02-18	45	18.9	18.45	97.6190476190476	0	15156x1566_163_2_13ii	15156	1566	CC002	CC021	CC002xCC021
968	15156x1566_0168	15156x1566	168	2_13ii	FALSE	flu	2013-02-18	45	23.25	19.7	84.7311827956989	0	15156x1566_168_2_13ii	15156	1566	CC002	CC021	CC002xCC021
958	15156x1566_0170	15156x1566	170	2_13ii	FALSE	flu	2013-02-18	15	19.1	16.55	86.6492146596859	0	15156x1566_170_2_13ii	15156	1566	CC002	CC021	CC002xCC021
959	15156x1566_0174	15156x1566	174	2_13ii	FALSE	flu	2013-02-18	15	24.9	21.5	86.3453815261044	0	15156x1566_174_2_13ii	15156	1566	CC002	CC021	CC002xCC021
969	15156x1566_0178	15156x1566	178	2_13ii	FALSE	flu	2013-02-18	45	20.05	19.3	96.2593516209476	0	15156x1566_178_2_13ii	15156	1566	CC002	CC021	CC002xCC021
960	15156x1566_0185	15156x1566	185	2_13ii	FALSE	flu	2013-02-18	15	23.6	21.9	92.7966101694915	0	15156x1566_185_2_13ii	15156	1566	CC002	CC021	CC002xCC021
1160	15156x1566_0195	15156x1566	195	3_13iii	FALSE	flu	2013-03-18	10	24.15	21.45	88.8198757763975	0	15156x1566_195_3_13iii	15156	1566	CC002	CC021	CC002xCC021
1161	15156x1566_0199	15156x1566	199	3_13iii	FALSE	flu	2013-03-18	10	21.3	18.8	88.2629107981221	0	15156x1566_199_3_13iii	15156	1566	CC002	CC021	CC002xCC021
1162	15156x1566_0200	15156x1566	200	3_13iii	FALSE	flu	2013-03-18	10	23.45	21.1	89.9786780383795	0	15156x1566_200_3_13iii	15156	1566	CC002	CC021	CC002xCC021
1163	15156x1566_0201	15156x1566	201	3_13iii	FALSE	flu	2013-03-18	15	21.7	19.05	87.7880184331797	0	15156x1566_201_3_13iii	15156	1566	CC002	CC021	CC002xCC021
1164	15156x1566_0202	15156x1566	202	3_13iii	FALSE	flu	2013-03-18	15	22.6	20.65	91.3716814159292	0	15156x1566_202_3_13iii	15156	1566	CC002	CC021	CC002xCC021
328	15156x3252_0006	15156x3252	6	10_13x	FALSE	flu	2013-10-14	45	23.6	23.15	98.093220338983	0	15156x3252_6_10_13x	15156	3252	CC002	CC011	CC002xCC011
329	15156x3252_0007	15156x3252	7	10_13x	FALSE	flu	2013-10-14	45	23.75	22.65	95.3684210526316	0	15156x3252_7_10_13x	15156	3252	CC002	CC011	CC002xCC011
310	15156x3252_0011	15156x3252	11	10_13x	FALSE	flu	2013-10-14	15	23.6	21.75	92.1610169491525	0	15156x3252_11_10_13x	15156	3252	CC002	CC011	CC002xCC011
330	15156x3252_0013	15156x3252	13	10_13x	FALSE	flu	2013-10-14	45	23.3	23.25	99.7854077253219	0	15156x3252_13_10_13x	15156	3252	CC002	CC011	CC002xCC011
307	15156x3252_0020	15156x3252	20	10_13x	FALSE	flu	2013-10-21	10	22.7	22.4	98.6784140969163	0	15156x3252_20_10_13x	15156	3252	CC002	CC011	CC002xCC011
333	15156x3252_0023	15156x3252	23	10_13x	FALSE	flu	2013-10-14	7	20.15	20.4	101.240694789082	0	15156x3252_23_10_13x	15156	3252	CC002	CC011	CC002xCC011
311	15156x3252_0032	15156x3252	32	10_13x	FALSE	flu	2013-10-14	15	22.7	22.2	97.7973568281938	0	15156x3252_32_10_13x	15156	3252	CC002	CC011	CC002xCC011
308	15156x3252_0034	15156x3252	34	10_13x	FALSE	flu	2013-10-21	10	24.5	25.7	104.897959183673	0	15156x3252_34_10_13x	15156	3252	CC002	CC011	CC002xCC011
336	15156x3252_0037	15156x3252	37	10_13x	FALSE	flu	2013-10-14	7	25.8	24.65	95.5426356589147	0	15156x3252_37_10_13x	15156	3252	CC002	CC011	CC002xCC011
334	15156x3252_0048	15156x3252	48	10_13x	FALSE	flu	2013-10-14	7	27.25	26.2	96.1467889908257	0	15156x3252_48_10_13x	15156	3252	CC002	CC011	CC002xCC011
309	15156x3252_0049	15156x3252	49	10_13x	FALSE	flu	2013-10-21	10	26.9	25.3	94.0520446096654	0	15156x3252_49_10_13x	15156	3252	CC002	CC011	CC002xCC011
312	15156x3252_0056	15156x3252	56	10_13x	FALSE	flu	2013-10-14	15	25.3	23.3	92.094861660079	0	15156x3252_56_10_13x	15156	3252	CC002	CC011	CC002xCC011
331	15156x3252_0058	15156x3252	58	10_13x	FALSE	flu	2013-10-14	45	21.1	19.75	93.6018957345972	0	15156x3252_58_10_13x	15156	3252	CC002	CC011	CC002xCC011
332	15156x3252_0059	15156x3252	59	10_13x	FALSE	flu	2013-10-14	45	23.25	21.3	91.6129032258064	0	15156x3252_59_10_13x	15156	3252	CC002	CC011	CC002xCC011
16	1566x8002_0036	1566x8002	36	1_13i	FALSE	flu	2013-01-21	15	18.6	18.15	97.5806451612903	0	1566x8002_36_1_13i	1566	8002	CC021	CC032	CC021xCC032
17	1566x8002_0037	1566x8002	37	1_13i	FALSE	flu	2013-01-21	15	20.5	19.05	92.9268292682927	0	1566x8002_37_1_13i	1566	8002	CC021	CC032	CC021xCC032
15	1566x8002_0041	1566x8002	41	1_13i	FALSE	flu	2013-01-21	15	19.45	16.15	83.0334190231362	0	1566x8002_41_1_13i	1566	8002	CC021	CC032	CC021xCC032
1932	1566x8043_0024	1566x8043	24	6_14vi	FALSE	flu	2014-06-16	45	21.25	20.25	95.2941176470588	0	1566x8043_24_6_14vi	1566	8043	CC021	CC023	CC021xCC023
1933	1566x8043_0025	1566x8043	25	6_14vi	FALSE	flu	2014-06-16	45	20.15	20.4	101.240694789082	0	1566x8043_25_6_14vi	1566	8043	CC021	CC023	CC021xCC023
1934	1566x8043_0026	1566x8043	26	6_14vi	FALSE	flu	2014-06-16	45	20.7	21.65	104.589371980676	0	1566x8043_26_6_14vi	1566	8043	CC021	CC023	CC021xCC023
1935	1566x8043_0031	1566x8043	31	6_14vi	FALSE	flu	2014-06-16	7	23.65	24.1	101.902748414376	0	1566x8043_31_6_14vi	1566	8043	CC021	CC023	CC021xCC023
1917	1566x8043_0032	1566x8043	32	6_14vi	FALSE	flu	2014-06-16	10	21.85	22.5	102.974828375286	0	1566x8043_32_6_14vi	1566	8043	CC021	CC023	CC021xCC023
1936	1566x8043_0034	1566x8043	34	6_14vi	FALSE	flu	2014-06-16	7	20.2	21.8	107.920792079208	0	1566x8043_34_6_14vi	1566	8043	CC021	CC023	CC021xCC023
1937	1566x8043_0035	1566x8043	35	6_14vi	FALSE	flu	2014-06-16	7	22.45	22.5	100.222717149221	0	1566x8043_35_6_14vi	1566	8043	CC021	CC023	CC021xCC023
1918	1566x8043_0039	1566x8043	39	6_14vi	FALSE	flu	2014-06-16	10	19.25	18.95	98.4415584415584	0	1566x8043_39_6_14vi	1566	8043	CC021	CC023	CC021xCC023
1919	1566x8043_0040	1566x8043	40	6_14vi	FALSE	flu	2014-06-16	10	22.9	21.5	93.8864628820961	0	1566x8043_40_6_14vi	1566	8043	CC021	CC023	CC021xCC023
2261	1566x8043_0078	1566x8043	78	7_14vii	FALSE	flu	2014-07-21	15	21.54	22	102.13556174559	0	1566x8043_78_7_14vii	1566	8043	CC021	CC023	CC021xCC023
2262	1566x8043_0079	1566x8043	79	7_14vii	FALSE	flu	2014-07-21	15	19.98	21.5	107.607607607608	0	1566x8043_79_7_14vii	1566	8043	CC021	CC023	CC021xCC023
2263	1566x8043_0080	1566x8043	80	7_14vii	FALSE	flu	2014-07-21	15	21.46	22	102.516309412861	0	1566x8043_80_7_14vii	1566	8043	CC021	CC023	CC021xCC023
3737	1566x8043_0110	1566x8043	110	9_14ix	FALSE	flu	2014-09-01	29	24	23.8	99.1666666666667	1	1566x8043_110_9_14ix	1566	8043	CC021	CC023	CC021xCC023
3738	1566x8043_0111	1566x8043	111	9_14ix	FALSE	flu	2014-09-01	29	21.4	21.3	99.5327102803738	1	1566x8043_111_9_14ix	1566	8043	CC021	CC023	CC021xCC023
3739	1566x8043_0118	1566x8043	118	9_14ix	FALSE	flu	2014-09-01	29	24.4	23.5	96.3114754098361	1	1566x8043_118_9_14ix	1566	8043	CC021	CC023	CC021xCC023
3126	16012x15119_0009	16012x15119	9	8_14viii	FALSE	flu	2014-08-04	29	24.6	18.5	75.2032520325203	1	16012x15119_9_8_14viii	16012	15119	CC059	CC065	CC059xCC065
3127	16012x15119_0014	16012x15119	14	8_14viii	FALSE	flu	2014-08-04	29	25.2	25.4	100.793650793651	1	16012x15119_14_8_14viii	16012	15119	CC059	CC065	CC059xCC065
3128	16012x15119_0019	16012x15119	19	8_14viii	FALSE	flu	2014-08-04	29	28.7	24.6	85.7142857142857	1	16012x15119_19_8_14viii	16012	15119	CC059	CC065	CC059xCC065
1080	16012x15119_0125	16012x15119	125	2_15ii	FALSE	flu	2015-02-15	7	26.4	24.7	93.5606060606061	0	16012x15119_125_2_15ii	16012	15119	CC059	CC065	CC059xCC065
1997	16034x13067_0032	16034x13067	32	6_15vi	FALSE	flu	2015-06-15	10	27.5	26.4	96	0	16034x13067_32_6_15vi	16034	13067	CC070	CC003	CC070xCC003
2008	16034x13067_0038	16034x13067	38	6_15vi	FALSE	flu	2015-06-15	7	23.5	23.2	98.7234042553192	0	16034x13067_38_6_15vi	16034	13067	CC070	CC003	CC070xCC003
1998	16034x13067_0039	16034x13067	39	6_15vi	FALSE	flu	2015-06-15	10	24.2	22.2	91.7355371900827	0	16034x13067_39_6_15vi	16034	13067	CC070	CC003	CC070xCC003
2001	16034x13067_0040	16034x13067	40	6_15vi	FALSE	flu	2015-06-15	15	25.8	20.3	78.6821705426357	0	16034x13067_40_6_15vi	16034	13067	CC070	CC003	CC070xCC003
1999	16034x13067_0044	16034x13067	44	6_15vi	FALSE	flu	2015-06-15	10	26.4	22.3	84.469696969697	0	16034x13067_44_6_15vi	16034	13067	CC070	CC003	CC070xCC003
2002	16034x13067_0046	16034x13067	46	6_15vi	FALSE	flu	2015-06-15	15	27.8	21.5	77.3381294964029	0	16034x13067_46_6_15vi	16034	13067	CC070	CC003	CC070xCC003
4192	16034x13067_0058	16034x13067	58	6_15vii	FALSE	flu	2015-06-22	29	22.2	22.4	100.900900900901	1	16034x13067_58_6_15vii	16034	13067	CC070	CC003	CC070xCC003
4193	16034x13067_0060	16034x13067	60	6_15vii	FALSE	flu	2015-06-22	29	21.4	19.8	92.5233644859813	1	16034x13067_60_6_15vii	16034	13067	CC070	CC003	CC070xCC003
4194	16034x13067_0064	16034x13067	64	6_15vii	FALSE	flu	2015-06-22	29	21.8	20.5	94.0366972477064	1	16034x13067_64_6_15vii	16034	13067	CC070	CC003	CC070xCC003
2309	16034x13067_0082	16034x13067	82	7_15vii	FALSE	flu	2015-07-20	45	24.3	22.9	94.238683127572	0	16034x13067_82_7_15vii	16034	13067	CC070	CC003	CC070xCC003
2310	16034x13067_0083	16034x13067	83	7_15vii	FALSE	flu	2015-07-20	45	23.4	22.6	96.5811965811966	0	16034x13067_83_7_15vii	16034	13067	CC070	CC003	CC070xCC003
2311	16034x13067_0084	16034x13067	84	7_15vii	FALSE	flu	2015-07-20	45	26.2	20.3	77.4809160305344	0	16034x13067_84_7_15vii	16034	13067	CC070	CC003	CC070xCC003
2312	16034x13067_0085	16034x13067	85	7_15vii	FALSE	flu	2015-07-20	7	23.8	21.2	89.0756302521008	0	16034x13067_85_7_15vii	16034	13067	CC070	CC003	CC070xCC003
2313	16034x13067_0086	16034x13067	86	7_15vii	FALSE	flu	2015-07-20	7	24.3	24.1	99.1769547325103	0	16034x13067_86_7_15vii	16034	13067	CC070	CC003	CC070xCC003
2314	16034x13067_0090	16034x13067	90	7_15vii	FALSE	flu	2015-07-20	7	27.9	26.6	95.3405017921147	0	16034x13067_90_7_15vii	16034	13067	CC070	CC003	CC070xCC003
2518	16072x3393_0013	16072x3393	13	8_14viii	FALSE	flu	2014-08-18	7	30.8	30.95	100.487012987013	0	16072x3393_13_8_14viii	16072	3393	CC037	CC057	CC037xCC057
2519	16072x3393_0014	16072x3393	14	8_14viii	FALSE	flu	2014-08-18	7	32.7	31.75	97.0948012232416	0	16072x3393_14_8_14viii	16072	3393	CC037	CC057	CC037xCC057
2520	16072x3393_0015	16072x3393	15	8_14viii	FALSE	flu	2014-08-18	7	29.75	29.7	99.8319327731092	0	16072x3393_15_8_14viii	16072	3393	CC037	CC057	CC037xCC057
2521	16072x3393_0017	16072x3393	17	8_14viii	FALSE	flu	2014-08-18	7	31.9	29.2	91.5360501567398	0	16072x3393_17_8_14viii	16072	3393	CC037	CC057	CC037xCC057
3144	16072x3393_0030	16072x3393	30	8_14viii	FALSE	flu	2014-08-04	29	27.4	26	94.8905109489051	1	16072x3393_30_8_14viii	16072	3393	CC037	CC057	CC037xCC057
3145	16072x3393_0031	16072x3393	31	8_14viii	FALSE	flu	2014-08-04	29	24.3	22.2	91.358024691358	1	16072x3393_31_8_14viii	16072	3393	CC037	CC057	CC037xCC057
3146	16072x3393_0053	16072x3393	53	8_14viii	FALSE	flu	2014-08-04	29	22.6	20.8	92.0353982300885	1	16072x3393_53_8_14viii	16072	3393	CC037	CC057	CC037xCC057
2768	16072x3393_0117	16072x3393	117	9_14ix	FALSE	flu	2014-09-15	10	24.05	22.03	91.6008316008316	0	16072x3393_117_9_14ix	16072	3393	CC037	CC057	CC037xCC057
2771	16072x3393_0118	16072x3393	118	9_14ix	FALSE	flu	2014-09-15	15	21.85	20.89	95.6064073226545	0	16072x3393_118_9_14ix	16072	3393	CC037	CC057	CC037xCC057
2772	16072x3393_0119	16072x3393	119	9_14ix	FALSE	flu	2014-09-15	15	25.15	24.9	99.0059642147117	0	16072x3393_119_9_14ix	16072	3393	CC037	CC057	CC037xCC057
2773	16072x3393_0120	16072x3393	120	9_14ix	FALSE	flu	2014-09-15	15	25.85	25.24	97.6402321083172	0	16072x3393_120_9_14ix	16072	3393	CC037	CC057	CC037xCC057
2769	16072x3393_0121	16072x3393	121	9_14ix	FALSE	flu	2014-09-15	10	25.8	24.93	96.6279069767442	0	16072x3393_121_9_14ix	16072	3393	CC037	CC057	CC037xCC057
2777	16072x3393_0142	16072x3393	142	9_14ix	FALSE	flu	2014-09-15	45	25.6	24.9	97.265625	0	16072x3393_142_9_14ix	16072	3393	CC037	CC057	CC037xCC057
2778	16072x3393_0143	16072x3393	143	9_14ix	FALSE	flu	2014-09-15	45	25.35	24.16	95.3057199211045	0	16072x3393_143_9_14ix	16072	3393	CC037	CC057	CC037xCC057
2779	16072x3393_0144	16072x3393	144	9_14ix	FALSE	flu	2014-09-15	45	21.95	21.9	99.7722095671982	0	16072x3393_144_9_14ix	16072	3393	CC037	CC057	CC037xCC057
2780	16072x3393_0145	16072x3393	145	9_14ix	FALSE	flu	2014-09-15	45	22.05	21.22	96.2358276643991	0	16072x3393_145_9_14ix	16072	3393	CC037	CC057	CC037xCC057
2781	16072x3393_0146	16072x3393	146	9_14ix	FALSE	flu	2014-09-15	45	21.6	21.37	98.9351851851852	0	16072x3393_146_9_14ix	16072	3393	CC037	CC057	CC037xCC057
2782	16072x3393_0147	16072x3393	147	9_14ix	FALSE	flu	2014-09-15	45	21.6	21.03	97.3611111111111	0	16072x3393_147_9_14ix	16072	3393	CC037	CC057	CC037xCC057
2770	16072x3393_0148	16072x3393	148	9_14ix	FALSE	flu	2014-09-15	10	24.2	23.3	96.2809917355372	0	16072x3393_148_9_14ix	16072	3393	CC037	CC057	CC037xCC057
2032	16072x5346_0001	16072x5346	1	6_15vi	FALSE	flu	2015-06-15	7	22.2	21	94.5945945945946	0	16072x5346_1_6_15vi	16072	5346	CC037	CC046	CC037xCC046
2033	16072x5346_0002	16072x5346	2	6_15vi	FALSE	flu	2015-06-15	7	24.5	24.2	98.7755102040816	0	16072x5346_2_6_15vi	16072	5346	CC037	CC046	CC037xCC046
2009	16072x5346_0009	16072x5346	9	6_15vi	FALSE	flu	2015-06-15	10	22.8	22.1	96.9298245614035	0	16072x5346_9_6_15vi	16072	5346	CC037	CC046	CC037xCC046
2010	16072x5346_0010	16072x5346	10	6_15vi	FALSE	flu	2015-06-15	10	20.6	19.7	95.631067961165	0	16072x5346_10_6_15vi	16072	5346	CC037	CC046	CC037xCC046
2034	16072x5346_0019	16072x5346	19	6_15vi	FALSE	flu	2015-06-15	7	22.4	21.8	97.3214285714286	0	16072x5346_19_6_15vi	16072	5346	CC037	CC046	CC037xCC046
2011	16072x5346_0023	16072x5346	23	6_15vi	FALSE	flu	2015-06-15	10	20.3	20.2	99.5073891625616	0	16072x5346_23_6_15vi	16072	5346	CC037	CC046	CC037xCC046
2012	16072x5346_0024	16072x5346	24	6_15vi	FALSE	flu	2015-06-15	15	20.6	19.8	96.1165048543689	0	16072x5346_24_6_15vi	16072	5346	CC037	CC046	CC037xCC046
2013	16072x5346_0029	16072x5346	29	6_15vi	FALSE	flu	2015-06-15	15	22	20.2	91.8181818181818	0	16072x5346_29_6_15vi	16072	5346	CC037	CC046	CC037xCC046
2014	16072x5346_0036	16072x5346	36	6_15vi	FALSE	flu	2015-06-15	15	25.5	25.1	98.4313725490196	0	16072x5346_36_6_15vi	16072	5346	CC037	CC046	CC037xCC046
4093	16072x5346_0087	16072x5346	87	7_15viii	FALSE	flu	2015-07-20	29	22	19.3	87.7272727272727	1	16072x5346_87_7_15viii	16072	5346	CC037	CC046	CC037xCC046
4094	16072x5346_0093	16072x5346	93	7_15viii	FALSE	flu	2015-07-20	29	21	18.4	87.6190476190476	1	16072x5346_93_7_15viii	16072	5346	CC037	CC046	CC037xCC046
4095	16072x5346_0094	16072x5346	94	7_15viii	FALSE	flu	2015-07-20	29	20.7	19.1	92.2705314009662	1	16072x5346_94_7_15viii	16072	5346	CC037	CC046	CC037xCC046
24	16188x3252_0082	16188x3252	82	1_13i	FALSE	flu	2013-01-21	15	21.3	20.45	96.0093896713615	0	16188x3252_82_1_13i	16188	3252	CC004	CC011	CC004xCC011
1393	16188x3252_0154	16188x3252	154	4_13iv	FALSE	flu	2013-04-15	45	25.15	24.8	98.6083499005964	0	16188x3252_154_4_13iv	16188	3252	CC004	CC011	CC004xCC011
1394	16188x3252_0155	16188x3252	155	4_13iv	FALSE	flu	2013-04-15	45	23.6	22.6	95.7627118644068	0	16188x3252_155_4_13iv	16188	3252	CC004	CC011	CC004xCC011
1395	16188x3252_0160	16188x3252	160	4_13iv	FALSE	flu	2013-04-15	45	21.85	21.5	98.3981693363844	0	16188x3252_160_4_13iv	16188	3252	CC004	CC011	CC004xCC011
1654	16188x3252_0185	16188x3252	185	5_13v	FALSE	flu	2013-05-20	7	22.55	22.65	100.443458980044	0	16188x3252_185_5_13v	16188	3252	CC004	CC011	CC004xCC011
1655	16188x3252_0186	16188x3252	186	5_13v	FALSE	flu	2013-05-20	7	22.2	21.75	97.972972972973	0	16188x3252_186_5_13v	16188	3252	CC004	CC011	CC004xCC011
1656	16188x3252_0187	16188x3252	187	5_13v	FALSE	flu	2013-05-20	7	22.6	22.2	98.2300884955752	0	16188x3252_187_5_13v	16188	3252	CC004	CC011	CC004xCC011
1863	16188x3252_0198	16188x3252	198	6_13vi	FALSE	flu	2013-06-17	10	29.85	29.2	97.822445561139	0	16188x3252_198_6_13vi	16188	3252	CC004	CC011	CC004xCC011
1864	16188x3252_0199	16188x3252	199	6_13vi	FALSE	flu	2013-06-17	10	25	24.7	98.8	0	16188x3252_199_6_13vi	16188	3252	CC004	CC011	CC004xCC011
1865	16188x3252_0217	16188x3252	217	6_13vi	FALSE	flu	2013-06-17	10	27.6	24.65	89.3115942028985	0	16188x3252_217_6_13vi	16188	3252	CC004	CC011	CC004xCC011
1866	16188x3252_0218	16188x3252	218	6_13vi	FALSE	flu	2013-06-17	10	22.85	21.6	94.5295404814004	0	16188x3252_218_6_13vi	16188	3252	CC004	CC011	CC004xCC011
2128	16188x3252_0236	16188x3252	236	7_13vii	FALSE	flu	2013-07-22	15	24.97	25	100.120144173008	0	16188x3252_236_7_13vii	16188	3252	CC004	CC011	CC004xCC011
2129	16188x3252_0237	16188x3252	237	7_13vii	FALSE	flu	2013-07-22	15	22.1	21.3	96.3800904977376	0	16188x3252_237_7_13vii	16188	3252	CC004	CC011	CC004xCC011
2130	16188x3252_0238	16188x3252	238	7_13vii	FALSE	flu	2013-07-22	15	25.31	23.9	94.4290794152509	0	16188x3252_238_7_13vii	16188	3252	CC004	CC011	CC004xCC011
618	16188x8005_0074	16188x8005	74	11_13xi	FALSE	flu	2013-11-11	10	21	16.85	80.2380952380953	0	16188x8005_74_11_13xi	16188	8005	CC004	CC012	CC004xCC012
619	16188x8005_0075	16188x8005	75	11_13xi	FALSE	flu	2013-11-11	10	20.6	14.9	72.3300970873786	0	16188x8005_75_11_13xi	16188	8005	CC004	CC012	CC004xCC012
754	16188x8005_0077	16188x8005	77	12_13xii	FALSE	flu	2013-12-09	45	22.15	18.75	84.6501128668172	0	16188x8005_77_12_13xii	16188	8005	CC004	CC012	CC004xCC012
73	16188x8005_0081	16188x8005	81	1_14i	FALSE	flu	2014-01-20	15	23.62	21.85	92.506350550381	0	16188x8005_81_1_14i	16188	8005	CC004	CC012	CC004xCC012
74	16188x8005_0082	16188x8005	82	1_14i	FALSE	flu	2014-01-20	15	23.8	22.85	96.0084033613445	0	16188x8005_82_1_14i	16188	8005	CC004	CC012	CC004xCC012
75	16188x8005_0083	16188x8005	83	1_14i	FALSE	flu	2014-01-20	15	23.32	20.9	89.622641509434	0	16188x8005_83_1_14i	16188	8005	CC004	CC012	CC004xCC012
757	16188x8005_0084	16188x8005	84	12_13xii	FALSE	flu	2013-12-09	7	21.4	22.25	103.971962616822	0	16188x8005_84_12_13xii	16188	8005	CC004	CC012	CC004xCC012
758	16188x8005_0085	16188x8005	85	12_13xii	FALSE	flu	2013-12-09	7	20.6	20.6	100	0	16188x8005_85_12_13xii	16188	8005	CC004	CC012	CC004xCC012
755	16188x8005_0107	16188x8005	107	12_13xii	FALSE	flu	2013-12-09	45	22.4	19.9	88.8392857142857	0	16188x8005_107_12_13xii	16188	8005	CC004	CC012	CC004xCC012
756	16188x8005_0108	16188x8005	108	12_13xii	FALSE	flu	2013-12-09	45	20.15	18.1	89.8263027295285	0	16188x8005_108_12_13xii	16188	8005	CC004	CC012	CC004xCC012
759	16188x8005_0112	16188x8005	112	12_13xii	FALSE	flu	2013-12-09	7	18.7	17.6	94.1176470588236	0	16188x8005_112_12_13xii	16188	8005	CC004	CC012	CC004xCC012
760	16188x8005_0113	16188x8005	113	12_13xii	FALSE	flu	2013-12-09	7	18.6	18.35	98.6559139784946	0	16188x8005_113_12_13xii	16188	8005	CC004	CC012	CC004xCC012
1403	16211x13140_0005	16211x13140	5	4_13iv	FALSE	flu	2013-04-15	7	20.85	20.25	97.1223021582734	0	16211x13140_5_4_13iv	16211	13140	CC005	CC001	CC005xCC001
1404	16211x13140_0011	16211x13140	11	4_13iv	FALSE	flu	2013-04-15	7	21.05	20.3	96.437054631829	0	16211x13140_11_4_13iv	16211	13140	CC005	CC001	CC005xCC001
1405	16211x13140_0012	16211x13140	12	4_13iv	FALSE	flu	2013-04-15	7	21	21	100	0	16211x13140_12_4_13iv	16211	13140	CC005	CC001	CC005xCC001
1873	16211x13140_0050	16211x13140	50	6_13vi	FALSE	flu	2013-06-17	10	20.45	19.1	93.398533007335	0	16211x13140_50_6_13vi	16211	13140	CC005	CC001	CC005xCC001
1874	16211x13140_0051	16211x13140	51	6_13vi	FALSE	flu	2013-06-17	10	20.7	20.75	100.24154589372	0	16211x13140_51_6_13vi	16211	13140	CC005	CC001	CC005xCC001
1875	16211x13140_0052	16211x13140	52	6_13vi	FALSE	flu	2013-06-17	10	20.55	20.8	101.216545012165	0	16211x13140_52_6_13vi	16211	13140	CC005	CC001	CC005xCC001
2705	16211x13140_0054	16211x13140	54	9_13ix	FALSE	flu	2013-09-15	15	20.15	19.54	96.9727047146402	0	16211x13140_54_9_13ix	16211	13140	CC005	CC001	CC005xCC001
2706	16211x13140_0064	16211x13140	64	9_13ix	FALSE	flu	2013-09-15	15	20.8	20.87	100.336538461538	0	16211x13140_64_9_13ix	16211	13140	CC005	CC001	CC005xCC001
2707	16211x13140_0065	16211x13140	65	9_13ix	FALSE	flu	2013-09-15	15	22.1	21.85	98.868778280543	0	16211x13140_65_9_13ix	16211	13140	CC005	CC001	CC005xCC001
620	16211x13140_0120	16211x13140	120	11_13xi	FALSE	flu	2013-11-11	45	18.36	18.4	100.217864923747	0	16211x13140_120_11_13xi	16211	13140	CC005	CC001	CC005xCC001
621	16211x13140_0121	16211x13140	121	11_13xi	FALSE	flu	2013-11-11	45	17.88	17.1	95.6375838926175	0	16211x13140_121_11_13xi	16211	13140	CC005	CC001	CC005xCC001
623	16211x13140_0126	16211x13140	126	11_13xi	FALSE	flu	2013-11-11	45	16.3	15.5	95.0920245398773	0	16211x13140_126_11_13xi	16211	13140	CC005	CC001	CC005xCC001
622	16211x13140_0127	16211x13140	127	11_13xi	FALSE	flu	2013-11-11	45	18.7	18.5	98.9304812834225	0	16211x13140_127_11_13xi	16211	13140	CC005	CC001	CC005xCC001
624	16211x13140_0128	16211x13140	128	11_13xi	FALSE	flu	2013-11-11	45	19.4	19.4	100	0	16211x13140_128_11_13xi	16211	13140	CC005	CC001	CC005xCC001
625	16211x13140_0129	16211x13140	129	11_13xi	FALSE	flu	2013-11-11	45	20.4	19.75	96.8137254901961	0	16211x13140_129_11_13xi	16211	13140	CC005	CC001	CC005xCC001
3479	16211x16557_0019	16211x16557	19	3_14iii	FALSE	flu	2014-03-03	29	19.9	17.9	89.9497487437186	1	16211x16557_19_3_14iii	16211	16557	CC005	CC040	CC005xCC040
1169	16211x16557_0036	16211x16557	36	3_14iii	FALSE	flu	2014-03-17	7	21.3	20	93.8967136150235	0	16211x16557_36_3_14iii	16211	16557	CC005	CC040	CC005xCC040
3481	16211x16557_0037	16211x16557	37	3_14iii	FALSE	flu	2014-03-03	29	20.4	18	88.2352941176471	1	16211x16557_37_3_14iii	16211	16557	CC005	CC040	CC005xCC040
1170	16211x16557_0038	16211x16557	38	3_14iii	FALSE	flu	2014-03-17	7	20.3	19.45	95.8128078817734	0	16211x16557_38_3_14iii	16211	16557	CC005	CC040	CC005xCC040
1171	16211x16557_0044	16211x16557	44	3_14iii	FALSE	flu	2014-03-17	7	20.45	19.4	94.8655256723716	0	16211x16557_44_3_14iii	16211	16557	CC005	CC040	CC005xCC040
1679	16211x16557_0090	16211x16557	90	5_14v	FALSE	flu	2014-05-19	10	21.6	21.16	97.962962962963	0	16211x16557_90_5_14v	16211	16557	CC005	CC040	CC005xCC040
1688	16211x16557_0091	16211x16557	91	5_14v	FALSE	flu	2014-05-19	45	24.64	22.2	90.0974025974026	0	16211x16557_91_5_14v	16211	16557	CC005	CC040	CC005xCC040
1680	16211x16557_0094	16211x16557	94	5_14v	FALSE	flu	2014-05-19	10	23.84	22.2	93.1208053691275	0	16211x16557_94_5_14v	16211	16557	CC005	CC040	CC005xCC040
1689	16211x16557_0095	16211x16557	95	5_14v	FALSE	flu	2014-05-19	45	22.6	20.37	90.1327433628318	0	16211x16557_95_5_14v	16211	16557	CC005	CC040	CC005xCC040
1681	16211x16557_0097	16211x16557	97	5_14v	FALSE	flu	2014-05-19	10	20.34	20.08	98.7217305801376	0	16211x16557_97_5_14v	16211	16557	CC005	CC040	CC005xCC040
1690	16211x16557_0098	16211x16557	98	5_14v	FALSE	flu	2014-05-19	45	21.4	21.4	100	0	16211x16557_98_5_14v	16211	16557	CC005	CC040	CC005xCC040
2522	16211x16557_0129	16211x16557	129	8_14viii	FALSE	flu	2014-08-18	15	19.65	19.85	101.017811704835	0	16211x16557_129_8_14viii	16211	16557	CC005	CC040	CC005xCC040
2523	16211x16557_0133	16211x16557	133	8_14viii	FALSE	flu	2014-08-18	15	24	22.9	95.4166666666667	0	16211x16557_133_8_14viii	16211	16557	CC005	CC040	CC005xCC040
2524	16211x16557_0134	16211x16557	134	8_14viii	FALSE	flu	2014-08-18	15	23.2	22.45	96.7672413793103	0	16211x16557_134_8_14viii	16211	16557	CC005	CC040	CC005xCC040
2525	16211x16557_0135	16211x16557	135	8_14viii	FALSE	flu	2014-08-18	15	22.4	21.35	95.3125	0	16211x16557_135_8_14viii	16211	16557	CC005	CC040	CC005xCC040
200	16296x477_0023	16296x477	23	1_15i	FALSE	flu	2015-01-19	7	19.7	18.6	94.4162436548224	0	16296x477_23_1_15i	16296	477	CC049	CC036	CC049xCC036
201	16296x477_0024	16296x477	24	1_15i	FALSE	flu	2015-01-19	7	18.8	17.45	92.8191489361702	0	16296x477_24_1_15i	16296	477	CC049	CC036	CC049xCC036
202	16296x477_0030	16296x477	30	1_15i	FALSE	flu	2015-01-19	7	21	20.25	96.4285714285714	0	16296x477_30_1_15i	16296	477	CC049	CC036	CC049xCC036
1081	16296x477_0034	16296x477	34	2_15ii	FALSE	flu	2015-02-15	45	19.1	17.8	93.1937172774869	0	16296x477_34_2_15ii	16296	477	CC049	CC036	CC049xCC036
1082	16296x477_0035	16296x477	35	2_15ii	FALSE	flu	2015-02-15	45	19.6	18.6	94.8979591836735	0	16296x477_35_2_15ii	16296	477	CC049	CC036	CC049xCC036
1084	16296x477_0036	16296x477	36	2_15ii	FALSE	flu	2015-02-15	45	18.2	17.6	96.7032967032967	0	16296x477_36_2_15ii	16296	477	CC049	CC036	CC049xCC036
1085	16296x477_0037	16296x477	37	2_15ii	FALSE	flu	2015-02-15	45	19	17.7	93.1578947368421	0	16296x477_37_2_15ii	16296	477	CC049	CC036	CC049xCC036
1083	16296x477_0042	16296x477	42	2_15ii	FALSE	flu	2015-02-15	45	24.8	23	92.741935483871	0	16296x477_42_2_15ii	16296	477	CC049	CC036	CC049xCC036
1666	16441x8005_0072	16441x8005	72	5_13v	FALSE	flu	2013-05-20	7	20.5	17.1	83.4146341463415	0	16441x8005_72_5_13v	16441	8005	CC041	CC012	CC041xCC012
1667	16441x8005_0073	16441x8005	73	5_13v	FALSE	flu	2013-05-20	7	20.45	15.85	77.5061124694377	0	16441x8005_73_5_13v	16441	8005	CC041	CC012	CC041xCC012
1668	16441x8005_0074	16441x8005	74	5_13v	FALSE	flu	2013-05-20	7	22.4	18	80.3571428571429	0	16441x8005_74_5_13v	16441	8005	CC041	CC012	CC041xCC012
1663	16441x8005_0075	16441x8005	75	5_13v	FALSE	flu	2013-05-20	45	23	21.05	91.5217391304348	0	16441x8005_75_5_13v	16441	8005	CC041	CC012	CC041xCC012
1664	16441x8005_0076	16441x8005	76	5_13v	FALSE	flu	2013-05-20	45	22.15	17.45	78.7810383747178	0	16441x8005_76_5_13v	16441	8005	CC041	CC012	CC041xCC012
1665	16441x8005_0080	16441x8005	80	5_13v	FALSE	flu	2013-05-20	45	19	15.05	79.2105263157895	0	16441x8005_80_5_13v	16441	8005	CC041	CC012	CC041xCC012
1876	16441x8005_0131	16441x8005	131	6_13vi	FALSE	flu	2013-06-17	10	22.7	17.2	75.7709251101322	0	16441x8005_131_6_13vi	16441	8005	CC041	CC012	CC041xCC012
1877	16441x8005_0132	16441x8005	132	6_13vi	FALSE	flu	2013-06-17	10	21.8	16.9	77.5229357798165	0	16441x8005_132_6_13vi	16441	8005	CC041	CC012	CC041xCC012
1878	16441x8005_0137	16441x8005	137	6_13vi	FALSE	flu	2013-06-17	10	21.6	16.6	76.8518518518519	0	16441x8005_137_6_13vi	16441	8005	CC041	CC012	CC041xCC012
2137	16441x8005_0154	16441x8005	154	7_13vii	FALSE	flu	2013-07-22	15	21.83	17.85	81.768208886853	0	16441x8005_154_7_13vii	16441	8005	CC041	CC012	CC041xCC012
2138	16441x8005_0190	16441x8005	190	7_13vii	FALSE	flu	2013-07-22	15	25.46	20.9	82.089552238806	0	16441x8005_190_7_13vii	16441	8005	CC041	CC012	CC041xCC012
2139	16441x8005_0191	16441x8005	191	7_13vii	FALSE	flu	2013-07-22	15	24	23.45	97.7083333333333	0	16441x8005_191_7_13vii	16441	8005	CC041	CC012	CC041xCC012
3593	16441x8024_0023	16441x8024	23	5_14v	FALSE	flu	2014-05-05	29	21.9	19.7	89.9543378995434	1	16441x8024_23_5_14v	16441	8024	CC041	CC016	CC041xCC016
3594	16441x8024_0026	16441x8024	26	5_14v	FALSE	flu	2014-05-05	29	20.3	16.5	81.2807881773399	1	16441x8024_26_5_14v	16441	8024	CC041	CC016	CC041xCC016
3595	16441x8024_0027	16441x8024	27	5_14v	FALSE	flu	2014-05-05	29	17.2	14.8	86.046511627907	1	16441x8024_27_5_14v	16441	8024	CC041	CC016	CC041xCC016
1697	16441x8024_0039	16441x8024	39	5_14v	FALSE	flu	2014-05-19	45	17.48	16.37	93.649885583524	0	16441x8024_39_5_14v	16441	8024	CC041	CC016	CC041xCC016
1698	16441x8024_0040	16441x8024	40	5_14v	FALSE	flu	2014-05-19	45	18.15	16.46	90.6887052341598	0	16441x8024_40_5_14v	16441	8024	CC041	CC016	CC041xCC016
1699	16441x8024_0041	16441x8024	41	5_14v	FALSE	flu	2014-05-19	45	17.52	17.2	98.1735159817352	0	16441x8024_41_5_14v	16441	8024	CC041	CC016	CC041xCC016
1700	16441x8024_0042	16441x8024	42	5_14v	FALSE	flu	2014-05-19	45	17.13	16.53	96.4973730297723	0	16441x8024_42_5_14v	16441	8024	CC041	CC016	CC041xCC016
2267	16441x8024_0081	16441x8024	81	7_14vii	FALSE	flu	2014-07-21	10	19.18	17.3	90.1981230448384	0	16441x8024_81_7_14vii	16441	8024	CC041	CC016	CC041xCC016
2268	16441x8024_0082	16441x8024	82	7_14vii	FALSE	flu	2014-07-21	10	17.87	17.7	99.0486849468383	0	16441x8024_82_7_14vii	16441	8024	CC041	CC016	CC041xCC016
2269	16441x8024_0083	16441x8024	83	7_14vii	FALSE	flu	2014-07-21	10	19.96	18.2	91.1823647294589	0	16441x8024_83_7_14vii	16441	8024	CC041	CC016	CC041xCC016
2526	16441x8024_0091	16441x8024	91	8_14viii	FALSE	flu	2014-08-18	15	20.4	18.3	89.7058823529412	0	16441x8024_91_8_14viii	16441	8024	CC041	CC016	CC041xCC016
2527	16441x8024_0100	16441x8024	100	8_14viii	FALSE	flu	2014-08-18	15	22.7	18.25	80.3964757709251	0	16441x8024_100_8_14viii	16441	8024	CC041	CC016	CC041xCC016
2528	16441x8024_0101	16441x8024	101	8_14viii	FALSE	flu	2014-08-18	15	21.05	21.1	100.237529691211	0	16441x8024_101_8_14viii	16441	8024	CC041	CC016	CC041xCC016
2532	16441x8024_0105	16441x8024	105	8_14viii	FALSE	flu	2014-08-18	7	20.8	18.85	90.625	0	16441x8024_105_8_14viii	16441	8024	CC041	CC016	CC041xCC016
2533	16441x8024_0106	16441x8024	106	8_14viii	FALSE	flu	2014-08-18	7	21.6	18.9	87.5	0	16441x8024_106_8_14viii	16441	8024	CC041	CC016	CC041xCC016
2534	16441x8024_0112	16441x8024	112	8_14viii	FALSE	flu	2014-08-18	7	20.3	18.75	92.3645320197044	0	16441x8024_112_8_14viii	16441	8024	CC041	CC016	CC041xCC016
2535	16441x8024_0113	16441x8024	113	8_14viii	FALSE	flu	2014-08-18	7	19.8	17.8	89.8989898989899	0	16441x8024_113_8_14viii	16441	8024	CC041	CC016	CC041xCC016
2536	16441x8024_0114	16441x8024	114	8_14viii	FALSE	flu	2014-08-18	7	21.65	20.35	93.9953810623557	0	16441x8024_114_8_14viii	16441	8024	CC041	CC016	CC041xCC016
2451	16513x15156_0042	16513x15156	42	8_13viii	FALSE	flu	2013-08-19	7	25.15	21	83.4990059642147	0	16513x15156_42_8_13viii	16513	15156	CC019	CC002	CC019xCC002
2452	16513x15156_0043	16513x15156	43	8_13viii	FALSE	flu	2013-08-19	7	25.05	19.95	79.6407185628743	0	16513x15156_43_8_13viii	16513	15156	CC019	CC002	CC019xCC002
2453	16513x15156_0044	16513x15156	44	8_13viii	FALSE	flu	2013-08-19	7	24.95	23.45	93.9879759519038	0	16513x15156_44_8_13viii	16513	15156	CC019	CC002	CC019xCC002
350	16513x15156_0070	16513x15156	70	10_13x	FALSE	flu	2013-10-14	15	20.15	17.8	88.3374689826303	0	16513x15156_70_10_13x	16513	15156	CC019	CC002	CC019xCC002
351	16513x15156_0071	16513x15156	71	10_13x	FALSE	flu	2013-10-14	15	17.3	16.05	92.7745664739884	0	16513x15156_71_10_13x	16513	15156	CC019	CC002	CC019xCC002
352	16513x15156_0072	16513x15156	72	10_13x	FALSE	flu	2013-10-14	15	18.95	17.9	94.4591029023747	0	16513x15156_72_10_13x	16513	15156	CC019	CC002	CC019xCC002
626	16513x15156_0101	16513x15156	101	11_13xi	FALSE	flu	2013-11-11	45	21.12	18.65	88.3049242424242	0	16513x15156_101_11_13xi	16513	15156	CC019	CC002	CC019xCC002
627	16513x15156_0102	16513x15156	102	11_13xi	FALSE	flu	2013-11-11	45	19.8	19.45	98.2323232323232	0	16513x15156_102_11_13xi	16513	15156	CC019	CC002	CC019xCC002
628	16513x15156_0103	16513x15156	103	11_13xi	FALSE	flu	2013-11-11	45	20.46	18.55	90.6647116324536	0	16513x15156_103_11_13xi	16513	15156	CC019	CC002	CC019xCC002
629	16513x15156_0104	16513x15156	104	11_13xi	FALSE	flu	2013-11-11	45	19.51	17.65	90.4664274730907	0	16513x15156_104_11_13xi	16513	15156	CC019	CC002	CC019xCC002
79	16513x15156_0140	16513x15156	140	1_14i	FALSE	flu	2014-01-20	7	20.85	19.1	91.6067146282974	0	16513x15156_140_1_14i	16513	15156	CC019	CC002	CC019xCC002
80	16513x15156_0141	16513x15156	141	1_14i	FALSE	flu	2014-01-20	7	20.24	18.45	91.1561264822135	0	16513x15156_141_1_14i	16513	15156	CC019	CC002	CC019xCC002
81	16513x15156_0149	16513x15156	149	1_14i	FALSE	flu	2014-01-20	7	20.43	17.5	85.6583455702398	0	16513x15156_149_1_14i	16513	15156	CC019	CC002	CC019xCC002
203	16513x15156_0239	16513x15156	239	1_15i	FALSE	flu	2015-01-19	10	18.5	19.6	105.945945945946	0	16513x15156_239_1_15i	16513	15156	CC019	CC002	CC019xCC002
204	16513x15156_0240	16513x15156	240	1_15i	FALSE	flu	2015-01-19	10	19.5	18.7	95.8974358974359	0	16513x15156_240_1_15i	16513	15156	CC019	CC002	CC019xCC002
205	16513x15156_0241	16513x15156	241	1_15i	FALSE	flu	2015-01-19	10	20	19.1	95.5	0	16513x15156_241_1_15i	16513	15156	CC019	CC002	CC019xCC002
1517	16513x15156_0302	16513x15156	302	4_15iv	FALSE	flu	2015-04-20	10	19.8	18.7	94.4444444444444	0	16513x15156_302_4_15iv	16513	15156	CC019	CC002	CC019xCC002
1518	16513x15156_0304	16513x15156	304	4_15iv	FALSE	flu	2015-04-20	10	18	16.8	93.3333333333333	0	16513x15156_304_4_15iv	16513	15156	CC019	CC002	CC019xCC002
1519	16513x15156_0312	16513x15156	312	4_15iv	FALSE	flu	2015-04-20	10	19.3	19	98.4455958549223	0	16513x15156_312_4_15iv	16513	15156	CC019	CC002	CC019xCC002
357	16513x16188_0013	16513x16188	13	10_13x	FALSE	flu	2013-10-14	15	17.45	16.95	97.134670487106	0	16513x16188_13_10_13x	16513	16188	CC019	CC004	CC019xCC004
358	16513x16188_0014	16513x16188	14	10_13x	FALSE	flu	2013-10-14	15	18.15	15.25	84.0220385674931	0	16513x16188_14_10_13x	16513	16188	CC019	CC004	CC019xCC004
359	16513x16188_0015	16513x16188	15	10_13x	FALSE	flu	2013-10-14	15	17	14.3	84.1176470588235	0	16513x16188_15_10_13x	16513	16188	CC019	CC004	CC019xCC004
775	16513x16188_0032	16513x16188	32	12_13xii	FALSE	flu	2013-12-09	7	20.4	21.3	104.411764705882	0	16513x16188_32_12_13xii	16513	16188	CC019	CC004	CC019xCC004
777	16513x16188_0035	16513x16188	35	12_13xii	FALSE	flu	2013-12-09	7	19.3	15.95	82.6424870466321	0	16513x16188_35_12_13xii	16513	16188	CC019	CC004	CC019xCC004
3226	16513x16188_0101	16513x16188	101	2_14ii	FALSE	flu	2014-02-03	29	15.4	14.8	96.1038961038961	1	16513x16188_101_2_14ii	16513	16188	CC019	CC004	CC019xCC004
3225	16513x16188_0102	16513x16188	102	2_14ii	FALSE	flu	2014-02-03	29	17.1	14.1	82.4561403508772	1	16513x16188_102_2_14ii	16513	16188	CC019	CC004	CC019xCC004
3227	16513x16188_0105	16513x16188	105	2_14ii	FALSE	flu	2014-02-03	29	17	15.6	91.7647058823529	1	16513x16188_105_2_14ii	16513	16188	CC019	CC004	CC019xCC004
977	16513x16188_0134	16513x16188	134	2_14ii	FALSE	flu	2014-02-19	10	19.15	19.65	102.610966057441	0	16513x16188_134_2_14ii	16513	16188	CC019	CC004	CC019xCC004
978	16513x16188_0135	16513x16188	135	2_14ii	FALSE	flu	2014-02-19	10	18.85	16.57	87.9045092838196	0	16513x16188_135_2_14ii	16513	16188	CC019	CC004	CC019xCC004
1412	16513x16188_0136	16513x16188	136	4_14iv	FALSE	flu	2014-04-21	45	19.05	17.79	93.3858267716535	0	16513x16188_136_4_14iv	16513	16188	CC019	CC004	CC019xCC004
1413	16513x16188_0137	16513x16188	137	4_14iv	FALSE	flu	2014-04-21	45	22.45	20.64	91.9376391982183	0	16513x16188_137_4_14iv	16513	16188	CC019	CC004	CC019xCC004
1414	16513x16188_0142	16513x16188	142	4_14iv	FALSE	flu	2014-04-21	45	18.97	17.7	93.3052187664734	0	16513x16188_142_4_14iv	16513	16188	CC019	CC004	CC019xCC004
1415	16513x16188_0143	16513x16188	143	4_14iv	FALSE	flu	2014-04-21	45	20.5	19.14	93.3658536585366	0	16513x16188_143_4_14iv	16513	16188	CC019	CC004	CC019xCC004
1262	16513x16188_0240	16513x16188	240	3_15iii	FALSE	flu	2015-03-16	7	14.2	10.3	72.5352112676056	0	16513x16188_240_3_15iii	16513	16188	CC019	CC004	CC019xCC004
1263	16513x16188_0241	16513x16188	241	3_15iii	FALSE	flu	2015-03-16	7	14.4	10.4	72.2222222222222	0	16513x16188_241_3_15iii	16513	16188	CC019	CC004	CC019xCC004
4291	16521x3260_0005	16521x3260	5	6_15vi	FALSE	flu	2015-06-01	29	25.8	23.5	91.0852713178295	1	16521x3260_5_6_15vi	16521	3260	CC072	CC075	CC072xCC075
4292	16521x3260_0006	16521x3260	6	6_15vi	FALSE	flu	2015-06-01	29	27.4	23.4	85.4014598540146	1	16521x3260_6_6_15vi	16521	3260	CC072	CC075	CC072xCC075
4293	16521x3260_0011	16521x3260	11	6_15vi	FALSE	flu	2015-06-01	29	25.1	21.9	87.2509960159363	1	16521x3260_11_6_15vi	16521	3260	CC072	CC075	CC072xCC075
2793	16521x3260_0094	16521x3260	94	9_15ix	FALSE	flu	2015-09-21	15	24.2	22.3	92.1487603305785	0	16521x3260_94_9_15ix	16521	3260	CC072	CC075	CC072xCC075
2794	16521x3260_0095	16521x3260	95	9_15ix	FALSE	flu	2015-09-21	15	24.2	20.8	85.9504132231405	0	16521x3260_95_9_15ix	16521	3260	CC072	CC075	CC072xCC075
2795	16521x3260_0096	16521x3260	96	9_15ix	FALSE	flu	2015-09-21	15	23.2	22	94.8275862068966	0	16521x3260_96_9_15ix	16521	3260	CC072	CC075	CC072xCC075
495	16521x3260_0115	16521x3260	115	10_15x	FALSE	flu	2015-10-19	7	22.8	19.5	85.5263157894737	0	16521x3260_115_10_15x	16521	3260	CC072	CC075	CC072xCC075
496	16521x3260_0121	16521x3260	121	10_15x	FALSE	flu	2015-10-19	7	22.6	20	88.4955752212389	0	16521x3260_121_10_15x	16521	3260	CC072	CC075	CC072xCC075
497	16521x3260_0122	16521x3260	122	10_15x	FALSE	flu	2015-10-19	7	26.2	24	91.6030534351145	0	16521x3260_122_10_15x	16521	3260	CC072	CC075	CC072xCC075
498	16521x5391_0022	16521x5391	22	10_15x	FALSE	flu	2015-10-19	15	22.5	24.4	108.444444444444	0	16521x5391_22_10_15x	16521	5391	CC072	CC063	CC072xCC063
499	16521x5391_0023	16521x5391	23	10_15x	FALSE	flu	2015-10-19	15	20.2	20.6	101.980198019802	0	16521x5391_23_10_15x	16521	5391	CC072	CC063	CC072xCC063
500	16521x5391_0024	16521x5391	24	10_15x	FALSE	flu	2015-10-19	15	26	26.6	102.307692307692	0	16521x5391_24_10_15x	16521	5391	CC072	CC063	CC072xCC063
501	16521x5391_0025	16521x5391	25	10_15x	FALSE	flu	2015-10-19	15	20.3	21.3	104.926108374384	0	16521x5391_25_10_15x	16521	5391	CC072	CC063	CC072xCC063
787	16557x13067_0014	16557x13067	14	12_13xii	FALSE	flu	2013-12-09	7	25.65	25.2	98.2456140350877	0	16557x13067_14_12_13xii	16557	13067	CC040	CC003	CC040xCC003
784	16557x13067_0018	16557x13067	18	12_13xii	FALSE	flu	2013-12-09	7	23.65	20.45	86.4693446088795	0	16557x13067_18_12_13xii	16557	13067	CC040	CC003	CC040xCC003
785	16557x13067_0024	16557x13067	24	12_13xii	FALSE	flu	2013-12-09	7	20.5	18.8	91.7073170731707	0	16557x13067_24_12_13xii	16557	13067	CC040	CC003	CC040xCC003
786	16557x13067_0025	16557x13067	25	12_13xii	FALSE	flu	2013-12-09	7	21.9	21.4	97.716894977169	0	16557x13067_25_12_13xii	16557	13067	CC040	CC003	CC040xCC003
979	16557x13067_0068	16557x13067	68	2_14ii	FALSE	flu	2014-02-19	15	31.1	29.12	93.6334405144695	0	16557x13067_68_2_14ii	16557	13067	CC040	CC003	CC040xCC003
980	16557x13067_0069	16557x13067	69	2_14ii	FALSE	flu	2014-02-19	15	27.05	26.9	99.445471349353	0	16557x13067_69_2_14ii	16557	13067	CC040	CC003	CC040xCC003
981	16557x13067_0070	16557x13067	70	2_14ii	FALSE	flu	2014-02-19	15	23.75	20.78	87.4947368421053	0	16557x13067_70_2_14ii	16557	13067	CC040	CC003	CC040xCC003
1423	16557x13067_0117	16557x13067	117	4_14iv	FALSE	flu	2014-04-21	45	22.75	18.6	81.7582417582418	0	16557x13067_117_4_14iv	16557	13067	CC040	CC003	CC040xCC003
1424	16557x13067_0118	16557x13067	118	4_14iv	FALSE	flu	2014-04-21	45	30.18	26.3	87.143803843605	0	16557x13067_118_4_14iv	16557	13067	CC040	CC003	CC040xCC003
1425	16557x13067_0119	16557x13067	119	4_14iv	FALSE	flu	2014-04-21	45	25.75	22.4	86.9902912621359	0	16557x13067_119_4_14iv	16557	13067	CC040	CC003	CC040xCC003
1701	16557x13067_0129	16557x13067	129	5_14v	FALSE	flu	2014-05-19	10	23.4	18.8	80.3418803418803	0	16557x13067_129_5_14v	16557	13067	CC040	CC003	CC040xCC003
1702	16557x13067_0130	16557x13067	130	5_14v	FALSE	flu	2014-05-19	10	25.55	20.77	81.2915851272016	0	16557x13067_130_5_14v	16557	13067	CC040	CC003	CC040xCC003
1703	16557x13067_0131	16557x13067	131	5_14v	FALSE	flu	2014-05-19	10	27.21	26.65	97.9419331128262	0	16557x13067_131_5_14v	16557	13067	CC040	CC003	CC040xCC003
3153	16557x13067_0154	16557x13067	154	8_14viii	FALSE	flu	2014-08-04	29	24.3	18.2	74.8971193415638	1	16557x13067_154_8_14viii	16557	13067	CC040	CC003	CC040xCC003
3154	16557x13067_0158	16557x13067	158	8_14viii	FALSE	flu	2014-08-04	29	26	19.7	75.7692307692308	1	16557x13067_158_8_14viii	16557	13067	CC040	CC003	CC040xCC003
3155	16557x13067_0159	16557x13067	159	8_14viii	FALSE	flu	2014-08-04	29	25.5	20.9	81.9607843137255	1	16557x13067_159_8_14viii	16557	13067	CC040	CC003	CC040xCC003
4114	16557x3154_0041	16557x3154	41	7_15viii	FALSE	flu	2015-07-20	29	20.4	14.7	72.0588235294118	1	16557x3154_41_7_15viii	16557	3154	CC040	CC015	CC040xCC015
4115	16557x3154_0045	16557x3154	45	7_15viii	FALSE	flu	2015-07-20	29	20.1	14.8	73.6318407960199	1	16557x3154_45_7_15viii	16557	3154	CC040	CC015	CC040xCC015
4116	16557x3154_0047	16557x3154	47	7_15viii	FALSE	flu	2015-07-20	29	19.5	14.2	72.8205128205128	1	16557x3154_47_7_15viii	16557	3154	CC040	CC015	CC040xCC015
2608	16557x3154_0069	16557x3154	69	8_15viii	FALSE	flu	2015-08-17	10	18.5	15.8	85.4054054054054	0	16557x3154_69_8_15viii	16557	3154	CC040	CC015	CC040xCC015
2609	16557x3154_0071	16557x3154	71	8_15viii	FALSE	flu	2015-08-17	10	21	16.6	79.0476190476191	0	16557x3154_71_8_15viii	16557	3154	CC040	CC015	CC040xCC015
2610	16557x3154_0074	16557x3154	74	8_15viii	FALSE	flu	2015-08-17	10	22.3	17.9	80.2690582959641	0	16557x3154_74_8_15viii	16557	3154	CC040	CC015	CC040xCC015
2806	16557x3154_0097	16557x3154	97	9_15ix	FALSE	flu	2015-09-21	15	19.9	15	75.3768844221106	0	16557x3154_97_9_15ix	16557	3154	CC040	CC015	CC040xCC015
2808	16557x3154_0099	16557x3154	99	9_15ix	FALSE	flu	2015-09-21	15	19.4	15.1	77.8350515463918	0	16557x3154_99_9_15ix	16557	3154	CC040	CC015	CC040xCC015
2809	16557x3154_0102	16557x3154	102	9_15ix	FALSE	flu	2015-09-21	15	22.9	17.6	76.8558951965066	0	16557x3154_102_9_15ix	16557	3154	CC040	CC015	CC040xCC015
2815	16557x3154_0104	16557x3154	104	9_15ix	FALSE	flu	2015-09-21	45	20.6	15.9	77.1844660194175	0	16557x3154_104_9_15ix	16557	3154	CC040	CC015	CC040xCC015
2816	16557x3154_0108	16557x3154	108	9_15ix	FALSE	flu	2015-09-21	45	22.6	17	75.2212389380531	0	16557x3154_108_9_15ix	16557	3154	CC040	CC015	CC040xCC015
2810	16557x3154_0112	16557x3154	112	9_15ix	FALSE	flu	2015-09-21	15	22.2	16.7	75.2252252252252	0	16557x3154_112_9_15ix	16557	3154	CC040	CC015	CC040xCC015
2818	16557x3154_0113	16557x3154	113	9_15ix	FALSE	flu	2015-09-21	45	18.7	15.6	83.4224598930481	0	16557x3154_113_9_15ix	16557	3154	CC040	CC015	CC040xCC015
1265	16680x8016_0065	16680x8016	65	3_15iii	FALSE	flu	2015-03-16	15	25.9	26.6	102.702702702703	0	16680x8016_65_3_15iii	16680	8016	CC055	CC028	CC055xCC028
1266	16680x8016_0066	16680x8016	66	3_15iii	FALSE	flu	2015-03-16	15	26.2	26.2	100	0	16680x8016_66_3_15iii	16680	8016	CC055	CC028	CC055xCC028
1267	16680x8016_0070	16680x8016	70	3_15iii	FALSE	flu	2015-03-16	15	25.8	23.3	90.3100775193798	0	16680x8016_70_3_15iii	16680	8016	CC055	CC028	CC055xCC028
1268	16680x8016_0071	16680x8016	71	3_15iii	FALSE	flu	2015-03-16	15	23.5	23.6	100.425531914894	0	16680x8016_71_3_15iii	16680	8016	CC055	CC028	CC055xCC028
2321	16680x8016_0102	16680x8016	102	7_15vii	FALSE	flu	2015-07-20	15	26.3	23.2	88.212927756654	0	16680x8016_102_7_15vii	16680	8016	CC055	CC028	CC055xCC028
2322	16680x8016_0103	16680x8016	103	7_15vii	FALSE	flu	2015-07-20	15	24.4	25.3	103.688524590164	0	16680x8016_103_7_15vii	16680	8016	CC055	CC028	CC055xCC028
2323	16680x8016_0111	16680x8016	111	7_15vii	FALSE	flu	2015-07-20	15	28.5	22.9	80.3508771929825	0	16680x8016_111_7_15vii	16680	8016	CC055	CC028	CC055xCC028
2324	16680x8016_0112	16680x8016	112	7_15vii	FALSE	flu	2015-07-20	15	26.2	24.7	94.2748091603054	0	16680x8016_112_7_15vii	16680	8016	CC055	CC028	CC055xCC028
2617	16680x8016_0113	16680x8016	113	8_15viii	FALSE	flu	2015-08-17	7	32.2	29.7	92.2360248447205	0	16680x8016_113_8_15viii	16680	8016	CC055	CC028	CC055xCC028
2618	16680x8016_0114	16680x8016	114	8_15viii	FALSE	flu	2015-08-17	7	27.8	26	93.5251798561151	0	16680x8016_114_8_15viii	16680	8016	CC055	CC028	CC055xCC028
2614	16680x8016_0115	16680x8016	115	8_15viii	FALSE	flu	2015-08-17	45	25.5	22.3	87.4509803921569	0	16680x8016_115_8_15viii	16680	8016	CC055	CC028	CC055xCC028
2615	16680x8016_0116	16680x8016	116	8_15viii	FALSE	flu	2015-08-17	45	26.4	24	90.9090909090909	0	16680x8016_116_8_15viii	16680	8016	CC055	CC028	CC055xCC028
2619	16680x8016_0119	16680x8016	119	8_15viii	FALSE	flu	2015-08-17	7	31.3	31.9	101.916932907348	0	16680x8016_119_8_15viii	16680	8016	CC055	CC028	CC055xCC028
2616	16680x8016_0123	16680x8016	123	8_15viii	FALSE	flu	2015-08-17	45	27.1	25.3	93.3579335793358	0	16680x8016_123_8_15viii	16680	8016	CC055	CC028	CC055xCC028
2620	16680x8016_0124	16680x8016	124	8_15viii	FALSE	flu	2015-08-17	7	27.5	27	98.1818181818182	0	16680x8016_124_8_15viii	16680	8016	CC055	CC028	CC055xCC028
2621	16680x8016_0125	16680x8016	125	8_15viii	FALSE	flu	2015-08-17	7	27	27.1	100.37037037037	0	16680x8016_125_8_15viii	16680	8016	CC055	CC028	CC055xCC028
2622	16680x8016_0131	16680x8016	131	8_15viii	FALSE	flu	2015-08-17	7	23.4	22.8	97.4358974358974	0	16680x8016_131_8_15viii	16680	8016	CC055	CC028	CC055xCC028
2623	16680x8016_0132	16680x8016	132	8_15viii	FALSE	flu	2015-08-17	7	22.2	22.7	102.252252252252	0	16680x8016_132_8_15viii	16680	8016	CC055	CC028	CC055xCC028
2611	16680x8016_0133	16680x8016	133	8_15viii	FALSE	flu	2015-08-17	10	26.7	26.8	100.374531835206	0	16680x8016_133_8_15viii	16680	8016	CC055	CC028	CC055xCC028
2612	16680x8016_0134	16680x8016	134	8_15viii	FALSE	flu	2015-08-17	10	25	24	96	0	16680x8016_134_8_15viii	16680	8016	CC055	CC028	CC055xCC028
2613	16680x8016_0135	16680x8016	135	8_15viii	FALSE	flu	2015-08-17	10	22.9	23.9	104.366812227074	0	16680x8016_135_8_15viii	16680	8016	CC055	CC028	CC055xCC028
228	16750x13421_0050	16750x13421	50	1_15i	FALSE	flu	2015-01-19	15	21.7	18.1	83.4101382488479	0	16750x13421_50_1_15i	16750	13421	CC006	CC007	CC006xCC007
229	16750x13421_0060	16750x13421	60	1_15i	FALSE	flu	2015-01-19	15	22	20	90.9090909090909	0	16750x13421_60_1_15i	16750	13421	CC006	CC007	CC006xCC007
230	16750x13421_0061	16750x13421	61	1_15i	FALSE	flu	2015-01-19	15	22.2	20.5	92.3423423423423	0	16750x13421_61_1_15i	16750	13421	CC006	CC007	CC006xCC007
231	16750x13421_0062	16750x13421	62	1_15i	FALSE	flu	2015-01-19	15	21.4	18.5	86.4485981308411	0	16750x13421_62_1_15i	16750	13421	CC006	CC007	CC006xCC007
1094	16750x13421_0065	16750x13421	65	2_15ii	FALSE	flu	2015-02-15	7	20.1	18.4	91.5422885572139	0	16750x13421_65_2_15ii	16750	13421	CC006	CC007	CC006xCC007
1095	16750x13421_0066	16750x13421	66	2_15ii	FALSE	flu	2015-02-15	7	22.4	21.8	97.3214285714286	0	16750x13421_66_2_15ii	16750	13421	CC006	CC007	CC006xCC007
1096	16750x13421_0081	16750x13421	81	2_15ii	FALSE	flu	2015-02-15	7	20.5	17.5	85.3658536585366	0	16750x13421_81_2_15ii	16750	13421	CC006	CC007	CC006xCC007
1097	16750x13421_0082	16750x13421	82	2_15ii	FALSE	flu	2015-02-15	7	21.9	19.7	89.9543378995434	0	16750x13421_82_2_15ii	16750	13421	CC006	CC007	CC006xCC007
1524	16750x13421_0089	16750x13421	89	4_15iv	FALSE	flu	2015-04-20	45	22.3	21.1	94.6188340807175	0	16750x13421_89_4_15iv	16750	13421	CC006	CC007	CC006xCC007
1520	16750x13421_0090	16750x13421	90	4_15iv	FALSE	flu	2015-04-20	10	21.8	20.8	95.4128440366973	0	16750x13421_90_4_15iv	16750	13421	CC006	CC007	CC006xCC007
1525	16750x13421_0096	16750x13421	96	4_15iv	FALSE	flu	2015-04-20	45	19.9	18.8	94.4723618090452	0	16750x13421_96_4_15iv	16750	13421	CC006	CC007	CC006xCC007
1526	16750x13421_0097	16750x13421	97	4_15iv	FALSE	flu	2015-04-20	45	21.6	18.7	86.5740740740741	0	16750x13421_97_4_15iv	16750	13421	CC006	CC007	CC006xCC007
1521	16750x13421_0098	16750x13421	98	4_15iv	FALSE	flu	2015-04-20	10	20.4	18	88.2352941176471	0	16750x13421_98_4_15iv	16750	13421	CC006	CC007	CC006xCC007
1522	16750x13421_0104	16750x13421	104	4_15iv	FALSE	flu	2015-04-20	10	23.4	23.2	99.1452991452991	0	16750x13421_104_4_15iv	16750	13421	CC006	CC007	CC006xCC007
1523	16750x13421_0105	16750x13421	105	4_15iv	FALSE	flu	2015-04-20	10	21.2	19.3	91.0377358490566	0	16750x13421_105_4_15iv	16750	13421	CC006	CC007	CC006xCC007
4305	16750x13421_0138	16750x13421	138	6_15vi	FALSE	flu	2015-06-01	29	20.6	20.4	99.0291262135922	1	16750x13421_138_6_15vi	16750	13421	CC006	CC007	CC006xCC007
4306	16750x13421_0139	16750x13421	139	6_15vi	FALSE	flu	2015-06-01	29	21.2	18.6	87.7358490566038	1	16750x13421_139_6_15vi	16750	13421	CC006	CC007	CC006xCC007
2049	16750x13421_0148	16750x13421	148	6_15vi	FALSE	flu	2015-06-15	10	20.1	16.5	82.089552238806	0	16750x13421_148_6_15vi	16750	13421	CC006	CC007	CC006xCC007
2050	16750x13421_0149	16750x13421	149	6_15vi	FALSE	flu	2015-06-15	10	21.6	18.8	87.037037037037	0	16750x13421_149_6_15vi	16750	13421	CC006	CC007	CC006xCC007
2051	16750x13421_0150	16750x13421	150	6_15vi	FALSE	flu	2015-06-15	10	20.6	16.9	82.0388349514563	0	16750x13421_150_6_15vi	16750	13421	CC006	CC007	CC006xCC007
6289	16750x15155_0022	16750x15155	22	12_15xv	FALSE	flu	2015-12-07	29	20.3	20.1	99.0147783251232	1	16750x15155_22_12_15xv	16750	15155	CC006	CC039	CC006xCC039
6290	16750x15155_0023	16750x15155	23	12_15xv	FALSE	flu	2015-12-07	29	19	19.2	101.052631578947	1	16750x15155_23_12_15xv	16750	15155	CC006	CC039	CC006xCC039
6291	16750x15155_0030	16750x15155	30	12_15xv	FALSE	flu	2015-12-07	29	19.5	18.6	95.3846153846154	1	16750x15155_30_12_15xv	16750	15155	CC006	CC039	CC006xCC039
444	16768x8021_0002	16768x8021	2	10_14x	FALSE	flu	2014-10-20	45	22.2	21.9	98.6486486486486	0	16768x8021_2_10_14x	16768	8021	CC068	CC043	CC068xCC043
445	16768x8021_0003	16768x8021	3	10_14x	FALSE	flu	2014-10-20	45	26	24.6	94.6153846153846	0	16768x8021_3_10_14x	16768	8021	CC068	CC043	CC068xCC043
446	16768x8021_0011	16768x8021	11	10_14x	FALSE	flu	2014-10-20	45	18.2	17.8	97.8021978021978	0	16768x8021_11_10_14x	16768	8021	CC068	CC043	CC068xCC043
672	16768x8021_0012	16768x8021	12	11_14xi	FALSE	flu	2014-11-17	7	23.5	23.3	99.1489361702128	0	16768x8021_12_11_14xi	16768	8021	CC068	CC043	CC068xCC043
673	16768x8021_0013	16768x8021	13	11_14xi	FALSE	flu	2014-11-17	7	22.1	22.1	100	0	16768x8021_13_11_14xi	16768	8021	CC068	CC043	CC068xCC043
674	16768x8021_0019	16768x8021	19	11_14xi	FALSE	flu	2014-11-17	7	22.3	22	98.6547085201794	0	16768x8021_19_11_14xi	16768	8021	CC068	CC043	CC068xCC043
1527	16768x8021_0063	16768x8021	63	4_15iv	FALSE	flu	2015-04-20	10	20.4	18.8	92.156862745098	0	16768x8021_63_4_15iv	16768	8021	CC068	CC043	CC068xCC043
1528	16768x8021_0064	16768x8021	64	4_15iv	FALSE	flu	2015-04-20	10	21.4	20.5	95.7943925233645	0	16768x8021_64_4_15iv	16768	8021	CC068	CC043	CC068xCC043
1529	16768x8021_0065	16768x8021	65	4_15iv	FALSE	flu	2015-04-20	10	21.3	19.8	92.9577464788732	0	16768x8021_65_4_15iv	16768	8021	CC068	CC043	CC068xCC043
6019	16785x773_0078	16785x773	78	10_15xii	FALSE	flu	2015-10-05	29	17.6	13.4	76.1363636363636	1	16785x773_78_10_15xii	16785	773	CC071	CC053	CC071xCC053
6020	16785x773_0079	16785x773	79	10_15xii	FALSE	flu	2015-10-05	29	19.7	16.1	81.7258883248731	1	16785x773_79_10_15xii	16785	773	CC071	CC053	CC071xCC053
2819	16785x773_0092	16785x773	92	9_15ix	FALSE	flu	2015-09-21	15	17.3	14.8	85.5491329479769	0	16785x773_92_9_15ix	16785	773	CC071	CC053	CC071xCC053
2820	16785x773_0093	16785x773	93	9_15ix	FALSE	flu	2015-09-21	15	14.1	12.8	90.7801418439716	0	16785x773_93_9_15ix	16785	773	CC071	CC053	CC071xCC053
2821	16785x773_0098	16785x773	98	9_15ix	FALSE	flu	2015-09-21	15	17	15.3	90	0	16785x773_98_9_15ix	16785	773	CC071	CC053	CC071xCC053
532	16785x773_0109	16785x773	109	10_15x	FALSE	flu	2015-10-19	7	20.6	18.8	91.2621359223301	0	16785x773_109_10_15x	16785	773	CC071	CC053	CC071xCC053
526	16785x773_0110	16785x773	110	10_15x	FALSE	flu	2015-10-19	10	18.8	17.9	95.2127659574468	0	16785x773_110_10_15x	16785	773	CC071	CC053	CC071xCC053
527	16785x773_0111	16785x773	111	10_15x	FALSE	flu	2015-10-19	10	17.3	15.8	91.3294797687861	0	16785x773_111_10_15x	16785	773	CC071	CC053	CC071xCC053
533	16785x773_0114	16785x773	114	10_15x	FALSE	flu	2015-10-19	7	20.4	17.2	84.3137254901961	0	16785x773_114_10_15x	16785	773	CC071	CC053	CC071xCC053
528	16785x773_0115	16785x773	115	10_15x	FALSE	flu	2015-10-19	10	17.1	14.8	86.5497076023392	0	16785x773_115_10_15x	16785	773	CC071	CC053	CC071xCC053
529	16785x773_0117	16785x773	117	10_15x	FALSE	flu	2015-10-19	7	15.5	15	96.7741935483871	0	16785x773_117_10_15x	16785	773	CC071	CC053	CC071xCC053
1885	16912x16211_0076	16912x16211	76	6_13vi	FALSE	flu	2013-06-17	10	21.45	20.8	96.969696969697	0	16912x16211_76_6_13vi	16912	16211	CC051	CC005	CC051xCC005
1886	16912x16211_0081	16912x16211	81	6_13vi	FALSE	flu	2013-06-17	10	21.55	21.15	98.1438515081206	0	16912x16211_81_6_13vi	16912	16211	CC051	CC005	CC051xCC005
1887	16912x16211_0082	16912x16211	82	6_13vi	FALSE	flu	2013-06-17	10	18.3	19.15	104.644808743169	0	16912x16211_82_6_13vi	16912	16211	CC051	CC005	CC051xCC005
1901	16912x16211_0087	16912x16211	87	6_13vi	FALSE	flu	2013-06-17	7	19	18.8	98.9473684210526	0	16912x16211_87_6_13vi	16912	16211	CC051	CC005	CC051xCC005
1902	16912x16211_0088	16912x16211	88	6_13vi	FALSE	flu	2013-06-17	7	22.5	21.5	95.5555555555556	0	16912x16211_88_6_13vi	16912	16211	CC051	CC005	CC051xCC005
1903	16912x16211_0089	16912x16211	89	6_13vi	FALSE	flu	2013-06-17	7	21.2	21.25	100.235849056604	0	16912x16211_89_6_13vi	16912	16211	CC051	CC005	CC051xCC005
1904	16912x16211_0096	16912x16211	96	6_13vi	FALSE	flu	2013-06-17	7	20.9	20.3	97.1291866028708	0	16912x16211_96_6_13vi	16912	16211	CC051	CC005	CC051xCC005
1888	16912x16211_0109	16912x16211	109	6_13vi	FALSE	flu	2013-06-17	10	22	21.1	95.9090909090909	0	16912x16211_109_6_13vi	16912	16211	CC051	CC005	CC051xCC005
2161	16912x16211_0137	16912x16211	137	7_13vii	FALSE	flu	2013-07-22	45	23.87	22.5	94.2605781315459	0	16912x16211_137_7_13vii	16912	16211	CC051	CC005	CC051xCC005
2162	16912x16211_0138	16912x16211	138	7_13vii	FALSE	flu	2013-07-22	45	25.58	24.6	96.1688819390149	0	16912x16211_138_7_13vii	16912	16211	CC051	CC005	CC051xCC005
2163	16912x16211_0144	16912x16211	144	7_13vii	FALSE	flu	2013-07-22	45	23.92	22.7	94.8996655518395	0	16912x16211_144_7_13vii	16912	16211	CC051	CC005	CC051xCC005
2149	16912x16211_0153	16912x16211	153	7_13vii	FALSE	flu	2013-07-22	15	24.65	23.15	93.9148073022312	0	16912x16211_153_7_13vii	16912	16211	CC051	CC005	CC051xCC005
2150	16912x16211_0161	16912x16211	161	7_13vii	FALSE	flu	2013-07-22	15	23.58	23.7	100.508905852417	0	16912x16211_161_7_13vii	16912	16211	CC051	CC005	CC051xCC005
2151	16912x16211_0162	16912x16211	162	7_13vii	FALSE	flu	2013-07-22	15	22.1	21.7	98.1900452488688	0	16912x16211_162_7_13vii	16912	16211	CC051	CC005	CC051xCC005
1426	16912x5489_0012	16912x5489	12	4_14iv	FALSE	flu	2014-04-21	10	23.46	18.07	77.0247229326513	0	16912x5489_12_4_14iv	16912	5489	CC051	CC009	CC051xCC009
1444	16912x5489_0024	16912x5489	24	4_14iv	FALSE	flu	2014-04-21	7	26.17	25.85	98.7772258311043	0	16912x5489_24_4_14iv	16912	5489	CC051	CC009	CC051xCC009
1427	16912x5489_0025	16912x5489	25	4_14iv	FALSE	flu	2014-04-21	10	22.65	17.4	76.8211920529801	0	16912x5489_25_4_14iv	16912	5489	CC051	CC009	CC051xCC009
1428	16912x5489_0026	16912x5489	26	4_14iv	FALSE	flu	2014-04-21	10	25.25	20.68	81.9009900990099	0	16912x5489_26_4_14iv	16912	5489	CC051	CC009	CC051xCC009
1445	16912x5489_0037	16912x5489	37	4_14iv	FALSE	flu	2014-04-21	7	27.67	27.4	99.0242139501265	0	16912x5489_37_4_14iv	16912	5489	CC051	CC009	CC051xCC009
1446	16912x5489_0038	16912x5489	38	4_14iv	FALSE	flu	2014-04-21	7	31	27.95	90.1612903225806	0	16912x5489_38_4_14iv	16912	5489	CC051	CC009	CC051xCC009
1704	16912x5489_0048	16912x5489	48	5_14v	FALSE	flu	2014-05-19	15	26.5	24.8	93.5849056603774	0	16912x5489_48_5_14v	16912	5489	CC051	CC009	CC051xCC009
1705	16912x5489_0049	16912x5489	49	5_14v	FALSE	flu	2014-05-19	15	28.2	26	92.1985815602837	0	16912x5489_49_5_14v	16912	5489	CC051	CC009	CC051xCC009
1706	16912x5489_0052	16912x5489	52	5_14v	FALSE	flu	2014-05-19	15	27.36	23.54	86.0380116959064	0	16912x5489_52_5_14v	16912	5489	CC051	CC009	CC051xCC009
1710	16912x5489_0062	16912x5489	62	5_14v	FALSE	flu	2014-05-19	45	28.66	25.26	88.1367759944173	0	16912x5489_62_5_14v	16912	5489	CC051	CC009	CC051xCC009
1711	16912x5489_0063	16912x5489	63	5_14v	FALSE	flu	2014-05-19	45	23.85	22.55	94.5492662473794	0	16912x5489_63_5_14v	16912	5489	CC051	CC009	CC051xCC009
1712	16912x5489_0064	16912x5489	64	5_14v	FALSE	flu	2014-05-19	45	25.75	23.5	91.2621359223301	0	16912x5489_64_5_14v	16912	5489	CC051	CC009	CC051xCC009
3427	16912x5489_0099	16912x5489	99	6_14vi	FALSE	flu	2014-06-09	29	22.8	18.8	82.4561403508772	1	16912x5489_99_6_14vi	16912	5489	CC051	CC009	CC051xCC009
3428	16912x5489_0100	16912x5489	100	6_14vi	FALSE	flu	2014-06-09	29	24.5	19.2	78.3673469387755	1	16912x5489_100_6_14vi	16912	5489	CC051	CC009	CC051xCC009
241	18018x3154_1071	18018x3154	1071	1_15i	FALSE	flu	2015-01-19	7	22.3	20.3	91.0313901345291	0	18018x3154_1071_1_15i	18018	3154	CC010	CC015	CC010xCC015
242	18018x3154_1072	18018x3154	1072	1_15i	FALSE	flu	2015-01-19	7	25.8	23.35	90.5038759689922	0	18018x3154_1072_1_15i	18018	3154	CC010	CC015	CC010xCC015
243	18018x3154_1073	18018x3154	1073	1_15i	FALSE	flu	2015-01-19	7	19.8	17.2	86.8686868686869	0	18018x3154_1073_1_15i	18018	3154	CC010	CC015	CC010xCC015
244	18018x3154_1074	18018x3154	1074	1_15i	FALSE	flu	2015-01-19	7	24.1	22.65	93.9834024896266	0	18018x3154_1074_1_15i	18018	3154	CC010	CC015	CC010xCC015
245	18018x3154_1075	18018x3154	1075	1_15i	FALSE	flu	2015-01-19	7	23.1	19.3	83.5497835497835	0	18018x3154_1075_1_15i	18018	3154	CC010	CC015	CC010xCC015
2826	18018x3460_0003	18018x3460	3	9_15ix	FALSE	flu	2015-09-21	7	24.2	24.2	100	0	18018x3460_3_9_15ix	18018	3460	CC010	CC060	CC010xCC060
2827	18018x3460_0004	18018x3460	4	9_15ix	FALSE	flu	2015-09-21	7	27.3	25.2	92.3076923076923	0	18018x3460_4_9_15ix	18018	3460	CC010	CC060	CC010xCC060
2828	18018x3460_0005	18018x3460	5	9_15ix	FALSE	flu	2015-09-21	7	20.9	21.8	104.306220095694	0	18018x3460_5_9_15ix	18018	3460	CC010	CC060	CC010xCC060
534	18018x3460_0007	18018x3460	7	10_15x	FALSE	flu	2015-10-19	10	28.1	27.6	98.220640569395	0	18018x3460_7_10_15x	18018	3460	CC010	CC060	CC010xCC060
535	18018x3460_0009	18018x3460	9	10_15x	FALSE	flu	2015-10-19	10	27.3	25.1	91.9413919413919	0	18018x3460_9_10_15x	18018	3460	CC010	CC060	CC010xCC060
536	18018x3460_0011	18018x3460	11	10_15x	FALSE	flu	2015-10-19	10	26.3	24.6	93.5361216730038	0	18018x3460_11_10_15x	18018	3460	CC010	CC060	CC010xCC060
8364	18018x3460_0046	18018x3460	46	02_16ii	FALSE	flu	2016-02-01	29	24.1	23.7	98.3402489626556	1	18018x3460_46_02_16ii	18018	3460	CC010	CC060	CC010xCC060
8365	18018x3460_0051	18018x3460	51	02_16ii	FALSE	flu	2016-02-01	29	21.5	19.9	92.5581395348837	1	18018x3460_51_02_16ii	18018	3460	CC010	CC060	CC010xCC060
8366	18018x3460_0052	18018x3460	52	02_16ii	FALSE	flu	2016-02-01	29	23.1	21.3	92.2077922077922	1	18018x3460_52_02_16ii	18018	3460	CC010	CC060	CC010xCC060
1186	18042x16513_1011	18042x16513	1011	3_14iii	FALSE	flu	2014-03-17	7	16.8	16.6	98.8095238095238	0	18042x16513_1011_3_14iii	18042	16513	CC042	CC019	CC042xCC019
1187	18042x16513_1012	18042x16513	1012	3_14iii	FALSE	flu	2014-03-17	7	15.5	15	96.7741935483871	0	18042x16513_1012_3_14iii	18042	16513	CC042	CC019	CC042xCC019
1188	18042x16513_1026	18042x16513	1026	3_14iii	FALSE	flu	2014-03-17	7	17.3	16.95	97.9768786127168	0	18042x16513_1026_3_14iii	18042	16513	CC042	CC019	CC042xCC019
805	18042x3032_0082	18042x3032	82	12_13xii	FALSE	flu	2013-12-09	45	20.95	19	90.6921241050119	0	18042x3032_82_12_13xii	18042	3032	CC042	CC017	CC042xCC017
790	18042x3032_0083	18042x3032	83	12_13xii	FALSE	flu	2013-12-09	10	20.9	18.95	90.6698564593301	0	18042x3032_83_12_13xii	18042	3032	CC042	CC017	CC042xCC017
806	18042x3032_0088	18042x3032	88	12_13xii	FALSE	flu	2013-12-09	45	24.8	22.15	89.3145161290323	0	18042x3032_88_12_13xii	18042	3032	CC042	CC017	CC042xCC017
791	18042x3032_0092	18042x3032	92	12_13xii	FALSE	flu	2013-12-09	10	21.2	18.95	89.3867924528302	0	18042x3032_92_12_13xii	18042	3032	CC042	CC017	CC042xCC017
811	18042x3032_0096	18042x3032	96	12_13xii	FALSE	flu	2013-12-09	7	21.2	21.5	101.415094339623	0	18042x3032_96_12_13xii	18042	3032	CC042	CC017	CC042xCC017
812	18042x3032_0097	18042x3032	97	12_13xii	FALSE	flu	2013-12-09	7	19.7	18.9	95.9390862944162	0	18042x3032_97_12_13xii	18042	3032	CC042	CC017	CC042xCC017
807	18042x3032_0106	18042x3032	106	12_13xii	FALSE	flu	2013-12-09	45	19.75	18.75	94.9367088607595	0	18042x3032_106_12_13xii	18042	3032	CC042	CC017	CC042xCC017
808	18042x3032_0107	18042x3032	107	12_13xii	FALSE	flu	2013-12-09	45	18.6	18.1	97.3118279569892	0	18042x3032_107_12_13xii	18042	3032	CC042	CC017	CC042xCC017
809	18042x3032_0114	18042x3032	114	12_13xii	FALSE	flu	2013-12-09	45	21.05	20.4	96.9121140142518	0	18042x3032_114_12_13xii	18042	3032	CC042	CC017	CC042xCC017
813	18042x3032_0119	18042x3032	119	12_13xii	FALSE	flu	2013-12-09	7	22.3	21.25	95.2914798206278	0	18042x3032_119_12_13xii	18042	3032	CC042	CC017	CC042xCC017
82	18042x3032_0127	18042x3032	127	1_14i	FALSE	flu	2014-01-20	15	23.47	23.25	99.0626331487005	0	18042x3032_127_1_14i	18042	3032	CC042	CC017	CC042xCC017
83	18042x3032_0128	18042x3032	128	1_14i	FALSE	flu	2014-01-20	15	20.84	20.4	97.8886756238004	0	18042x3032_128_1_14i	18042	3032	CC042	CC017	CC042xCC017
84	18042x3032_0129	18042x3032	129	1_14i	FALSE	flu	2014-01-20	15	22.42	21.7	96.7885816235504	0	18042x3032_129_1_14i	18042	3032	CC042	CC017	CC042xCC017
85	18042x3032_0130	18042x3032	130	1_14i	FALSE	flu	2014-01-20	15	22.2	21.14	95.2252252252252	0	18042x3032_130_1_14i	18042	3032	CC042	CC017	CC042xCC017
2829	3015x5358_0020	3015x5358	20	9_15ix	FALSE	flu	2015-09-21	7	25.7	21.4	83.2684824902724	0	3015x5358_20_9_15ix	3015	5358	CC074	CC058	CC074xCC058
2830	3015x5358_0023	3015x5358	23	9_15ix	FALSE	flu	2015-09-21	7	23.1	17.9	77.4891774891775	0	3015x5358_23_9_15ix	3015	5358	CC074	CC058	CC074xCC058
2831	3015x5358_0025	3015x5358	25	9_15ix	FALSE	flu	2015-09-21	7	26.1	20.1	77.0114942528736	0	3015x5358_25_9_15ix	3015	5358	CC074	CC058	CC074xCC058
5985	3015x5358_0030	3015x5358	30	10_15xii	FALSE	flu	2015-10-05	29	20	18	90	1	3015x5358_30_10_15xii	3015	5358	CC074	CC058	CC074xCC058
5986	3015x5358_0031	3015x5358	31	10_15xii	FALSE	flu	2015-10-05	29	20.4	16.9	82.843137254902	1	3015x5358_31_10_15xii	3015	5358	CC074	CC058	CC074xCC058
5987	3015x5358_0037	3015x5358	37	10_15xii	FALSE	flu	2015-10-05	29	18.9	14.3	75.6613756613757	1	3015x5358_37_10_15xii	3015	5358	CC074	CC058	CC074xCC058
5988	3015x5358_0043	3015x5358	43	10_15xii	FALSE	flu	2015-10-05	29	21.5	16.4	76.2790697674419	1	3015x5358_43_10_15xii	3015	5358	CC074	CC058	CC074xCC058
2193	3032x16188_0009	3032x16188	9	7_13vii	FALSE	flu	2013-07-22	7	19.66	14.7	74.7711088504578	0	3032x16188_9_7_13vii	3032	16188	CC017	CC004	CC017xCC004
2171	3032x16188_0023	3032x16188	23	7_13vii	FALSE	flu	2013-07-22	10	22.64	16.5	72.8798586572438	0	3032x16188_23_7_13vii	3032	16188	CC017	CC004	CC017xCC004
2172	3032x16188_0035	3032x16188	35	7_13vii	FALSE	flu	2013-07-22	15	20.41	15.1	73.9833414992651	0	3032x16188_35_7_13vii	3032	16188	CC017	CC004	CC017xCC004
2190	3032x16188_0039	3032x16188	39	7_13vii	FALSE	flu	2013-07-22	45	22.4	21.25	94.8660714285714	0	3032x16188_39_7_13vii	3032	16188	CC017	CC004	CC017xCC004
2191	3032x16188_0042	3032x16188	42	7_13vii	FALSE	flu	2013-07-22	45	22.63	20.85	92.1343349536014	0	3032x16188_42_7_13vii	3032	16188	CC017	CC004	CC017xCC004
2192	3032x16188_0043	3032x16188	43	7_13vii	FALSE	flu	2013-07-22	45	22.19	23	103.650292924741	0	3032x16188_43_7_13vii	3032	16188	CC017	CC004	CC017xCC004
2173	3032x16188_0051	3032x16188	51	7_13vii	FALSE	flu	2013-07-22	15	23.16	18.3	79.0155440414508	0	3032x16188_51_7_13vii	3032	16188	CC017	CC004	CC017xCC004
2194	3032x16188_0054	3032x16188	54	7_13vii	FALSE	flu	2013-07-22	7	20.46	16.5	80.6451612903226	0	3032x16188_54_7_13vii	3032	16188	CC017	CC004	CC017xCC004
2195	3032x16188_0062	3032x16188	62	7_13vii	FALSE	flu	2013-07-22	7	20.41	14.45	70.7986281234689	0	3032x16188_62_7_13vii	3032	16188	CC017	CC004	CC017xCC004
2174	3032x16188_0063	3032x16188	63	7_13vii	FALSE	flu	2013-07-22	15	19.72	15.15	76.8255578093306	0	3032x16188_63_7_13vii	3032	16188	CC017	CC004	CC017xCC004
2454	3032x16188_0120	3032x16188	120	8_13viii	FALSE	flu	2013-08-19	10	18.95	14.1	74.4063324538259	0	3032x16188_120_8_13viii	3032	16188	CC017	CC004	CC017xCC004
2455	3032x16188_0121	3032x16188	121	8_13viii	FALSE	flu	2013-08-19	10	19.8	15.35	77.5252525252525	0	3032x16188_121_8_13viii	3032	16188	CC017	CC004	CC017xCC004
2456	3032x16188_0147	3032x16188	147	8_13viii	FALSE	flu	2013-08-19	10	18.9	15	79.3650793650794	0	3032x16188_147_8_13viii	3032	16188	CC017	CC004	CC017xCC004
375	3032x16441_0003	3032x16441	3	10_13x	FALSE	flu	2013-10-14	45	20.85	17	81.5347721822542	0	3032x16441_3_10_13x	3032	16441	CC017	CC041	CC017xCC041
378	3032x16441_0012	3032x16441	12	10_13x	FALSE	flu	2013-10-14	7	21.85	16.45	75.2860411899313	0	3032x16441_12_10_13x	3032	16441	CC017	CC041	CC017xCC041
379	3032x16441_0013	3032x16441	13	10_13x	FALSE	flu	2013-10-14	7	21.95	17.2	78.3599088838269	0	3032x16441_13_10_13x	3032	16441	CC017	CC041	CC017xCC041
380	3032x16441_0014	3032x16441	14	10_13x	FALSE	flu	2013-10-14	7	21.75	19.7	90.5747126436782	0	3032x16441_14_10_13x	3032	16441	CC017	CC041	CC017xCC041
376	3032x16441_0020	3032x16441	20	10_13x	FALSE	flu	2013-10-14	45	19.1	14.75	77.2251308900524	0	3032x16441_20_10_13x	3032	16441	CC017	CC041	CC017xCC041
377	3032x16441_0021	3032x16441	21	10_13x	FALSE	flu	2013-10-14	45	18.55	15.1	81.4016172506739	0	3032x16441_21_10_13x	3032	16441	CC017	CC041	CC017xCC041
630	3032x16441_0047	3032x16441	47	11_13xi	FALSE	flu	2013-11-11	10	16.8	12.55	74.7023809523809	0	3032x16441_47_11_13xi	3032	16441	CC017	CC041	CC017xCC041
634	3032x16441_0052	3032x16441	52	11_13xi	FALSE	flu	2013-11-11	15	19.7	14.7	74.6192893401015	0	3032x16441_52_11_13xi	3032	16441	CC017	CC041	CC017xCC041
635	3032x16441_0053	3032x16441	53	11_13xi	FALSE	flu	2013-11-11	15	18.28	14.4	78.7746170678337	0	3032x16441_53_11_13xi	3032	16441	CC017	CC041	CC017xCC041
636	3032x16441_0054	3032x16441	54	11_13xi	FALSE	flu	2013-11-11	15	18.51	14	75.634792004322	0	3032x16441_54_11_13xi	3032	16441	CC017	CC041	CC017xCC041
631	3032x16441_0056	3032x16441	56	11_13xi	FALSE	flu	2013-11-11	10	17.8	13.6	76.4044943820225	0	3032x16441_56_11_13xi	3032	16441	CC017	CC041	CC017xCC041
632	3032x16441_0057	3032x16441	57	11_13xi	FALSE	flu	2013-11-11	10	16.7	15.85	94.9101796407186	0	3032x16441_57_11_13xi	3032	16441	CC017	CC041	CC017xCC041
633	3032x16441_0058	3032x16441	58	11_13xi	FALSE	flu	2013-11-11	10	17.9	12.7	70.9497206703911	0	3032x16441_58_11_13xi	3032	16441	CC017	CC041	CC017xCC041
2957	3032x16441_0095	3032x16441	95	1_14i	FALSE	flu	2014-01-06	29	22.2	16.8	75.6756756756757	1	3032x16441_95_1_14i	3032	16441	CC017	CC041	CC017xCC041
2958	3032x16441_0103	3032x16441	103	1_14i	FALSE	flu	2014-01-06	29	22.7	20.5	90.3083700440529	1	3032x16441_103_1_14i	3032	16441	CC017	CC041	CC017xCC041
2959	3032x16441_0104	3032x16441	104	1_14i	FALSE	flu	2014-01-06	29	24.4	17.3	70.9016393442623	1	3032x16441_104_1_14i	3032	16441	CC017	CC041	CC017xCC041
4129	3154x16012_0048	3154x16012	48	7_15viii	FALSE	flu	2015-07-20	29	25.2	17.9	71.031746031746	1	3154x16012_48_7_15viii	3154	16012	CC015	CC059	CC015xCC059
4130	3154x16012_0051	3154x16012	51	7_15viii	FALSE	flu	2015-07-20	29	24	17.1	71.25	1	3154x16012_51_7_15viii	3154	16012	CC015	CC059	CC015xCC059
4131	3154x16012_0052	3154x16012	52	7_15viii	FALSE	flu	2015-07-20	29	22.5	16.9	75.1111111111111	1	3154x16012_52_7_15viii	3154	16012	CC015	CC059	CC015xCC059
2341	3154x16012_0068	3154x16012	68	7_15vii	FALSE	flu	2015-07-20	45	16.1	11.8	73.2919254658385	0	3154x16012_68_7_15vii	3154	16012	CC015	CC059	CC015xCC059
2329	3154x16012_0070	3154x16012	70	7_15vii	FALSE	flu	2015-07-20	15	18.2	14.6	80.2197802197802	0	3154x16012_70_7_15vii	3154	16012	CC015	CC059	CC015xCC059
2342	3154x16012_0073	3154x16012	73	7_15vii	FALSE	flu	2015-07-20	45	20.5	16.1	78.5365853658537	0	3154x16012_73_7_15vii	3154	16012	CC015	CC059	CC015xCC059
2343	3154x16012_0075	3154x16012	75	7_15vii	FALSE	flu	2015-07-20	45	26.8	24.7	92.1641791044776	0	3154x16012_75_7_15vii	3154	16012	CC015	CC059	CC015xCC059
2330	3154x16012_0077	3154x16012	77	7_15vii	FALSE	flu	2015-07-20	15	27.2	22.7	83.4558823529412	0	3154x16012_77_7_15vii	3154	16012	CC015	CC059	CC015xCC059
2331	3154x16012_0080	3154x16012	80	7_15vii	FALSE	flu	2015-07-20	15	18.6	16.4	88.1720430107527	0	3154x16012_80_7_15vii	3154	16012	CC015	CC059	CC015xCC059
2344	3154x16012_0086	3154x16012	86	7_15vii	FALSE	flu	2015-07-20	7	17.7	15.6	88.135593220339	0	3154x16012_86_7_15vii	3154	16012	CC015	CC059	CC015xCC059
2345	3154x16012_0090	3154x16012	90	7_15vii	FALSE	flu	2015-07-20	7	18.6	15	80.6451612903226	0	3154x16012_90_7_15vii	3154	16012	CC015	CC059	CC015xCC059
2346	3154x16012_0091	3154x16012	91	7_15vii	FALSE	flu	2015-07-20	7	21.4	18.1	84.5794392523365	0	3154x16012_91_7_15vii	3154	16012	CC015	CC059	CC015xCC059
2644	3154x16012_0097	3154x16012	97	8_15viii	FALSE	flu	2015-08-17	10	22.5	18.7	83.1111111111111	0	3154x16012_97_8_15viii	3154	16012	CC015	CC059	CC015xCC059
2645	3154x16012_0101	3154x16012	101	8_15viii	FALSE	flu	2015-08-17	10	24.4	22.3	91.3934426229508	0	3154x16012_101_8_15viii	3154	16012	CC015	CC059	CC015xCC059
2646	3154x16012_0102	3154x16012	102	8_15viii	FALSE	flu	2015-08-17	10	19.4	16.6	85.5670103092784	0	3154x16012_102_8_15viii	3154	16012	CC015	CC059	CC015xCC059
381	3154x3609_0040	3154x3609	40	10_13x	FALSE	flu	2013-10-14	15	14.1	13.65	96.8085106382979	0	3154x3609_40_10_13x	3154	3609	CC015	CC018	CC015xCC018
382	3154x3609_0041	3154x3609	41	10_13x	FALSE	flu	2013-10-14	15	16.5	14.55	88.1818181818182	0	3154x3609_41_10_13x	3154	3609	CC015	CC018	CC015xCC018
383	3154x3609_0045	3154x3609	45	10_13x	FALSE	flu	2013-10-14	15	17.05	15.4	90.3225806451613	0	3154x3609_45_10_13x	3154	3609	CC015	CC018	CC015xCC018
814	3154x3609_0097	3154x3609	97	12_13xii	FALSE	flu	2013-12-09	10	16.25	14.8	91.0769230769231	0	3154x3609_97_12_13xii	3154	3609	CC015	CC018	CC015xCC018
815	3154x3609_0098	3154x3609	98	12_13xii	FALSE	flu	2013-12-09	10	19.5	17.6	90.2564102564103	0	3154x3609_98_12_13xii	3154	3609	CC015	CC018	CC015xCC018
816	3154x3609_0104	3154x3609	104	12_13xii	FALSE	flu	2013-12-09	10	19.25	18.8	97.6623376623377	0	3154x3609_104_12_13xii	3154	3609	CC015	CC018	CC015xCC018
96	3154x3609_0119	3154x3609	119	1_14i	FALSE	flu	2014-01-20	7	21.89	22.45	102.558245774326	0	3154x3609_119_1_14i	3154	3609	CC015	CC018	CC015xCC018
97	3154x3609_0124	3154x3609	124	1_14i	FALSE	flu	2014-01-20	7	14.89	14.45	97.0449966420416	0	3154x3609_124_1_14i	3154	3609	CC015	CC018	CC015xCC018
98	3154x3609_0125	3154x3609	125	1_14i	FALSE	flu	2014-01-20	7	16.66	15.15	90.9363745498199	0	3154x3609_125_1_14i	3154	3609	CC015	CC018	CC015xCC018
99	3154x3609_0126	3154x3609	126	1_14i	FALSE	flu	2014-01-20	7	15.34	14.1	91.9165580182529	0	3154x3609_126_1_14i	3154	3609	CC015	CC018	CC015xCC018
986	3154x3609_0138	3154x3609	138	2_14ii	FALSE	flu	2014-02-19	45	17	14.6	85.8823529411765	0	3154x3609_138_2_14ii	3154	3609	CC015	CC018	CC015xCC018
987	3154x3609_0139	3154x3609	139	2_14ii	FALSE	flu	2014-02-19	45	17.2	16.2	94.1860465116279	0	3154x3609_139_2_14ii	3154	3609	CC015	CC018	CC015xCC018
640	3252x8002_0042	3252x8002	42	11_13xi	FALSE	flu	2013-11-11	10	22.16	20.75	93.6371841155235	0	3252x8002_42_11_13xi	3252	8002	CC011	CC032	CC011xCC032
641	3252x8002_0043	3252x8002	43	11_13xi	FALSE	flu	2013-11-11	10	23.55	21.25	90.2335456475584	0	3252x8002_43_11_13xi	3252	8002	CC011	CC032	CC011xCC032
644	3252x8002_0062	3252x8002	62	11_13xi	FALSE	flu	2013-11-11	15	22.76	22.6	99.2970123022847	0	3252x8002_62_11_13xi	3252	8002	CC011	CC032	CC011xCC032
645	3252x8002_0063	3252x8002	63	11_13xi	FALSE	flu	2013-11-11	15	21.53	20.45	94.9837436135625	0	3252x8002_63_11_13xi	3252	8002	CC011	CC032	CC011xCC032
646	3252x8002_0064	3252x8002	64	11_13xi	FALSE	flu	2013-11-11	15	19.68	19.95	101.371951219512	0	3252x8002_64_11_13xi	3252	8002	CC011	CC032	CC011xCC032
642	3252x8002_0065	3252x8002	65	11_13xi	FALSE	flu	2013-11-11	10	21.27	19.9	93.5590032910202	0	3252x8002_65_11_13xi	3252	8002	CC011	CC032	CC011xCC032
643	3252x8002_0066	3252x8002	66	11_13xi	FALSE	flu	2013-11-11	10	20.22	19.45	96.1918892185954	0	3252x8002_66_11_13xi	3252	8002	CC011	CC032	CC011xCC032
835	3252x8002_0121	3252x8002	121	12_13xii	FALSE	flu	2013-12-09	45	19.6	20.1	102.551020408163	0	3252x8002_121_12_13xii	3252	8002	CC011	CC032	CC011xCC032
836	3252x8002_0122	3252x8002	122	12_13xii	FALSE	flu	2013-12-09	45	22.95	23.2	101.089324618736	0	3252x8002_122_12_13xii	3252	8002	CC011	CC032	CC011xCC032
838	3252x8002_0123	3252x8002	123	12_13xii	FALSE	flu	2013-12-09	7	21.55	20.4	94.6635730858468	0	3252x8002_123_12_13xii	3252	8002	CC011	CC032	CC011xCC032
837	3252x8002_0128	3252x8002	128	12_13xii	FALSE	flu	2013-12-09	45	25.15	23	91.4512922465209	0	3252x8002_128_12_13xii	3252	8002	CC011	CC032	CC011xCC032
839	3252x8002_0132	3252x8002	132	12_13xii	FALSE	flu	2013-12-09	7	21.85	21.15	96.7963386727689	0	3252x8002_132_12_13xii	3252	8002	CC011	CC032	CC011xCC032
840	3252x8002_0136	3252x8002	136	12_13xii	FALSE	flu	2013-12-09	7	27.2	25.95	95.4044117647059	0	3252x8002_136_12_13xii	3252	8002	CC011	CC032	CC011xCC032
2225	3252x8042_0067	3252x8042	67	7_13vii	FALSE	flu	2013-07-22	45	18.82	19.1	101.487778958555	0	3252x8042_67_7_13vii	3252	8042	CC011	CC042	CC011xCC042
2228	3252x8042_0076	3252x8042	76	7_13vii	FALSE	flu	2013-07-22	7	22.44	21.25	94.6969696969697	0	3252x8042_76_7_13vii	3252	8042	CC011	CC042	CC011xCC042
2229	3252x8042_0077	3252x8042	77	7_13vii	FALSE	flu	2013-07-22	7	20.84	18.85	90.4510556621881	0	3252x8042_77_7_13vii	3252	8042	CC011	CC042	CC011xCC042
2226	3252x8042_0078	3252x8042	78	7_13vii	FALSE	flu	2013-07-22	45	22.67	20.4	89.9867666519629	0	3252x8042_78_7_13vii	3252	8042	CC011	CC042	CC011xCC042
2230	3252x8042_0085	3252x8042	85	7_13vii	FALSE	flu	2013-07-22	7	31.7	30.2	95.2681388012618	0	3252x8042_85_7_13vii	3252	8042	CC011	CC042	CC011xCC042
2207	3252x8042_0092	3252x8042	92	7_13vii	FALSE	flu	2013-07-22	15	22.21	20.7	93.2012606933814	0	3252x8042_92_7_13vii	3252	8042	CC011	CC042	CC011xCC042
2208	3252x8042_0093	3252x8042	93	7_13vii	FALSE	flu	2013-07-22	15	20.42	19.25	94.2703232125367	0	3252x8042_93_7_13vii	3252	8042	CC011	CC042	CC011xCC042
2227	3252x8042_0096	3252x8042	96	7_13vii	FALSE	flu	2013-07-22	45	20.58	20.25	98.396501457726	0	3252x8042_96_7_13vii	3252	8042	CC011	CC042	CC011xCC042
2204	3252x8042_0097	3252x8042	97	7_13vii	FALSE	flu	2013-07-22	10	22.55	19.45	86.2527716186253	0	3252x8042_97_7_13vii	3252	8042	CC011	CC042	CC011xCC042
2231	3252x8042_0099	3252x8042	99	7_13vii	FALSE	flu	2013-07-22	7	21.47	21.2	98.7424312994877	0	3252x8042_99_7_13vii	3252	8042	CC011	CC042	CC011xCC042
2232	3252x8042_0120	3252x8042	120	7_13vii	FALSE	flu	2013-07-22	7	19.63	18.9	96.2812022414671	0	3252x8042_120_7_13vii	3252	8042	CC011	CC042	CC011xCC042
2233	3252x8042_0121	3252x8042	121	7_13vii	FALSE	flu	2013-07-22	7	19.34	18.85	97.4663908996898	0	3252x8042_121_7_13vii	3252	8042	CC011	CC042	CC011xCC042
2209	3252x8042_0123	3252x8042	123	7_13vii	FALSE	flu	2013-07-22	15	21.13	21.2	100.331282536678	0	3252x8042_123_7_13vii	3252	8042	CC011	CC042	CC011xCC042
2205	3252x8042_0134	3252x8042	134	7_13vii	FALSE	flu	2013-07-22	10	22.17	21.05	94.9481281010374	0	3252x8042_134_7_13vii	3252	8042	CC011	CC042	CC011xCC042
2206	3252x8042_0137	3252x8042	137	7_13vii	FALSE	flu	2013-07-22	10	22.18	21.15	95.356176735798	0	3252x8042_137_7_13vii	3252	8042	CC011	CC042	CC011xCC042
6301	3260x1566_0045	3260x1566	45	12_15xv	FALSE	flu	2015-12-07	29	19.2	19.2	100	1	3260x1566_45_12_15xv	3260	1566	CC075	CC021	CC075xCC021
6302	3260x1566_0046	3260x1566	46	12_15xv	FALSE	flu	2015-12-07	29	23.1	20.2	87.4458874458874	1	3260x1566_46_12_15xv	3260	1566	CC075	CC021	CC075xCC021
6303	3260x1566_0048	3260x1566	48	12_15xv	FALSE	flu	2015-12-07	29	20.6	17.3	83.9805825242718	1	3260x1566_48_12_15xv	3260	1566	CC075	CC021	CC075xCC021
2059	3260x5035_0001	3260x5035	1	6_15vi	FALSE	flu	2015-06-15	10	21.1	19.7	93.3649289099526	0	3260x5035_1_6_15vi	3260	5035	CC075	CC035	CC075xCC035
2060	3260x5035_0002	3260x5035	2	6_15vi	FALSE	flu	2015-06-15	10	21.1	21	99.5260663507109	0	3260x5035_2_6_15vi	3260	5035	CC075	CC035	CC075xCC035
2062	3260x5035_0005	3260x5035	5	6_15vi	FALSE	flu	2015-06-15	15	20.8	19.5	93.75	0	3260x5035_5_6_15vi	3260	5035	CC075	CC035	CC075xCC035
2063	3260x5035_0021	3260x5035	21	6_15vi	FALSE	flu	2015-06-15	15	22.3	20.6	92.3766816143498	0	3260x5035_21_6_15vi	3260	5035	CC075	CC035	CC075xCC035
2064	3260x5035_0022	3260x5035	22	6_15vi	FALSE	flu	2015-06-15	15	22.4	22.2	99.1071428571429	0	3260x5035_22_6_15vi	3260	5035	CC075	CC035	CC075xCC035
2085	3260x5035_0027	3260x5035	27	6_15vi	FALSE	flu	2015-06-15	7	21	21.5	102.380952380952	0	3260x5035_27_6_15vi	3260	5035	CC075	CC035	CC075xCC035
2082	3260x5035_0029	3260x5035	29	6_15vi	FALSE	flu	2015-06-15	45	18.2	17.7	97.2527472527473	0	3260x5035_29_6_15vi	3260	5035	CC075	CC035	CC075xCC035
2086	3260x5035_0042	3260x5035	42	6_15vi	FALSE	flu	2015-06-15	7	25.2	24.1	95.6349206349206	0	3260x5035_42_6_15vi	3260	5035	CC075	CC035	CC075xCC035
2083	3260x5035_0043	3260x5035	43	6_15vi	FALSE	flu	2015-06-15	45	21.1	21	99.5260663507109	0	3260x5035_43_6_15vi	3260	5035	CC075	CC035	CC075xCC035
2087	3260x5035_0051	3260x5035	51	6_15vi	FALSE	flu	2015-06-15	7	20.8	21.4	102.884615384615	0	3260x5035_51_6_15vi	3260	5035	CC075	CC035	CC075xCC035
2084	3260x5035_0052	3260x5035	52	6_15vi	FALSE	flu	2015-06-15	45	20.3	20.6	101.477832512315	0	3260x5035_52_6_15vi	3260	5035	CC075	CC035	CC075xCC035
3886	3260x5035_0110	3260x5035	110	8_15ix	FALSE	flu	2015-08-03	29	21.2	21.1	99.5283018867925	1	3260x5035_110_8_15ix	3260	5035	CC075	CC035	CC075xCC035
3887	3260x5035_0111	3260x5035	111	8_15ix	FALSE	flu	2015-08-03	29	23.3	20.1	86.2660944206009	1	3260x5035_111_8_15ix	3260	5035	CC075	CC035	CC075xCC035
3888	3260x5035_0112	3260x5035	112	8_15ix	FALSE	flu	2015-08-03	29	23.2	21.9	94.3965517241379	1	3260x5035_112_8_15ix	3260	5035	CC075	CC035	CC075xCC035
1713	3393x8052_0009	3393x8052	9	5_14v	FALSE	flu	2014-05-19	10	18	17.95	99.7222222222222	0	3393x8052_9_5_14v	3393	8052	CC057	CC052	CC057xCC052
1714	3393x8052_0010	3393x8052	10	5_14v	FALSE	flu	2014-05-19	10	21.07	19.18	91.0299003322259	0	3393x8052_10_5_14v	3393	8052	CC057	CC052	CC057xCC052
1715	3393x8052_0011	3393x8052	11	5_14v	FALSE	flu	2014-05-19	10	24.59	21.46	87.2712484749898	0	3393x8052_11_5_14v	3393	8052	CC057	CC052	CC057xCC052
2547	3393x8052_0067	3393x8052	67	8_14viii	FALSE	flu	2014-08-18	7	18.1	17.45	96.4088397790055	0	3393x8052_67_8_14viii	3393	8052	CC057	CC052	CC057xCC052
2548	3393x8052_0068	3393x8052	68	8_14viii	FALSE	flu	2014-08-18	7	19.8	18.9	95.4545454545454	0	3393x8052_68_8_14viii	3393	8052	CC057	CC052	CC057xCC052
2537	3393x8052_0069	3393x8052	69	8_14viii	FALSE	flu	2014-08-18	15	23.3	22.6	96.9957081545064	0	3393x8052_69_8_14viii	3393	8052	CC057	CC052	CC057xCC052
2538	3393x8052_0070	3393x8052	70	8_14viii	FALSE	flu	2014-08-18	15	19.75	19.35	97.9746835443038	0	3393x8052_70_8_14viii	3393	8052	CC057	CC052	CC057xCC052
2539	3393x8052_0071	3393x8052	71	8_14viii	FALSE	flu	2014-08-18	15	24	24	100	0	3393x8052_71_8_14viii	3393	8052	CC057	CC052	CC057xCC052
2543	3393x8052_0079	3393x8052	79	8_14viii	FALSE	flu	2014-08-18	45	23.95	23.8	99.3736951983299	0	3393x8052_79_8_14viii	3393	8052	CC057	CC052	CC057xCC052
2549	3393x8052_0082	3393x8052	82	8_14viii	FALSE	flu	2014-08-18	7	25.75	24.4	94.7572815533981	0	3393x8052_82_8_14viii	3393	8052	CC057	CC052	CC057xCC052
2544	3393x8052_0090	3393x8052	90	8_14viii	FALSE	flu	2014-08-18	45	19.25	18.3	95.0649350649351	0	3393x8052_90_8_14viii	3393	8052	CC057	CC052	CC057xCC052
2545	3393x8052_0091	3393x8052	91	8_14viii	FALSE	flu	2014-08-18	45	20.35	20.9	102.702702702703	0	3393x8052_91_8_14viii	3393	8052	CC057	CC052	CC057xCC052
2546	3393x8052_0092	3393x8052	92	8_14viii	FALSE	flu	2014-08-18	45	21.8	20.8	95.4128440366973	0	3393x8052_92_8_14viii	3393	8052	CC057	CC052	CC057xCC052
3754	3393x8052_0100	3393x8052	100	9_14ix	FALSE	flu	2014-09-01	29	25.9	24.5	94.5945945945946	1	3393x8052_100_9_14ix	3393	8052	CC057	CC052	CC057xCC052
3755	3393x8052_0101	3393x8052	101	9_14ix	FALSE	flu	2014-09-01	29	26.2	24.5	93.5114503816794	1	3393x8052_101_9_14ix	3393	8052	CC057	CC052	CC057xCC052
3756	3393x8052_0102	3393x8052	102	9_14ix	FALSE	flu	2014-09-01	29	22.9	22.6	98.6899563318777	1	3393x8052_102_9_14ix	3393	8052	CC057	CC052	CC057xCC052
2562	3415x16012_0044	3415x16012	44	8_14viii	FALSE	flu	2014-08-18	7	23.45	19	81.0234541577825	0	3415x16012_44_8_14viii	3415	16012	CC014	CC059	CC014xCC059
2564	3415x16012_0046	3415x16012	46	8_14viii	FALSE	flu	2014-08-18	7	22.05	16.45	74.6031746031746	0	3415x16012_46_8_14viii	3415	16012	CC014	CC059	CC014xCC059
3637	3415x16012_0090	3415x16012	90	11_14xi	FALSE	flu	2014-11-03	29	25.1	22	87.6494023904382	1	3415x16012_90_11_14xi	3415	16012	CC014	CC059	CC014xCC059
3638	3415x16012_0091	3415x16012	91	11_14xi	FALSE	flu	2014-11-03	29	20.7	14.1	68.1159420289855	1	3415x16012_91_11_14xi	3415	16012	CC014	CC059	CC014xCC059
3986	3460x16750_0001	3460x16750	1	1_15i	FALSE	flu	2015-01-05	29	26	23.7	91.1538461538462	1	3460x16750_1_1_15i	3460	16750	CC060	CC006	CC060xCC006
3987	3460x16750_0024	3460x16750	24	1_15i	FALSE	flu	2015-01-05	29	24.9	21.4	85.9437751004016	1	3460x16750_24_1_15i	3460	16750	CC060	CC006	CC060xCC006
3988	3460x16750_0025	3460x16750	25	1_15i	FALSE	flu	2015-01-05	29	25.9	22.8	88.030888030888	1	3460x16750_25_1_15i	3460	16750	CC060	CC006	CC060xCC006
1113	3460x16750_0063	3460x16750	63	2_15ii	FALSE	flu	2015-02-15	7	22.4	20.7	92.4107142857143	0	3460x16750_63_2_15ii	3460	16750	CC060	CC006	CC060xCC006
1114	3460x16750_0077	3460x16750	77	2_15ii	FALSE	flu	2015-02-15	7	19.7	18.5	93.9086294416244	0	3460x16750_77_2_15ii	3460	16750	CC060	CC006	CC060xCC006
1099	3460x16750_0078	3460x16750	78	2_15ii	FALSE	flu	2015-02-15	15	18.8	17.9	95.2127659574468	0	3460x16750_78_2_15ii	3460	16750	CC060	CC006	CC060xCC006
1100	3460x16750_0079	3460x16750	79	2_15ii	FALSE	flu	2015-02-15	15	22.7	21.2	93.3920704845815	0	3460x16750_79_2_15ii	3460	16750	CC060	CC006	CC060xCC006
1098	3460x16750_0080	3460x16750	80	2_15ii	FALSE	flu	2015-02-15	10	20.9	20.7	99.0430622009569	0	3460x16750_80_2_15ii	3460	16750	CC060	CC006	CC060xCC006
1111	3460x16750_0081	3460x16750	81	2_15ii	FALSE	flu	2015-02-15	45	20.3	19.5	96.0591133004926	0	3460x16750_81_2_15ii	3460	16750	CC060	CC006	CC060xCC006
1115	3460x16750_0085	3460x16750	85	2_15ii	FALSE	flu	2015-02-15	7	23.8	20.7	86.9747899159664	0	3460x16750_85_2_15ii	3460	16750	CC060	CC006	CC060xCC006
1101	3460x16750_0086	3460x16750	86	2_15ii	FALSE	flu	2015-02-15	15	25.4	23.6	92.9133858267717	0	3460x16750_86_2_15ii	3460	16750	CC060	CC006	CC060xCC006
1112	3460x16750_0087	3460x16750	87	2_15ii	FALSE	flu	2015-02-15	45	25.2	24.7	98.015873015873	0	3460x16750_87_2_15ii	3460	16750	CC060	CC006	CC060xCC006
1273	3460x16750_0104	3460x16750	104	3_15iii	FALSE	flu	2015-03-16	7	19.3	18	93.2642487046632	0	3460x16750_104_3_15iii	3460	16750	CC060	CC006	CC060xCC006
1274	3460x16750_0113	3460x16750	113	3_15iii	FALSE	flu	2015-03-16	7	21.9	19.5	89.041095890411	0	3460x16750_113_3_15iii	3460	16750	CC060	CC006	CC060xCC006
1275	3460x16750_0117	3460x16750	117	3_15iii	FALSE	flu	2015-03-16	7	20.6	17.6	85.4368932038835	0	3460x16750_117_3_15iii	3460	16750	CC060	CC006	CC060xCC006
543	3564x16785_0091	3564x16785	91	10_15x	FALSE	flu	2015-10-19	10	18.8	16.9	89.8936170212766	0	3564x16785_91_10_15x	3564	16785	CC029	CC071	CC029xCC071
544	3564x16785_0098	3564x16785	98	10_15x	FALSE	flu	2015-10-19	10	18.1	16.8	92.817679558011	0	3564x16785_98_10_15x	3564	16785	CC029	CC071	CC029xCC071
545	3564x16785_0111	3564x16785	111	10_15x	FALSE	flu	2015-10-19	10	18.9	17.7	93.6507936507937	0	3564x16785_111_10_15x	3564	16785	CC029	CC071	CC029xCC071
8381	3564x16785_0152	3564x16785	152	02_16ii	FALSE	flu	2016-02-01	29	16	12.2	76.25	1	3564x16785_152_02_16ii	3564	16785	CC029	CC071	CC029xCC071
8382	3564x16785_0158	3564x16785	158	02_16ii	FALSE	flu	2016-02-01	29	16	13.6	85	1	3564x16785_158_02_16ii	3564	16785	CC029	CC071	CC029xCC071
8383	3564x16785_0159	3564x16785	159	02_16ii	FALSE	flu	2016-02-01	29	17.3	15.9	91.9075144508671	1	3564x16785_159_02_16ii	3564	16785	CC029	CC071	CC029xCC071
1276	3564x8027_0002	3564x8027	2	3_15iii	FALSE	flu	2015-03-16	10	17.9	18.6	103.91061452514	0	3564x8027_2_3_15iii	3564	8027	CC029	CC027	CC029xCC027
1279	3564x8027_0009	3564x8027	9	3_15iii	FALSE	flu	2015-03-16	15	19.8	18.5	93.4343434343434	0	3564x8027_9_3_15iii	3564	8027	CC029	CC027	CC029xCC027
1277	3564x8027_0016	3564x8027	16	3_15iii	FALSE	flu	2015-03-16	10	19.5	20.6	105.641025641026	0	3564x8027_16_3_15iii	3564	8027	CC029	CC027	CC029xCC027
1280	3564x8027_0018	3564x8027	18	3_15iii	FALSE	flu	2015-03-16	15	19.5	19.2	98.4615384615385	0	3564x8027_18_3_15iii	3564	8027	CC029	CC027	CC029xCC027
1278	3564x8027_0020	3564x8027	20	3_15iii	FALSE	flu	2015-03-16	10	16.7	16.3	97.6047904191617	0	3564x8027_20_3_15iii	3564	8027	CC029	CC027	CC029xCC027
1281	3564x8027_0025	3564x8027	25	3_15iii	FALSE	flu	2015-03-16	15	16.8	16	95.2380952380952	0	3564x8027_25_3_15iii	3564	8027	CC029	CC027	CC029xCC027
1297	3564x8027_0047	3564x8027	47	3_15iii	FALSE	flu	2015-03-16	45	13.2	15.6	118.181818181818	0	3564x8027_47_3_15iii	3564	8027	CC029	CC027	CC029xCC027
1298	3564x8027_0048	3564x8027	48	3_15iii	FALSE	flu	2015-03-16	45	16.1	17.1	106.211180124224	0	3564x8027_48_3_15iii	3564	8027	CC029	CC027	CC029xCC027
1301	3564x8027_0049	3564x8027	49	3_15iii	FALSE	flu	2015-03-16	7	18.3	17.8	97.2677595628415	0	3564x8027_49_3_15iii	3564	8027	CC029	CC027	CC029xCC027
1299	3564x8027_0053	3564x8027	53	3_15iii	FALSE	flu	2015-03-16	45	13.3	15.3	115.037593984962	0	3564x8027_53_3_15iii	3564	8027	CC029	CC027	CC029xCC027
1300	3564x8027_0054	3564x8027	54	3_15iii	FALSE	flu	2015-03-16	45	15.9	15.8	99.3710691823899	0	3564x8027_54_3_15iii	3564	8027	CC029	CC027	CC029xCC027
1302	3564x8027_0055	3564x8027	55	3_15iii	FALSE	flu	2015-03-16	7	16.2	16.7	103.086419753086	0	3564x8027_55_3_15iii	3564	8027	CC029	CC027	CC029xCC027
1303	3564x8027_0056	3564x8027	56	3_15iii	FALSE	flu	2015-03-16	7	14.9	15.4	103.355704697987	0	3564x8027_56_3_15iii	3564	8027	CC029	CC027	CC029xCC027
4428	3564x8027_0068	3564x8027	68	4_15iv	FALSE	flu	2015-04-06	29	16.7	16.3	97.6047904191617	1	3564x8027_68_4_15iv	3564	8027	CC029	CC027	CC029xCC027
4429	3564x8027_0076	3564x8027	76	4_15iv	FALSE	flu	2015-04-06	29	16.9	17.7	104.733727810651	1	3564x8027_76_4_15iv	3564	8027	CC029	CC027	CC029xCC027
4430	3564x8027_0077	3564x8027	77	4_15iv	FALSE	flu	2015-04-06	29	18	17.1	95	1	3564x8027_77_4_15iv	3564	8027	CC029	CC027	CC029xCC027
653	3609x5119_0031	3609x5119	31	11_13xi	FALSE	flu	2013-11-11	15	18.72	17.65	94.284188034188	0	3609x5119_31_11_13xi	3609	5119	CC018	CC065	CC018xCC065
650	3609x5119_0041	3609x5119	41	11_13xi	FALSE	flu	2013-11-11	10	19.4	18.65	96.1340206185567	0	3609x5119_41_11_13xi	3609	5119	CC018	CC065	CC018xCC065
651	3609x5119_0042	3609x5119	42	11_13xi	FALSE	flu	2013-11-11	10	20.4	19.25	94.3627450980392	0	3609x5119_42_11_13xi	3609	5119	CC018	CC065	CC018xCC065
652	3609x5119_0051	3609x5119	51	11_13xi	FALSE	flu	2013-11-11	10	16.3	15.2	93.2515337423313	0	3609x5119_51_11_13xi	3609	5119	CC018	CC065	CC018xCC065
654	3609x5119_0052	3609x5119	52	11_13xi	FALSE	flu	2013-11-11	15	18.47	16	86.6269626421224	0	3609x5119_52_11_13xi	3609	5119	CC018	CC065	CC018xCC065
655	3609x5119_0053	3609x5119	53	11_13xi	FALSE	flu	2013-11-11	15	17.12	16.7	97.5467289719626	0	3609x5119_53_11_13xi	3609	5119	CC018	CC065	CC018xCC065
656	3609x5119_0054	3609x5119	54	11_13xi	FALSE	flu	2013-11-11	15	14.05	13.9	98.932384341637	0	3609x5119_54_11_13xi	3609	5119	CC018	CC065	CC018xCC065
853	3609x5119_0062	3609x5119	62	12_13xii	FALSE	flu	2013-12-09	7	17.3	16.3	94.2196531791907	0	3609x5119_62_12_13xii	3609	5119	CC018	CC065	CC018xCC065
854	3609x5119_0063	3609x5119	63	12_13xii	FALSE	flu	2013-12-09	7	16.9	15.55	92.0118343195266	0	3609x5119_63_12_13xii	3609	5119	CC018	CC065	CC018xCC065
855	3609x5119_0064	3609x5119	64	12_13xii	FALSE	flu	2013-12-09	7	14.3	13.3	93.006993006993	0	3609x5119_64_12_13xii	3609	5119	CC018	CC065	CC018xCC065
850	3609x5119_0095	3609x5119	95	12_13xii	FALSE	flu	2013-12-09	45	16.65	16.65	100	0	3609x5119_95_12_13xii	3609	5119	CC018	CC065	CC018xCC065
851	3609x5119_0096	3609x5119	96	12_13xii	FALSE	flu	2013-12-09	45	16.65	17.7	106.306306306306	0	3609x5119_96_12_13xii	3609	5119	CC018	CC065	CC018xCC065
852	3609x5119_0097	3609x5119	97	12_13xii	FALSE	flu	2013-12-09	45	19.3	17.8	92.2279792746114	0	3609x5119_97_12_13xii	3609	5119	CC018	CC065	CC018xCC065
2978	3609x5119_0103	3609x5119	103	1_14i	FALSE	flu	2014-01-06	29	20	15.6	78	1	3609x5119_103_1_14i	3609	5119	CC018	CC065	CC018xCC065
2979	3609x5119_0104	3609x5119	104	1_14i	FALSE	flu	2014-01-06	29	19.1	15.2	79.5811518324607	1	3609x5119_104_1_14i	3609	5119	CC018	CC065	CC018xCC065
2980	3609x5119_0122	3609x5119	122	1_14i	FALSE	flu	2014-01-06	29	20.2	18	89.1089108910891	1	3609x5119_122_1_14i	3609	5119	CC018	CC065	CC018xCC065
871	3609x5489_0005	3609x5489	5	12_13xii	FALSE	flu	2013-12-09	45	18.5	17.15	92.7027027027027	0	3609x5489_5_12_13xii	3609	5489	CC018	CC009	CC018xCC009
856	3609x5489_0006	3609x5489	6	12_13xii	FALSE	flu	2013-12-09	10	20.45	19.6	95.8435207823961	0	3609x5489_6_12_13xii	3609	5489	CC018	CC009	CC018xCC009
857	3609x5489_0007	3609x5489	7	12_13xii	FALSE	flu	2013-12-09	10	21.8	19.9	91.2844036697248	0	3609x5489_7_12_13xii	3609	5489	CC018	CC009	CC018xCC009
858	3609x5489_0008	3609x5489	8	12_13xii	FALSE	flu	2013-12-09	10	22.55	21.2	94.0133037694013	0	3609x5489_8_12_13xii	3609	5489	CC018	CC009	CC018xCC009
874	3609x5489_0036	3609x5489	36	12_13xii	FALSE	flu	2013-12-09	45	22.85	21.3	93.2166301969365	0	3609x5489_36_12_13xii	3609	5489	CC018	CC009	CC018xCC009
872	3609x5489_0039	3609x5489	39	12_13xii	FALSE	flu	2013-12-09	45	20.4	20	98.0392156862745	0	3609x5489_39_12_13xii	3609	5489	CC018	CC009	CC018xCC009
877	3609x5489_0041	3609x5489	41	12_13xii	FALSE	flu	2013-12-09	7	23.35	22.55	96.5738758029978	0	3609x5489_41_12_13xii	3609	5489	CC018	CC009	CC018xCC009
878	3609x5489_0042	3609x5489	42	12_13xii	FALSE	flu	2013-12-09	7	22.45	21.2	94.4320712694877	0	3609x5489_42_12_13xii	3609	5489	CC018	CC009	CC018xCC009
879	3609x5489_0043	3609x5489	43	12_13xii	FALSE	flu	2013-12-09	7	30.15	27.1	89.8839137645108	0	3609x5489_43_12_13xii	3609	5489	CC018	CC009	CC018xCC009
873	3609x5489_0044	3609x5489	44	12_13xii	FALSE	flu	2013-12-09	45	20.3	19.25	94.8275862068966	0	3609x5489_44_12_13xii	3609	5489	CC018	CC009	CC018xCC009
875	3609x5489_0064	3609x5489	64	12_13xii	FALSE	flu	2013-12-09	45	21.75	21.9	100.689655172414	0	3609x5489_64_12_13xii	3609	5489	CC018	CC009	CC018xCC009
876	3609x5489_0065	3609x5489	65	12_13xii	FALSE	flu	2013-12-09	45	22.8	20.55	90.1315789473684	0	3609x5489_65_12_13xii	3609	5489	CC018	CC009	CC018xCC009
3038	3609x5489_0099	3609x5489	99	1_14i	FALSE	flu	2014-01-06	29	23.5	22.6	96.1702127659574	1	3609x5489_99_1_14i	3609	5489	CC018	CC009	CC018xCC009
3039	3609x5489_0100	3609x5489	100	1_14i	FALSE	flu	2014-01-06	29	23	22.8	99.1304347826087	1	3609x5489_100_1_14i	3609	5489	CC018	CC009	CC018xCC009
3040	3609x5489_0101	3609x5489	101	1_14i	FALSE	flu	2014-01-06	29	23.8	21.3	89.4957983193277	1	3609x5489_101_1_14i	3609	5489	CC018	CC009	CC018xCC009
3041	3609x5489_0110	3609x5489	110	1_14i	FALSE	flu	2014-01-06	29	22.4	19.1	85.2678571428572	1	3609x5489_110_1_14i	3609	5489	CC018	CC009	CC018xCC009
1447	3609x5489_0202	3609x5489	202	4_14iv	FALSE	flu	2014-04-21	15	27.05	23.55	87.0609981515712	0	3609x5489_202_4_14iv	3609	5489	CC018	CC009	CC018xCC009
1448	3609x5489_0206	3609x5489	206	4_14iv	FALSE	flu	2014-04-21	15	24.4	20.75	85.0409836065574	0	3609x5489_206_4_14iv	3609	5489	CC018	CC009	CC018xCC009
1449	3609x5489_0207	3609x5489	207	4_14iv	FALSE	flu	2014-04-21	15	24.75	22.76	91.959595959596	0	3609x5489_207_4_14iv	3609	5489	CC018	CC009	CC018xCC009
3999	4410x3460_0012	4410x3460	12	1_15i	FALSE	flu	2015-01-05	29	18.6	17.8	95.6989247311828	1	4410x3460_12_1_15i	4410	3460	CC044	CC060	CC044xCC060
4000	4410x3460_0013	4410x3460	13	1_15i	FALSE	flu	2015-01-05	29	18.5	18	97.2972972972973	1	4410x3460_13_1_15i	4410	3460	CC044	CC060	CC044xCC060
4001	4410x3460_0017	4410x3460	17	1_15i	FALSE	flu	2015-01-05	29	19.6	17.6	89.7959183673469	1	4410x3460_17_1_15i	4410	3460	CC044	CC060	CC044xCC060
262	4410x3460_0029	4410x3460	29	1_15i	FALSE	flu	2015-01-19	7	18.1	16.7	92.2651933701657	0	4410x3460_29_1_15i	4410	3460	CC044	CC060	CC044xCC060
263	4410x3460_0037	4410x3460	37	1_15i	FALSE	flu	2015-01-19	7	19	18.2	95.7894736842105	0	4410x3460_37_1_15i	4410	3460	CC044	CC060	CC044xCC060
264	4410x3460_0042	4410x3460	42	1_15i	FALSE	flu	2015-01-19	7	20.8	19.4	93.2692307692308	0	4410x3460_42_1_15i	4410	3460	CC044	CC060	CC044xCC060
265	4410x3460_0046	4410x3460	46	1_15i	FALSE	flu	2015-01-19	7	19.3	17.45	90.4145077720207	0	4410x3460_46_1_15i	4410	3460	CC044	CC060	CC044xCC060
266	4410x3460_0047	4410x3460	47	1_15i	FALSE	flu	2015-01-19	7	19.4	19.15	98.7113402061856	0	4410x3460_47_1_15i	4410	3460	CC044	CC060	CC044xCC060
1116	4410x3460_0051	4410x3460	51	2_15ii	FALSE	flu	2015-02-15	45	19.8	19.7	99.4949494949495	0	4410x3460_51_2_15ii	4410	3460	CC044	CC060	CC044xCC060
1117	4410x3460_0059	4410x3460	59	2_15ii	FALSE	flu	2015-02-15	45	19.3	19.2	99.4818652849741	0	4410x3460_59_2_15ii	4410	3460	CC044	CC060	CC044xCC060
1118	4410x3460_0063	4410x3460	63	2_15ii	FALSE	flu	2015-02-15	45	19	19.3	101.578947368421	0	4410x3460_63_2_15ii	4410	3460	CC044	CC060	CC044xCC060
1304	4410x3460_0085	4410x3460	85	3_15iii	FALSE	flu	2015-03-16	10	19.7	18.7	94.9238578680203	0	4410x3460_85_3_15iii	4410	3460	CC044	CC060	CC044xCC060
1305	4410x3460_0086	4410x3460	86	3_15iii	FALSE	flu	2015-03-16	10	18.3	17.5	95.6284153005465	0	4410x3460_86_3_15iii	4410	3460	CC044	CC060	CC044xCC060
1306	4410x3460_0087	4410x3460	87	3_15iii	FALSE	flu	2015-03-16	10	19.6	18.6	94.8979591836735	0	4410x3460_87_3_15iii	4410	3460	CC044	CC060	CC044xCC060
1307	4410x3460_0088	4410x3460	88	3_15iii	FALSE	flu	2015-03-16	10	20.3	19.9	98.0295566502463	0	4410x3460_88_3_15iii	4410	3460	CC044	CC060	CC044xCC060
1530	4410x3460_0104	4410x3460	104	4_15iv	FALSE	flu	2015-04-20	15	17.5	16.3	93.1428571428571	0	4410x3460_104_4_15iv	4410	3460	CC044	CC060	CC044xCC060
1531	4410x3460_0105	4410x3460	105	4_15iv	FALSE	flu	2015-04-20	15	19.3	19.2	99.4818652849741	0	4410x3460_105_4_15iv	4410	3460	CC044	CC060	CC044xCC060
1532	4410x3460_0110	4410x3460	110	4_15iv	FALSE	flu	2015-04-20	15	18.5	17.3	93.5135135135135	0	4410x3460_110_4_15iv	4410	3460	CC044	CC060	CC044xCC060
1962	477x16912_0003	477x16912	3	6_14vi	FALSE	flu	2014-06-16	7	21.4	18.9	88.3177570093458	0	477x16912_3_6_14vi	477	16912	CC036	CC051	CC036xCC051
1963	477x16912_0004	477x16912	4	6_14vi	FALSE	flu	2014-06-16	7	25.4	22.85	89.9606299212599	0	477x16912_4_6_14vi	477	16912	CC036	CC051	CC036xCC051
1964	477x16912_0012	477x16912	12	6_14vi	FALSE	flu	2014-06-16	7	22	21.2	96.3636363636364	0	477x16912_12_6_14vi	477	16912	CC036	CC051	CC036xCC051
1965	477x16912_0013	477x16912	13	6_14vi	FALSE	flu	2014-06-16	7	21.8	20.4	93.5779816513761	0	477x16912_13_6_14vi	477	16912	CC036	CC051	CC036xCC051
1947	477x16912_0036	477x16912	36	6_14vi	FALSE	flu	2014-06-16	10	20.35	20.1	98.7714987714988	0	477x16912_36_6_14vi	477	16912	CC036	CC051	CC036xCC051
1948	477x16912_0037	477x16912	37	6_14vi	FALSE	flu	2014-06-16	10	20.25	19.8	97.7777777777778	0	477x16912_37_6_14vi	477	16912	CC036	CC051	CC036xCC051
1949	477x16912_0038	477x16912	38	6_14vi	FALSE	flu	2014-06-16	10	20.85	19.2	92.0863309352518	0	477x16912_38_6_14vi	477	16912	CC036	CC051	CC036xCC051
3300	477x16912_0051	477x16912	51	7_14vii	FALSE	flu	2014-07-07	29	23	19.7	85.6521739130435	1	477x16912_51_7_14vii	477	16912	CC036	CC051	CC036xCC051
3301	477x16912_0052	477x16912	52	7_14vii	FALSE	flu	2014-07-07	29	23	21.2	92.1739130434783	1	477x16912_52_7_14vii	477	16912	CC036	CC051	CC036xCC051
3302	477x16912_0063	477x16912	63	7_14vii	FALSE	flu	2014-07-07	29	22.6	18.5	81.858407079646	1	477x16912_63_7_14vii	477	16912	CC036	CC051	CC036xCC051
2285	477x16912_0092	477x16912	92	7_14vii	FALSE	flu	2014-07-21	45	20.67	18.7	90.4692791485244	0	477x16912_92_7_14vii	477	16912	CC036	CC051	CC036xCC051
2279	477x16912_0093	477x16912	93	7_14vii	FALSE	flu	2014-07-21	15	20.81	19.3	92.7438731379145	0	477x16912_93_7_14vii	477	16912	CC036	CC051	CC036xCC051
2280	477x16912_0107	477x16912	107	7_14vii	FALSE	flu	2014-07-21	15	27.32	24.9	91.1420204978038	0	477x16912_107_7_14vii	477	16912	CC036	CC051	CC036xCC051
2281	477x16912_0108	477x16912	108	7_14vii	FALSE	flu	2014-07-21	15	27.65	26.2	94.7558770343581	0	477x16912_108_7_14vii	477	16912	CC036	CC051	CC036xCC051
2286	477x16912_0116	477x16912	116	7_14vii	FALSE	flu	2014-07-21	45	21.77	19.3	88.6541111621497	0	477x16912_116_7_14vii	477	16912	CC036	CC051	CC036xCC051
2287	477x16912_0117	477x16912	117	7_14vii	FALSE	flu	2014-07-21	45	22.54	20.9	92.7240461401952	0	477x16912_117_7_14vii	477	16912	CC036	CC051	CC036xCC051
1322	5035x16785_0022	5035x16785	22	3_15iii	FALSE	flu	2015-03-16	7	18.4	16.5	89.6739130434783	0	5035x16785_22_3_15iii	5035	16785	CC035	CC071	CC035xCC071
1323	5035x16785_0031	5035x16785	31	3_15iii	FALSE	flu	2015-03-16	7	20.3	18.5	91.1330049261084	0	5035x16785_31_3_15iii	5035	16785	CC035	CC071	CC035xCC071
4449	5035x16785_0062	5035x16785	62	4_15iv	FALSE	flu	2015-04-06	29	19	16.9	88.9473684210526	1	5035x16785_62_4_15iv	5035	16785	CC035	CC071	CC035xCC071
4450	5035x16785_0070	5035x16785	70	4_15iv	FALSE	flu	2015-04-06	29	23.8	20.9	87.8151260504202	1	5035x16785_70_4_15iv	5035	16785	CC035	CC071	CC035xCC071
4451	5035x16785_0077	5035x16785	77	4_15iv	FALSE	flu	2015-04-06	29	19	16.7	87.8947368421053	1	5035x16785_77_4_15iv	5035	16785	CC035	CC071	CC035xCC071
1542	5035x16785_0083	5035x16785	83	4_15iv	FALSE	flu	2015-04-20	45	17.4	15.4	88.5057471264368	0	5035x16785_83_4_15iv	5035	16785	CC035	CC071	CC035xCC071
1536	5035x16785_0085	5035x16785	85	4_15iv	FALSE	flu	2015-04-20	15	19.2	16.8	87.5	0	5035x16785_85_4_15iv	5035	16785	CC035	CC071	CC035xCC071
1543	5035x16785_0090	5035x16785	90	4_15iv	FALSE	flu	2015-04-20	45	16.8	14.3	85.1190476190476	0	5035x16785_90_4_15iv	5035	16785	CC035	CC071	CC035xCC071
1537	5035x16785_0092	5035x16785	92	4_15iv	FALSE	flu	2015-04-20	15	19.3	16.5	85.4922279792746	0	5035x16785_92_4_15iv	5035	16785	CC035	CC071	CC035xCC071
1544	5035x16785_0096	5035x16785	96	4_15iv	FALSE	flu	2015-04-20	45	20.5	17.6	85.8536585365854	0	5035x16785_96_4_15iv	5035	16785	CC035	CC071	CC035xCC071
1538	5035x16785_0098	5035x16785	98	4_15iv	FALSE	flu	2015-04-20	15	18.3	16.7	91.2568306010929	0	5035x16785_98_4_15iv	5035	16785	CC035	CC071	CC035xCC071
1533	5035x16785_0099	5035x16785	99	4_15iv	FALSE	flu	2015-04-20	10	18.2	16.1	88.4615384615385	0	5035x16785_99_4_15iv	5035	16785	CC035	CC071	CC035xCC071
1534	5035x16785_0104	5035x16785	104	4_15iv	FALSE	flu	2015-04-20	10	21.5	20.4	94.8837209302325	0	5035x16785_104_4_15iv	5035	16785	CC035	CC071	CC035xCC071
1535	5035x16785_0111	5035x16785	111	4_15iv	FALSE	flu	2015-04-20	10	18.9	16.8	88.8888888888889	0	5035x16785_111_4_15iv	5035	16785	CC035	CC071	CC035xCC071
1189	5080x8024_0028	5080x8024	28	3_14iii	FALSE	flu	2014-03-17	45	18.05	16.1	89.196675900277	0	5080x8024_28_3_14iii	5080	8024	CC034	CC016	CC034xCC016
1190	5080x8024_0029	5080x8024	29	3_14iii	FALSE	flu	2014-03-17	45	18.9	16.8	88.8888888888889	0	5080x8024_29_3_14iii	5080	8024	CC034	CC016	CC034xCC016
1191	5080x8024_0030	5080x8024	30	3_14iii	FALSE	flu	2014-03-17	45	18.75	16.7	89.0666666666667	0	5080x8024_30_3_14iii	5080	8024	CC034	CC016	CC034xCC016
1192	5080x8024_0031	5080x8024	31	3_14iii	FALSE	flu	2014-03-17	45	17.45	16.1	92.2636103151863	0	5080x8024_31_3_14iii	5080	8024	CC034	CC016	CC034xCC016
1457	5080x8024_0035	5080x8024	35	4_14iv	FALSE	flu	2014-04-21	15	20.35	17.5	85.995085995086	0	5080x8024_35_4_14iv	5080	8024	CC034	CC016	CC034xCC016
1458	5080x8024_0036	5080x8024	36	4_14iv	FALSE	flu	2014-04-21	15	20.33	18.07	88.8834235120512	0	5080x8024_36_4_14iv	5080	8024	CC034	CC016	CC034xCC016
1459	5080x8024_0038	5080x8024	38	4_14iv	FALSE	flu	2014-04-21	15	20.68	16.56	80.0773694390716	0	5080x8024_38_4_14iv	5080	8024	CC034	CC016	CC034xCC016
1724	5080x8024_0054	5080x8024	54	5_14v	FALSE	flu	2014-05-19	10	18.8	18.7	99.468085106383	0	5080x8024_54_5_14v	5080	8024	CC034	CC016	CC034xCC016
1725	5080x8024_0055	5080x8024	55	5_14v	FALSE	flu	2014-05-19	10	18.2	16.63	91.3736263736264	0	5080x8024_55_5_14v	5080	8024	CC034	CC016	CC034xCC016
1726	5080x8024_0056	5080x8024	56	5_14v	FALSE	flu	2014-05-19	10	20.82	18.1	86.9356388088377	0	5080x8024_56_5_14v	5080	8024	CC034	CC016	CC034xCC016
666	5119x8018_0086	5119x8018	86	11_13xi	FALSE	flu	2013-11-11	10	20.59	19.9	96.6488586692569	0	5119x8018_86_11_13xi	5119	8018	CC065	CC010	CC065xCC010
667	5119x8018_0090	5119x8018	90	11_13xi	FALSE	flu	2013-11-11	10	21.34	16.05	75.2108716026242	0	5119x8018_90_11_13xi	5119	8018	CC065	CC010	CC065xCC010
668	5119x8018_0091	5119x8018	91	11_13xi	FALSE	flu	2013-11-11	10	23.2	18.5	79.7413793103448	0	5119x8018_91_11_13xi	5119	8018	CC065	CC010	CC065xCC010
886	5119x8018_0103	5119x8018	103	12_13xii	FALSE	flu	2013-12-09	7	29.95	26.3	87.8130217028381	0	5119x8018_103_12_13xii	5119	8018	CC065	CC010	CC065xCC010
887	5119x8018_0104	5119x8018	104	12_13xii	FALSE	flu	2013-12-09	7	27.6	24.95	90.3985507246377	0	5119x8018_104_12_13xii	5119	8018	CC065	CC010	CC065xCC010
888	5119x8018_0105	5119x8018	105	12_13xii	FALSE	flu	2013-12-09	7	28.55	22.45	78.6339754816112	0	5119x8018_105_12_13xii	5119	8018	CC065	CC010	CC065xCC010
889	5119x8018_0106	5119x8018	106	12_13xii	FALSE	flu	2013-12-09	7	23.45	20.85	88.9125799573561	0	5119x8018_106_12_13xii	5119	8018	CC065	CC010	CC065xCC010
100	5119x8018_0124	5119x8018	124	1_14i	FALSE	flu	2014-01-20	15	25.23	21.17	83.9080459770115	0	5119x8018_124_1_14i	5119	8018	CC065	CC010	CC065xCC010
101	5119x8018_0125	5119x8018	125	1_14i	FALSE	flu	2014-01-20	15	27.06	25.55	94.419807834442	0	5119x8018_125_1_14i	5119	8018	CC065	CC010	CC065xCC010
102	5119x8018_0126	5119x8018	126	1_14i	FALSE	flu	2014-01-20	15	27.58	26.4	95.7215373459028	0	5119x8018_126_1_14i	5119	8018	CC065	CC010	CC065xCC010
8389	5306x16521_0087	5306x16521	87	02_16ii	FALSE	flu	2016-02-01	29	25.1	25.6	101.99203187251	1	5306x16521_87_02_16ii	5306	16521	CC062	CC072	CC062xCC072
8390	5306x16521_0090	5306x16521	90	02_16ii	FALSE	flu	2016-02-01	29	27	27.3	101.111111111111	1	5306x16521_90_02_16ii	5306	16521	CC062	CC072	CC062xCC072
8391	5306x16521_0096	5306x16521	96	02_16ii	FALSE	flu	2016-02-01	29	26.7	27.4	102.621722846442	1	5306x16521_96_02_16ii	5306	16521	CC062	CC072	CC062xCC072
8450	5306x5346_0039	5306x5346	39	03_16iii	FALSE	flu	2016-03-07	29	24.4	22.9	93.8524590163935	1	5306x5346_39_03_16iii	5306	5346	CC062	CC046	CC062xCC046
8451	5306x5346_0040	5306x5346	40	03_16iii	FALSE	flu	2016-03-07	29	21.7	21.7	100	1	5306x5346_40_03_16iii	5306	5346	CC062	CC046	CC062xCC046
8452	5306x5346_0041	5306x5346	41	03_16iii	FALSE	flu	2016-03-07	29	21.6	20.3	93.9814814814815	1	5306x5346_41_03_16iii	5306	5346	CC062	CC046	CC062xCC046
3725	5346x16768_0019	5346x16768	19	10_14x	FALSE	flu	2014-10-06	29	20.3	19.2	94.5812807881773	1	5346x16768_19_10_14x	5346	16768	CC046	CC068	CC046xCC068
3726	5346x16768_0020	5346x16768	20	10_14x	FALSE	flu	2014-10-06	29	19.6	17.7	90.3061224489796	1	5346x16768_20_10_14x	5346	16768	CC046	CC068	CC046xCC068
3727	5346x16768_0021	5346x16768	21	10_14x	FALSE	flu	2014-10-06	29	19.6	18.4	93.8775510204081	1	5346x16768_21_10_14x	5346	16768	CC046	CC068	CC046xCC068
447	5346x16768_0089	5346x16768	89	10_14x	FALSE	flu	2014-10-20	15	17.6	16.5	93.75	0	5346x16768_89_10_14x	5346	16768	CC046	CC068	CC046xCC068
448	5346x16768_0095	5346x16768	95	10_14x	FALSE	flu	2014-10-20	15	17	16.5	97.0588235294118	0	5346x16768_95_10_14x	5346	16768	CC046	CC068	CC046xCC068
449	5346x16768_0101	5346x16768	101	10_14x	FALSE	flu	2014-10-20	15	19.1	17.8	93.1937172774869	0	5346x16768_101_10_14x	5346	16768	CC046	CC068	CC046xCC068
691	5346x16768_0108	5346x16768	108	11_14xi	FALSE	flu	2014-11-17	10	19.6	18.5	94.3877551020408	0	5346x16768_108_11_14xi	5346	16768	CC046	CC068	CC046xCC068
692	5346x16768_0116	5346x16768	116	11_14xi	FALSE	flu	2014-11-17	10	19.1	18.2	95.2879581151832	0	5346x16768_116_11_14xi	5346	16768	CC046	CC068	CC046xCC068
687	5346x16768_0124	5346x16768	124	11_14xi	FALSE	flu	2014-11-17	7	19.9	18	90.4522613065327	0	5346x16768_124_11_14xi	5346	16768	CC046	CC068	CC046xCC068
693	5346x16768_0131	5346x16768	131	11_14xi	FALSE	flu	2014-11-17	10	22.1	21.6	97.737556561086	0	5346x16768_131_11_14xi	5346	16768	CC046	CC068	CC046xCC068
688	5346x16768_0137	5346x16768	137	11_14xi	FALSE	flu	2014-11-17	7	20.4	21.1	103.43137254902	0	5346x16768_137_11_14xi	5346	16768	CC046	CC068	CC046xCC068
689	5346x16768_0138	5346x16768	138	11_14xi	FALSE	flu	2014-11-17	7	22	20.8	94.5454545454545	0	5346x16768_138_11_14xi	5346	16768	CC046	CC068	CC046xCC068
684	5346x16768_0149	5346x16768	149	11_14xi	FALSE	flu	2014-11-17	45	15.8	14.9	94.3037974683544	0	5346x16768_149_11_14xi	5346	16768	CC046	CC068	CC046xCC068
685	5346x16768_0150	5346x16768	150	11_14xi	FALSE	flu	2014-11-17	45	17.1	17	99.4152046783626	0	5346x16768_150_11_14xi	5346	16768	CC046	CC068	CC046xCC068
686	5346x16768_0151	5346x16768	151	11_14xi	FALSE	flu	2014-11-17	45	17.5	16.9	96.5714285714286	0	5346x16768_151_11_14xi	5346	16768	CC046	CC068	CC046xCC068
690	5346x16768_0152	5346x16768	152	11_14xi	FALSE	flu	2014-11-17	7	18.6	17.7	95.1612903225806	0	5346x16768_152_11_14xi	5346	16768	CC046	CC068	CC046xCC068
267	5346x16768_0183	5346x16768	183	1_15i	FALSE	flu	2015-01-19	10	18.2	18	98.9010989010989	0	5346x16768_183_1_15i	5346	16768	CC046	CC068	CC046xCC068
268	5346x16768_0184	5346x16768	184	1_15i	FALSE	flu	2015-01-19	10	19.3	18.8	97.4093264248705	0	5346x16768_184_1_15i	5346	16768	CC046	CC068	CC046xCC068
269	5346x16768_0185	5346x16768	185	1_15i	FALSE	flu	2015-01-19	10	16.4	16.1	98.1707317073171	0	5346x16768_185_1_15i	5346	16768	CC046	CC068	CC046xCC068
270	5346x16768_0186	5346x16768	186	1_15i	FALSE	flu	2015-01-19	10	19.5	18.3	93.8461538461538	0	5346x16768_186_1_15i	5346	16768	CC046	CC068	CC046xCC068
271	5346x16768_0187	5346x16768	187	1_15i	FALSE	flu	2015-01-19	10	19.3	18.9	97.9274611398964	0	5346x16768_187_1_15i	5346	16768	CC046	CC068	CC046xCC068
1548	5358x8046_0006	5358x8046	6	4_15iv	FALSE	flu	2015-04-20	7	23.1	18.7	80.9523809523809	0	5358x8046_6_4_15iv	5358	8046	CC058	CC022	CC058xCC022
1549	5358x8046_0014	5358x8046	14	4_15iv	FALSE	flu	2015-04-20	7	19.1	17.7	92.6701570680628	0	5358x8046_14_4_15iv	5358	8046	CC058	CC022	CC058xCC022
1545	5358x8046_0020	5358x8046	20	4_15iv	FALSE	flu	2015-04-20	7	21.3	20.6	96.7136150234742	0	5358x8046_20_4_15iv	5358	8046	CC058	CC022	CC058xCC022
1546	5358x8046_0022	5358x8046	22	4_15iv	FALSE	flu	2015-04-20	7	23.3	23.1	99.1416309012876	0	5358x8046_22_4_15iv	5358	8046	CC058	CC022	CC058xCC022
1547	5358x8046_0024	5358x8046	24	4_15iv	FALSE	flu	2015-04-20	7	21.7	20.3	93.5483870967742	0	5358x8046_24_4_15iv	5358	8046	CC058	CC022	CC058xCC022
1802	5358x8046_0029	5358x8046	29	5_15v	FALSE	flu	2015-05-18	10	19.2	19.3	100.520833333333	0	5358x8046_29_5_15v	5358	8046	CC058	CC022	CC058xCC022
1804	5358x8046_0037	5358x8046	37	5_15v	FALSE	flu	2015-05-18	10	19.9	14	70.3517587939699	0	5358x8046_37_5_15v	5358	8046	CC058	CC022	CC058xCC022
1805	5358x8046_0038	5358x8046	38	5_15v	FALSE	flu	2015-05-18	10	19.5	14	71.7948717948718	0	5358x8046_38_5_15v	5358	8046	CC058	CC022	CC058xCC022
2356	5358x8046_0077	5358x8046	77	7_15vii	FALSE	flu	2015-07-20	45	21.8	16.2	74.3119266055046	0	5358x8046_77_7_15vii	5358	8046	CC058	CC022	CC058xCC022
2357	5358x8046_0078	5358x8046	78	7_15vii	FALSE	flu	2015-07-20	45	20.8	15.4	74.0384615384615	0	5358x8046_78_7_15vii	5358	8046	CC058	CC022	CC058xCC022
2653	5358x8046_0098	5358x8046	98	8_15viii	FALSE	flu	2015-08-17	15	18.5	13.6	73.5135135135135	0	5358x8046_98_8_15viii	5358	8046	CC058	CC022	CC058xCC022
2654	5358x8046_0099	5358x8046	99	8_15viii	FALSE	flu	2015-08-17	15	20.7	16.2	78.2608695652174	0	5358x8046_99_8_15viii	5358	8046	CC058	CC022	CC058xCC022
2655	5358x8046_0101	5358x8046	101	8_15viii	FALSE	flu	2015-08-17	15	21.7	17.7	81.5668202764977	0	5358x8046_101_8_15viii	5358	8046	CC058	CC022	CC058xCC022
2656	5358x8046_0102	5358x8046	102	8_15viii	FALSE	flu	2015-08-17	15	20.4	16.8	82.3529411764706	0	5358x8046_102_8_15viii	5358	8046	CC058	CC022	CC058xCC022
6099	5358x8046_0121	5358x8046	121	09_15xi	FALSE	flu	2015-09-07	29	19.4	13.6	70.1030927835052	1	5358x8046_121_09_15xi	5358	8046	CC058	CC022	CC058xCC022
6100	5358x8046_0122	5358x8046	122	09_15xi	FALSE	flu	2015-09-07	29	17.9	14.3	79.8882681564246	1	5358x8046_122_09_15xi	5358	8046	CC058	CC022	CC058xCC022
6101	5358x8046_0126	5358x8046	126	09_15xi	FALSE	flu	2015-09-07	29	19.6	18.7	95.4081632653061	1	5358x8046_126_09_15xi	5358	8046	CC058	CC022	CC058xCC022
553	5391x13140_0008	5391x13140	8	10_15x	FALSE	flu	2015-10-19	7	19.1	19.4	101.570680628272	0	5391x13140_8_10_15x	5391	13140	CC063	CC001	CC063xCC001
554	5391x13140_0015	5391x13140	15	10_15x	FALSE	flu	2015-10-19	7	19	18.7	98.4210526315789	0	5391x13140_15_10_15x	5391	13140	CC063	CC001	CC063xCC001
555	5391x13140_0016	5391x13140	16	10_15x	FALSE	flu	2015-10-19	7	19.8	20.2	102.020202020202	0	5391x13140_16_10_15x	5391	13140	CC063	CC001	CC063xCC001
1966	5391x15156_0008	5391x15156	8	6_14vi	FALSE	flu	2014-06-16	10	19	19.4	102.105263157895	0	5391x15156_8_6_14vi	5391	15156	CC063	CC002	CC063xCC002
1967	5391x15156_0009	5391x15156	9	6_14vi	FALSE	flu	2014-06-16	10	20.6	21.1	102.427184466019	0	5391x15156_9_6_14vi	5391	15156	CC063	CC002	CC063xCC002
1968	5391x15156_0010	5391x15156	10	6_14vi	FALSE	flu	2014-06-16	10	21.65	21.05	97.2286374133949	0	5391x15156_10_6_14vi	5391	15156	CC063	CC002	CC063xCC002
1969	5391x15156_0011	5391x15156	11	6_14vi	FALSE	flu	2014-06-16	10	22.65	21.8	96.2472406181016	0	5391x15156_11_6_14vi	5391	15156	CC063	CC002	CC063xCC002
2095	5391x15156_0049	5391x15156	49	6_15vi	FALSE	flu	2015-06-15	7	23.8	22.9	96.218487394958	0	5391x15156_49_6_15vi	5391	15156	CC063	CC002	CC063xCC002
2096	5391x15156_0050	5391x15156	50	6_15vi	FALSE	flu	2015-06-15	7	23	23	100	0	5391x15156_50_6_15vi	5391	15156	CC063	CC002	CC063xCC002
2097	5391x15156_0051	5391x15156	51	6_15vi	FALSE	flu	2015-06-15	7	19.8	20	101.010101010101	0	5391x15156_51_6_15vi	5391	15156	CC063	CC002	CC063xCC002
890	5489x16557_0001	5489x16557	1	12_13xii	FALSE	flu	2013-12-09	10	26.45	24.55	92.8166351606805	0	5489x16557_1_12_13xii	5489	16557	CC009	CC040	CC009xCC040
891	5489x16557_0009	5489x16557	9	12_13xii	FALSE	flu	2013-12-09	10	27.4	23.35	85.2189781021898	0	5489x16557_9_12_13xii	5489	16557	CC009	CC040	CC009xCC040
899	5489x16557_0014	5489x16557	14	12_13xii	FALSE	flu	2013-12-09	45	27.95	25.7	91.9499105545617	0	5489x16557_14_12_13xii	5489	16557	CC009	CC040	CC009xCC040
900	5489x16557_0024	5489x16557	24	12_13xii	FALSE	flu	2013-12-09	45	27.45	21.7	79.0528233151184	0	5489x16557_24_12_13xii	5489	16557	CC009	CC040	CC009xCC040
901	5489x16557_0025	5489x16557	25	12_13xii	FALSE	flu	2013-12-09	45	26.35	20.2	76.6603415559772	0	5489x16557_25_12_13xii	5489	16557	CC009	CC040	CC009xCC040
996	5489x16557_0039	5489x16557	39	2_14ii	FALSE	flu	2014-02-19	7	27.05	22	81.3308687615527	0	5489x16557_39_2_14ii	5489	16557	CC009	CC040	CC009xCC040
997	5489x16557_0040	5489x16557	40	2_14ii	FALSE	flu	2014-02-19	7	32.8	31.25	95.2743902439024	0	5489x16557_40_2_14ii	5489	16557	CC009	CC040	CC009xCC040
998	5489x16557_0067	5489x16557	67	2_14ii	FALSE	flu	2014-02-19	7	26.4	23.4	88.6363636363636	0	5489x16557_67_2_14ii	5489	16557	CC009	CC040	CC009xCC040
1193	5489x16557_0074	5489x16557	74	3_14iii	FALSE	flu	2014-03-17	15	32.95	26.45	80.2731411229135	0	5489x16557_74_3_14iii	5489	16557	CC009	CC040	CC009xCC040
1194	5489x16557_0075	5489x16557	75	3_14iii	FALSE	flu	2014-03-17	15	27.55	23.6	85.6624319419238	0	5489x16557_75_3_14iii	5489	16557	CC009	CC040	CC009xCC040
1195	5489x16557_0077	5489x16557	77	3_14iii	FALSE	flu	2014-03-17	15	27.5	23.5	85.4545454545455	0	5489x16557_77_3_14iii	5489	16557	CC009	CC040	CC009xCC040
1196	5489x16557_0078	5489x16557	78	3_14iii	FALSE	flu	2014-03-17	15	32.5	29.6	91.0769230769231	0	5489x16557_78_3_14iii	5489	16557	CC009	CC040	CC009xCC040
2484	8002x3032_0009	8002x3032	9	8_13viii	FALSE	flu	2013-08-19	45	23.25	20.25	87.0967741935484	0	8002x3032_9_8_13viii	8002	3032	CC032	CC017	CC032xCC017
2466	8002x3032_0013	8002x3032	13	8_13viii	FALSE	flu	2013-08-19	15	25.1	20.1	80.0796812749004	0	8002x3032_13_8_13viii	8002	3032	CC032	CC017	CC032xCC017
2467	8002x3032_0014	8002x3032	14	8_13viii	FALSE	flu	2013-08-19	15	25.9	22.3	86.1003861003861	0	8002x3032_14_8_13viii	8002	3032	CC032	CC017	CC032xCC017
2485	8002x3032_0021	8002x3032	21	8_13viii	FALSE	flu	2013-08-19	45	28.8	26.2	90.9722222222222	0	8002x3032_21_8_13viii	8002	3032	CC032	CC017	CC032xCC017
2486	8002x3032_0022	8002x3032	22	8_13viii	FALSE	flu	2013-08-19	45	25.8	23.4	90.6976744186046	0	8002x3032_22_8_13viii	8002	3032	CC032	CC017	CC032xCC017
2468	8002x3032_0039	8002x3032	39	8_13viii	FALSE	flu	2013-08-19	15	24.6	21.9	89.0243902439024	0	8002x3032_39_8_13viii	8002	3032	CC032	CC017	CC032xCC017
2487	8002x3032_0082	8002x3032	82	8_13viii	FALSE	flu	2013-08-19	7	23.9	21.15	88.4937238493724	0	8002x3032_82_8_13viii	8002	3032	CC032	CC017	CC032xCC017
2488	8002x3032_0089	8002x3032	89	8_13viii	FALSE	flu	2013-08-19	7	21.65	17.45	80.6004618937644	0	8002x3032_89_8_13viii	8002	3032	CC032	CC017	CC032xCC017
2489	8002x3032_0090	8002x3032	90	8_13viii	FALSE	flu	2013-08-19	7	22.85	18.75	82.0568927789934	0	8002x3032_90_8_13viii	8002	3032	CC032	CC017	CC032xCC017
2463	8002x3032_0095	8002x3032	95	8_13viii	FALSE	flu	2013-08-19	10	24.65	23.4	94.9290060851927	0	8002x3032_95_8_13viii	8002	3032	CC032	CC017	CC032xCC017
2464	8002x3032_0100	8002x3032	100	8_13viii	FALSE	flu	2013-08-19	10	25.8	22.95	88.953488372093	0	8002x3032_100_8_13viii	8002	3032	CC032	CC017	CC032xCC017
2465	8002x3032_0101	8002x3032	101	8_13viii	FALSE	flu	2013-08-19	10	25.2	24.45	97.0238095238095	0	8002x3032_101_8_13viii	8002	3032	CC032	CC017	CC032xCC017
2490	8002x3032_0116	8002x3032	116	8_13viii	FALSE	flu	2013-08-19	7	21.1	17.9	84.8341232227488	0	8002x3032_116_8_13viii	8002	3032	CC032	CC017	CC032xCC017
2491	8002x3032_0117	8002x3032	117	8_13viii	FALSE	flu	2013-08-19	7	21	18.05	85.9523809523809	0	8002x3032_117_8_13viii	8002	3032	CC032	CC017	CC032xCC017
2492	8002x3032_0118	8002x3032	118	8_13viii	FALSE	flu	2013-08-19	7	21.65	19.75	91.2240184757506	0	8002x3032_118_8_13viii	8002	3032	CC032	CC017	CC032xCC017
902	8002x8010_0001	8002x8010	1	12_13xii	FALSE	flu	2013-12-09	10	22.45	22.25	99.109131403118	0	8002x8010_1_12_13xii	8002	8010	CC032	CC013	CC032xCC013
903	8002x8010_0002	8002x8010	2	12_13xii	FALSE	flu	2013-12-09	10	24.3	23.6	97.119341563786	0	8002x8010_2_12_13xii	8002	8010	CC032	CC013	CC032xCC013
904	8002x8010_0003	8002x8010	3	12_13xii	FALSE	flu	2013-12-09	10	24.15	23.3	96.48033126294	0	8002x8010_3_12_13xii	8002	8010	CC032	CC013	CC032xCC013
905	8002x8010_0012	8002x8010	12	12_13xii	FALSE	flu	2013-12-09	10	25.9	25	96.5250965250965	0	8002x8010_12_12_13xii	8002	8010	CC032	CC013	CC032xCC013
115	8002x8010_0076	8002x8010	76	1_14i	FALSE	flu	2014-01-20	15	24.66	22.55	91.4436334144363	0	8002x8010_76_1_14i	8002	8010	CC032	CC013	CC032xCC013
116	8002x8010_0077	8002x8010	77	1_14i	FALSE	flu	2014-01-20	15	22.4	22.29	99.5089285714286	0	8002x8010_77_1_14i	8002	8010	CC032	CC013	CC032xCC013
117	8002x8010_0078	8002x8010	78	1_14i	FALSE	flu	2014-01-20	15	22.37	22.72	101.564595440322	0	8002x8010_78_1_14i	8002	8010	CC032	CC013	CC032xCC013
112	8002x8010_0087	8002x8010	87	1_14i	FALSE	flu	2014-01-20	10	23.03	24.11	104.689535388624	0	8002x8010_87_1_14i	8002	8010	CC032	CC013	CC032xCC013
113	8002x8010_0088	8002x8010	88	1_14i	FALSE	flu	2014-01-20	10	22.43	22.61	100.802496656264	0	8002x8010_88_1_14i	8002	8010	CC032	CC013	CC032xCC013
114	8002x8010_0089	8002x8010	89	1_14i	FALSE	flu	2014-01-20	10	20.04	20.08	100.199600798403	0	8002x8010_89_1_14i	8002	8010	CC032	CC013	CC032xCC013
3240	8002x8010_0105	8002x8010	105	2_14ii	FALSE	flu	2014-02-03	29	20.5	19.6	95.609756097561	1	8002x8010_105_2_14ii	8002	8010	CC032	CC013	CC032xCC013
3241	8002x8010_0106	8002x8010	106	2_14ii	FALSE	flu	2014-02-03	29	21.9	21.3	97.2602739726027	1	8002x8010_106_2_14ii	8002	8010	CC032	CC013	CC032xCC013
3242	8002x8010_0107	8002x8010	107	2_14ii	FALSE	flu	2014-02-03	29	22.8	22.4	98.2456140350877	1	8002x8010_107_2_14ii	8002	8010	CC032	CC013	CC032xCC013
3243	8002x8010_0108	8002x8010	108	2_14ii	FALSE	flu	2014-02-03	29	22	21.1	95.9090909090909	1	8002x8010_108_2_14ii	8002	8010	CC032	CC013	CC032xCC013
1206	8002x8010_0142	8002x8010	142	3_14iii	FALSE	flu	2014-03-17	7	25	23.25	93	0	8002x8010_142_3_14iii	8002	8010	CC032	CC013	CC032xCC013
1207	8002x8010_0143	8002x8010	143	3_14iii	FALSE	flu	2014-03-17	7	21.75	22.35	102.758620689655	0	8002x8010_143_3_14iii	8002	8010	CC032	CC013	CC032xCC013
1208	8002x8010_0144	8002x8010	144	3_14iii	FALSE	flu	2014-03-17	7	24.9	24.6	98.7951807228916	0	8002x8010_144_3_14iii	8002	8010	CC032	CC013	CC032xCC013
1209	8002x8010_0145	8002x8010	145	3_14iii	FALSE	flu	2014-03-17	7	24.65	24.35	98.7829614604463	0	8002x8010_145_3_14iii	8002	8010	CC032	CC013	CC032xCC013
2249	8004x8043_0009	8004x8043	9	7_13vii	FALSE	flu	2013-07-22	7	27.04	25.5	94.3047337278107	0	8004x8043_9_7_13vii	8004	8043	CC024	CC023	CC024xCC023
2250	8004x8043_0010	8004x8043	10	7_13vii	FALSE	flu	2013-07-22	7	20.42	20.65	101.126346718903	0	8004x8043_10_7_13vii	8004	8043	CC024	CC023	CC024xCC023
2251	8004x8043_0014	8004x8043	14	7_13vii	FALSE	flu	2013-07-22	7	27.22	27.55	101.212343864805	0	8004x8043_14_7_13vii	8004	8043	CC024	CC023	CC024xCC023
2246	8004x8043_0018	8004x8043	18	7_13vii	FALSE	flu	2013-07-22	45	23.29	23.9	102.619149849721	0	8004x8043_18_7_13vii	8004	8043	CC024	CC023	CC024xCC023
2247	8004x8043_0024	8004x8043	24	7_13vii	FALSE	flu	2013-07-22	45	22.3	21.2	95.067264573991	0	8004x8043_24_7_13vii	8004	8043	CC024	CC023	CC024xCC023
2248	8004x8043_0047	8004x8043	47	7_13vii	FALSE	flu	2013-07-22	45	24.68	24.9	100.891410048622	0	8004x8043_47_7_13vii	8004	8043	CC024	CC023	CC024xCC023
2711	8004x8043_0136	8004x8043	136	9_13ix	FALSE	flu	2013-09-15	15	22.8	21.35	93.640350877193	0	8004x8043_136_9_13ix	8004	8043	CC024	CC023	CC024xCC023
2712	8004x8043_0137	8004x8043	137	9_13ix	FALSE	flu	2013-09-15	15	21.26	19.03	89.5108184383819	0	8004x8043_137_9_13ix	8004	8043	CC024	CC023	CC024xCC023
2713	8004x8043_0138	8004x8043	138	9_13ix	FALSE	flu	2013-09-15	15	22.76	20.4	89.6309314586995	0	8004x8043_138_9_13ix	8004	8043	CC024	CC023	CC024xCC023
393	8004x8043_0151	8004x8043	151	10_13x	FALSE	flu	2013-10-21	10	19.45	18.8	96.6580976863753	0	8004x8043_151_10_13x	8004	8043	CC024	CC023	CC024xCC023
394	8004x8043_0152	8004x8043	152	10_13x	FALSE	flu	2013-10-21	10	20.7	20.75	100.24154589372	0	8004x8043_152_10_13x	8004	8043	CC024	CC023	CC024xCC023
395	8004x8043_0153	8004x8043	153	10_13x	FALSE	flu	2013-10-21	10	20.9	19.75	94.4976076555024	0	8004x8043_153_10_13x	8004	8043	CC024	CC023	CC024xCC023
396	8004x8043_0155	8004x8043	155	10_13x	FALSE	flu	2013-10-14	45	21.15	21	99.290780141844	0	8004x8043_155_10_13x	8004	8043	CC024	CC023	CC024xCC023
397	8004x8043_0156	8004x8043	156	10_13x	FALSE	flu	2013-10-14	45	20.55	20.45	99.5133819951338	0	8004x8043_156_10_13x	8004	8043	CC024	CC023	CC024xCC023
398	8004x8043_0157	8004x8043	157	10_13x	FALSE	flu	2013-10-14	45	20.45	21.2	103.667481662592	0	8004x8043_157_10_13x	8004	8043	CC024	CC023	CC024xCC023
2841	8004x8052_0009	8004x8052	9	9_15ix	FALSE	flu	2015-09-21	7	23.2	18.2	78.448275862069	0	8004x8052_9_9_15ix	8004	8052	CC024	CC052	CC024xCC052
2842	8004x8052_0015	8004x8052	15	9_15ix	FALSE	flu	2015-09-21	7	16.7	13.7	82.0359281437126	0	8004x8052_15_9_15ix	8004	8052	CC024	CC052	CC024xCC052
2843	8004x8052_0017	8004x8052	17	9_15ix	FALSE	flu	2015-09-21	7	20.7	17.8	85.9903381642512	0	8004x8052_17_9_15ix	8004	8052	CC024	CC052	CC024xCC052
5998	8004x8052_0042	8004x8052	42	10_15xii	FALSE	flu	2015-10-05	29	17.3	13.8	79.7687861271676	1	8004x8052_42_10_15xii	8004	8052	CC024	CC052	CC024xCC052
5999	8004x8052_0048	8004x8052	48	10_15xii	FALSE	flu	2015-10-05	29	15.9	12.7	79.874213836478	1	8004x8052_48_10_15xii	8004	8052	CC024	CC052	CC024xCC052
6000	8004x8052_0052	8004x8052	52	10_15xii	FALSE	flu	2015-10-05	29	19.3	15.6	80.8290155440415	1	8004x8052_52_10_15xii	8004	8052	CC024	CC052	CC024xCC052
568	8004x8052_0054	8004x8052	54	10_15x	FALSE	flu	2015-10-19	45	18.3	15.9	86.8852459016393	0	8004x8052_54_10_15x	8004	8052	CC024	CC052	CC024xCC052
569	8004x8052_0059	8004x8052	59	10_15x	FALSE	flu	2015-10-19	45	21.7	16.6	76.4976958525346	0	8004x8052_59_10_15x	8004	8052	CC024	CC052	CC024xCC052
570	8004x8052_0060	8004x8052	60	10_15x	FALSE	flu	2015-10-19	45	24.3	18.7	76.9547325102881	0	8004x8052_60_10_15x	8004	8052	CC024	CC052	CC024xCC052
556	8004x8052_0068	8004x8052	68	10_15x	FALSE	flu	2015-10-19	15	17.1	14.2	83.0409356725146	0	8004x8052_68_10_15x	8004	8052	CC024	CC052	CC024xCC052
557	8004x8052_0075	8004x8052	75	10_15x	FALSE	flu	2015-10-19	15	21.4	16.4	76.6355140186916	0	8004x8052_75_10_15x	8004	8052	CC024	CC052	CC024xCC052
2717	8005x8002_0110	8005x8002	110	9_13ix	FALSE	flu	2013-09-15	15	19.86	14.82	74.6223564954683	0	8005x8002_110_9_13ix	8005	8002	CC012	CC032	CC012xCC032
2718	8005x8002_0111	8005x8002	111	9_13ix	FALSE	flu	2013-09-15	15	19.7	19.12	97.0558375634518	0	8005x8002_111_9_13ix	8005	8002	CC012	CC032	CC012xCC032
2719	8005x8002_0116	8005x8002	116	9_13ix	FALSE	flu	2013-09-15	15	21.15	16.73	79.1016548463357	0	8005x8002_116_9_13ix	8005	8002	CC012	CC032	CC012xCC032
417	8005x8002_0147	8005x8002	147	10_13x	FALSE	flu	2013-10-14	45	22.7	21.75	95.8149779735683	0	8005x8002_147_10_13x	8005	8002	CC012	CC032	CC012xCC032
418	8005x8002_0148	8005x8002	148	10_13x	FALSE	flu	2013-10-14	45	24.35	22.85	93.8398357289528	0	8005x8002_148_10_13x	8005	8002	CC012	CC032	CC012xCC032
419	8005x8002_0149	8005x8002	149	10_13x	FALSE	flu	2013-10-14	45	21.85	20.45	93.5926773455378	0	8005x8002_149_10_13x	8005	8002	CC012	CC032	CC012xCC032
402	8005x8002_0156	8005x8002	156	10_13x	FALSE	flu	2013-10-21	10	22.95	20.1	87.5816993464052	0	8005x8002_156_10_13x	8005	8002	CC012	CC032	CC012xCC032
403	8005x8002_0170	8005x8002	170	10_13x	FALSE	flu	2013-10-21	10	22.85	18.4	80.5251641137856	0	8005x8002_170_10_13x	8005	8002	CC012	CC032	CC012xCC032
404	8005x8002_0171	8005x8002	171	10_13x	FALSE	flu	2013-10-21	10	24.35	22.15	90.9650924024641	0	8005x8002_171_10_13x	8005	8002	CC012	CC032	CC012xCC032
421	8005x8002_0172	8005x8002	172	10_13x	FALSE	flu	2013-10-14	7	18.75	17.55	93.6	0	8005x8002_172_10_13x	8005	8002	CC012	CC032	CC012xCC032
422	8005x8002_0178	8005x8002	178	10_13x	FALSE	flu	2013-10-14	7	21	18.85	89.7619047619048	0	8005x8002_178_10_13x	8005	8002	CC012	CC032	CC012xCC032
423	8005x8002_0179	8005x8002	179	10_13x	FALSE	flu	2013-10-14	7	21.25	20.4	96	0	8005x8002_179_10_13x	8005	8002	CC012	CC032	CC012xCC032
3810	8005x8049_0066	8005x8049	66	8_15ix	FALSE	flu	2015-08-03	29	19.7	15	76.1421319796954	1	8005x8049_66_8_15ix	8005	8049	CC012	CC038	CC012xCC038
3811	8005x8049_0070	8005x8049	70	8_15ix	FALSE	flu	2015-08-03	29	17.9	14.6	81.5642458100559	1	8005x8049_70_8_15ix	8005	8049	CC012	CC038	CC012xCC038
3812	8005x8049_0072	8005x8049	72	8_15ix	FALSE	flu	2015-08-03	29	19	16.2	85.2631578947368	1	8005x8049_72_8_15ix	8005	8049	CC012	CC038	CC012xCC038
2661	8005x8049_0077	8005x8049	77	8_15viii	FALSE	flu	2015-08-17	7	17.2	14	81.3953488372093	0	8005x8049_77_8_15viii	8005	8049	CC012	CC038	CC012xCC038
2660	8005x8049_0078	8005x8049	78	8_15viii	FALSE	flu	2015-08-17	7	17	15.1	88.8235294117647	0	8005x8049_78_8_15viii	8005	8049	CC012	CC038	CC012xCC038
2662	8005x8049_0079	8005x8049	79	8_15viii	FALSE	flu	2015-08-17	7	18.7	16.4	87.7005347593583	0	8005x8049_79_8_15viii	8005	8049	CC012	CC038	CC012xCC038
2858	8005x8049_0109	8005x8049	109	9_15ix	FALSE	flu	2015-09-21	7	18.9	17.2	91.005291005291	0	8005x8049_109_9_15ix	8005	8049	CC012	CC038	CC012xCC038
2855	8005x8049_0111	8005x8049	111	9_15ix	FALSE	flu	2015-09-21	45	18	16.3	90.5555555555556	0	8005x8049_111_9_15ix	8005	8049	CC012	CC038	CC012xCC038
2844	8005x8049_0112	8005x8049	112	9_15ix	FALSE	flu	2015-09-21	10	17.8	16.8	94.3820224719101	0	8005x8049_112_9_15ix	8005	8049	CC012	CC038	CC012xCC038
2859	8005x8049_0114	8005x8049	114	9_15ix	FALSE	flu	2015-09-21	7	18.5	17.7	95.6756756756757	0	8005x8049_114_9_15ix	8005	8049	CC012	CC038	CC012xCC038
2860	8005x8049_0115	8005x8049	115	9_15ix	FALSE	flu	2015-09-21	7	18.5	16.1	87.027027027027	0	8005x8049_115_9_15ix	8005	8049	CC012	CC038	CC012xCC038
2856	8005x8049_0121	8005x8049	121	9_15ix	FALSE	flu	2015-09-21	45	19.3	14.7	76.1658031088083	0	8005x8049_121_9_15ix	8005	8049	CC012	CC038	CC012xCC038
2845	8005x8049_0122	8005x8049	122	9_15ix	FALSE	flu	2015-09-21	10	19	15.8	83.1578947368421	0	8005x8049_122_9_15ix	8005	8049	CC012	CC038	CC012xCC038
2849	8005x8049_0123	8005x8049	123	9_15ix	FALSE	flu	2015-09-21	15	19.9	16.6	83.4170854271357	0	8005x8049_123_9_15ix	8005	8049	CC012	CC038	CC012xCC038
2857	8005x8049_0128	8005x8049	128	9_15ix	FALSE	flu	2015-09-21	45	17.7	16.5	93.2203389830509	0	8005x8049_128_9_15ix	8005	8049	CC012	CC038	CC012xCC038
2846	8005x8049_0133	8005x8049	133	9_15ix	FALSE	flu	2015-09-21	10	16.6	13.8	83.1325301204819	0	8005x8049_133_9_15ix	8005	8049	CC012	CC038	CC012xCC038
2847	8005x8049_0134	8005x8049	134	9_15ix	FALSE	flu	2015-09-21	10	16.2	14.4	88.8888888888889	0	8005x8049_134_9_15ix	8005	8049	CC012	CC038	CC012xCC038
2848	8005x8049_0135	8005x8049	135	9_15ix	FALSE	flu	2015-09-21	10	16.5	14.5	87.8787878787879	0	8005x8049_135_9_15ix	8005	8049	CC012	CC038	CC012xCC038
2850	8005x8049_0136	8005x8049	136	9_15ix	FALSE	flu	2015-09-21	15	16.6	14.1	84.9397590361446	0	8005x8049_136_9_15ix	8005	8049	CC012	CC038	CC012xCC038
2851	8005x8049_0137	8005x8049	137	9_15ix	FALSE	flu	2015-09-21	15	16.4	13.3	81.0975609756098	0	8005x8049_137_9_15ix	8005	8049	CC012	CC038	CC012xCC038
3255	8008x8016_0002	8008x8016	2	2_14ii	FALSE	flu	2014-02-03	29	30.8	29.5	95.7792207792208	1	8008x8016_2_2_14ii	8008	8016	CC025	CC028	CC025xCC028
3253	8008x8016_0004	8008x8016	4	2_14ii	FALSE	flu	2014-02-03	29	25.2	23.2	92.0634920634921	1	8008x8016_4_2_14ii	8008	8016	CC025	CC028	CC025xCC028
3254	8008x8016_0005	8008x8016	5	2_14ii	FALSE	flu	2014-02-03	29	22.8	21.9	96.0526315789474	1	8008x8016_5_2_14ii	8008	8016	CC025	CC028	CC025xCC028
121	8008x8016_0096	8008x8016	96	1_14i	FALSE	flu	2014-01-20	10	21.6	21.81	100.972222222222	0	8008x8016_96_1_14i	8008	8016	CC025	CC028	CC025xCC028
122	8008x8016_0097	8008x8016	97	1_14i	FALSE	flu	2014-01-20	10	22.82	22.34	97.8965819456617	0	8008x8016_97_1_14i	8008	8016	CC025	CC028	CC025xCC028
123	8008x8016_0098	8008x8016	98	1_14i	FALSE	flu	2014-01-20	10	23.11	20.7	89.5716140199048	0	8008x8016_98_1_14i	8008	8016	CC025	CC028	CC025xCC028
124	8008x8016_0099	8008x8016	99	1_14i	FALSE	flu	2014-01-20	10	25.08	22.2	88.5167464114833	0	8008x8016_99_1_14i	8008	8016	CC025	CC028	CC025xCC028
1216	8008x8016_0126	8008x8016	126	3_14iii	FALSE	flu	2014-03-17	7	22	21	95.4545454545455	0	8008x8016_126_3_14iii	8008	8016	CC025	CC028	CC025xCC028
1217	8008x8016_0127	8008x8016	127	3_14iii	FALSE	flu	2014-03-17	7	23.75	21.35	89.8947368421053	0	8008x8016_127_3_14iii	8008	8016	CC025	CC028	CC025xCC028
1218	8008x8016_0128	8008x8016	128	3_14iii	FALSE	flu	2014-03-17	7	22.8	22.6	99.1228070175439	0	8008x8016_128_3_14iii	8008	8016	CC025	CC028	CC025xCC028
3099	8008x8016_0146	8008x8016	146	4_14iv	FALSE	flu	2014-04-07	29	20.5	18.5	90.2439024390244	1	8008x8016_146_4_14iv	8008	8016	CC025	CC028	CC025xCC028
3100	8008x8016_0147	8008x8016	147	4_14iv	FALSE	flu	2014-04-07	29	22.5	21.2	94.2222222222222	1	8008x8016_147_4_14iv	8008	8016	CC025	CC028	CC025xCC028
3101	8008x8016_0148	8008x8016	148	4_14iv	FALSE	flu	2014-04-07	29	19.6	19	96.9387755102041	1	8008x8016_148_4_14iv	8008	8016	CC025	CC028	CC025xCC028
1727	8008x8016_0167	8008x8016	167	5_14v	FALSE	flu	2014-05-19	15	26.37	22.9	86.841107318923	0	8008x8016_167_5_14v	8008	8016	CC025	CC028	CC025xCC028
1728	8008x8016_0168	8008x8016	168	5_14v	FALSE	flu	2014-05-19	15	22.1	19.6	88.6877828054299	0	8008x8016_168_5_14v	8008	8016	CC025	CC028	CC025xCC028
1729	8008x8016_0169	8008x8016	169	5_14v	FALSE	flu	2014-05-19	15	25.7	22.3	86.7704280155642	0	8008x8016_169_5_14v	8008	8016	CC025	CC028	CC025xCC028
1730	8008x8016_0170	8008x8016	170	5_14v	FALSE	flu	2014-05-19	15	26.6	24	90.2255639097744	0	8008x8016_170_5_14v	8008	8016	CC025	CC028	CC025xCC028
272	8008x8016_0224	8008x8016	224	1_15i	FALSE	flu	2015-01-19	45	22.5	21.7	96.4444444444444	0	8008x8016_224_1_15i	8008	8016	CC025	CC028	CC025xCC028
273	8008x8016_0230	8008x8016	230	1_15i	FALSE	flu	2015-01-19	45	24.1	23.1	95.850622406639	0	8008x8016_230_1_15i	8008	8016	CC025	CC028	CC025xCC028
274	8008x8016_0231	8008x8016	231	1_15i	FALSE	flu	2015-01-19	45	22.4	21.5	95.9821428571429	0	8008x8016_231_1_15i	8008	8016	CC025	CC028	CC025xCC028
424	8010x16441_0102	8010x16441	102	10_13x	FALSE	flu	2013-10-14	7	23.05	24.85	107.809110629067	0	8010x16441_102_10_13x	8010	16441	CC013	CC041	CC013xCC041
425	8010x16441_0103	8010x16441	103	10_13x	FALSE	flu	2013-10-14	7	22.05	23.15	104.988662131519	0	8010x16441_103_10_13x	8010	16441	CC013	CC041	CC013xCC041
426	8010x16441_0106	8010x16441	106	10_13x	FALSE	flu	2013-10-14	7	20.85	21.7	104.076738609113	0	8010x16441_106_10_13x	8010	16441	CC013	CC041	CC013xCC041
135	8010x16441_0124	8010x16441	124	1_14i	FALSE	flu	2014-01-20	45	26.64	26.5	99.4744744744745	0	8010x16441_124_1_14i	8010	16441	CC013	CC041	CC013xCC041
136	8010x16441_0125	8010x16441	125	1_14i	FALSE	flu	2014-01-20	45	24.04	24.22	100.748752079867	0	8010x16441_125_1_14i	8010	16441	CC013	CC041	CC013xCC041
137	8010x16441_0126	8010x16441	126	1_14i	FALSE	flu	2014-01-20	45	24.48	24.23	98.9787581699346	0	8010x16441_126_1_14i	8010	16441	CC013	CC041	CC013xCC041
125	8010x16441_0138	8010x16441	138	1_14i	FALSE	flu	2014-01-20	10	22.18	23.62	106.492335437331	0	8010x16441_138_1_14i	8010	16441	CC013	CC041	CC013xCC041
126	8010x16441_0139	8010x16441	139	1_14i	FALSE	flu	2014-01-20	10	20.68	22.8	110.251450676983	0	8010x16441_139_1_14i	8010	16441	CC013	CC041	CC013xCC041
127	8010x16441_0146	8010x16441	146	1_14i	FALSE	flu	2014-01-20	10	21.62	21.82	100.925069380204	0	8010x16441_146_1_14i	8010	16441	CC013	CC041	CC013xCC041
128	8010x16441_0147	8010x16441	147	1_14i	FALSE	flu	2014-01-20	10	19.52	20.35	104.252049180328	0	8010x16441_147_1_14i	8010	16441	CC013	CC041	CC013xCC041
1219	8010x16441_0150	8010x16441	150	3_14iii	FALSE	flu	2014-03-17	15	26.35	24.5	92.9791271347248	0	8010x16441_150_3_14iii	8010	16441	CC013	CC041	CC013xCC041
1220	8010x16441_0152	8010x16441	152	3_14iii	FALSE	flu	2014-03-17	15	24.6	24.2	98.3739837398374	0	8010x16441_152_3_14iii	8010	16441	CC013	CC041	CC013xCC041
1221	8010x16441_0153	8010x16441	153	3_14iii	FALSE	flu	2014-03-17	15	24.75	24.2	97.7777777777778	0	8010x16441_153_3_14iii	8010	16441	CC013	CC041	CC013xCC041
1810	8010x16441_0254	8010x16441	254	5_15v	FALSE	flu	2015-05-18	15	23.9	23	96.234309623431	0	8010x16441_254_5_15v	8010	16441	CC013	CC041	CC013xCC041
1811	8010x16441_0258	8010x16441	258	5_15v	FALSE	flu	2015-05-18	15	24	24.4	101.666666666667	0	8010x16441_258_5_15v	8010	16441	CC013	CC041	CC013xCC041
1812	8010x16441_0259	8010x16441	259	5_15v	FALSE	flu	2015-05-18	15	21.9	22.6	103.196347031963	0	8010x16441_259_5_15v	8010	16441	CC013	CC041	CC013xCC041
1806	8010x16441_0267	8010x16441	267	5_15v	FALSE	flu	2015-05-18	10	20.5	21.5	104.878048780488	0	8010x16441_267_5_15v	8010	16441	CC013	CC041	CC013xCC041
1807	8010x16441_0271	8010x16441	271	5_15v	FALSE	flu	2015-05-18	10	19.6	19.8	101.020408163265	0	8010x16441_271_5_15v	8010	16441	CC013	CC041	CC013xCC041
1808	8010x16441_0272	8010x16441	272	5_15v	FALSE	flu	2015-05-18	10	20.9	21	100.478468899522	0	8010x16441_272_5_15v	8010	16441	CC013	CC041	CC013xCC041
1809	8010x16441_0279	8010x16441	279	5_15v	FALSE	flu	2015-05-18	10	21.6	22.2	102.777777777778	0	8010x16441_279_5_15v	8010	16441	CC013	CC041	CC013xCC041
2372	8010x16441_0311	8010x16441	311	7_15vii	FALSE	flu	2015-07-20	45	24.4	23.8	97.5409836065574	0	8010x16441_311_7_15vii	8010	16441	CC013	CC041	CC013xCC041
2373	8010x16441_0312	8010x16441	312	7_15vii	FALSE	flu	2015-07-20	45	23.2	23	99.1379310344828	0	8010x16441_312_7_15vii	8010	16441	CC013	CC041	CC013xCC041
2375	8010x16441_0313	8010x16441	313	7_15vii	FALSE	flu	2015-07-20	7	26.3	25.3	96.1977186311787	0	8010x16441_313_7_15vii	8010	16441	CC013	CC041	CC013xCC041
2374	8010x16441_0316	8010x16441	316	7_15vii	FALSE	flu	2015-07-20	45	20.3	21	103.448275862069	0	8010x16441_316_7_15vii	8010	16441	CC013	CC041	CC013xCC041
2377	8010x16441_0317	8010x16441	317	7_15vii	FALSE	flu	2015-07-20	7	21.4	22.7	106.07476635514	0	8010x16441_317_7_15vii	8010	16441	CC013	CC041	CC013xCC041
3912	8010x16441_0333	8010x16441	333	8_15ix	FALSE	flu	2015-08-03	29	23.2	21.4	92.2413793103448	1	8010x16441_333_8_15ix	8010	16441	CC013	CC041	CC013xCC041
3913	8010x16441_0337	8010x16441	337	8_15ix	FALSE	flu	2015-08-03	29	25	23.9	95.6	1	8010x16441_337_8_15ix	8010	16441	CC013	CC041	CC013xCC041
3914	8010x16441_0342	8010x16441	342	8_15ix	FALSE	flu	2015-08-03	29	23.5	22.8	97.0212765957447	1	8010x16441_342_8_15ix	8010	16441	CC013	CC041	CC013xCC041
1558	8016x8004_0002	8016x8004	2	4_15iv	FALSE	flu	2015-04-20	10	20.9	20.7	99.0430622009569	0	8016x8004_2_4_15iv	8016	8004	CC028	CC024	CC028xCC024
1559	8016x8004_0010	8016x8004	10	4_15iv	FALSE	flu	2015-04-20	10	23.1	20.6	89.1774891774892	0	8016x8004_10_4_15iv	8016	8004	CC028	CC024	CC028xCC024
1560	8016x8004_0011	8016x8004	11	4_15iv	FALSE	flu	2015-04-20	10	23.4	22.2	94.8717948717949	0	8016x8004_11_4_15iv	8016	8004	CC028	CC024	CC028xCC024
1561	8016x8004_0030	8016x8004	30	4_15iv	FALSE	flu	2015-04-20	15	24.7	22.5	91.0931174089069	0	8016x8004_30_4_15iv	8016	8004	CC028	CC024	CC028xCC024
1562	8016x8004_0031	8016x8004	31	4_15iv	FALSE	flu	2015-04-20	15	23.8	22.2	93.2773109243697	0	8016x8004_31_4_15iv	8016	8004	CC028	CC024	CC028xCC024
1563	8016x8004_0035	8016x8004	35	4_15iv	FALSE	flu	2015-04-20	15	28.3	27.5	97.1731448763251	0	8016x8004_35_4_15iv	8016	8004	CC028	CC024	CC028xCC024
1564	8016x8004_0036	8016x8004	36	4_15iv	FALSE	flu	2015-04-20	15	30	27.8	92.6666666666667	0	8016x8004_36_4_15iv	8016	8004	CC028	CC024	CC028xCC024
1580	8016x8004_0038	8016x8004	38	4_15iv	FALSE	flu	2015-04-20	7	20.6	20.2	98.0582524271845	0	8016x8004_38_4_15iv	8016	8004	CC028	CC024	CC028xCC024
1581	8016x8004_0039	8016x8004	39	4_15iv	FALSE	flu	2015-04-20	7	21.3	22	103.286384976526	0	8016x8004_39_4_15iv	8016	8004	CC028	CC024	CC028xCC024
1582	8016x8004_0040	8016x8004	40	4_15iv	FALSE	flu	2015-04-20	7	19.7	19	96.4467005076142	0	8016x8004_40_4_15iv	8016	8004	CC028	CC024	CC028xCC024
1583	8016x8004_0041	8016x8004	41	4_15iv	FALSE	flu	2015-04-20	7	20.7	20.1	97.1014492753623	0	8016x8004_41_4_15iv	8016	8004	CC028	CC024	CC028xCC024
4594	8016x8004_0054	8016x8004	54	5_15v	FALSE	flu	2015-05-04	29	26.3	24.8	94.2965779467681	1	8016x8004_54_5_15v	8016	8004	CC028	CC024	CC028xCC024
4595	8016x8004_0055	8016x8004	55	5_15v	FALSE	flu	2015-05-04	29	25.8	23.8	92.2480620155039	1	8016x8004_55_5_15v	8016	8004	CC028	CC024	CC028xCC024
4596	8016x8004_0056	8016x8004	56	5_15v	FALSE	flu	2015-05-04	29	25.7	24.9	96.8871595330739	1	8016x8004_56_5_15v	8016	8004	CC028	CC024	CC028xCC024
2098	8016x8004_0097	8016x8004	97	6_15vi	FALSE	flu	2015-06-15	45	24.4	23.6	96.7213114754098	0	8016x8004_97_6_15vi	8016	8004	CC028	CC024	CC028xCC024
2099	8016x8004_0098	8016x8004	98	6_15vi	FALSE	flu	2015-06-15	45	27.4	27	98.5401459854015	0	8016x8004_98_6_15vi	8016	8004	CC028	CC024	CC028xCC024
2100	8016x8004_0099	8016x8004	99	6_15vi	FALSE	flu	2015-06-15	45	26.9	26.3	97.7695167286245	0	8016x8004_99_6_15vi	8016	8004	CC028	CC024	CC028xCC024
2378	8016x8004_0120	8016x8004	120	7_15vii	FALSE	flu	2015-07-20	7	30.6	26.4	86.2745098039216	0	8016x8004_120_7_15vii	8016	8004	CC028	CC024	CC028xCC024
2379	8016x8004_0121	8016x8004	121	7_15vii	FALSE	flu	2015-07-20	7	27.3	24.4	89.3772893772894	0	8016x8004_121_7_15vii	8016	8004	CC028	CC024	CC028xCC024
2380	8016x8004_0126	8016x8004	126	7_15vii	FALSE	flu	2015-07-20	7	27	25.7	95.1851851851852	0	8016x8004_126_7_15vii	8016	8004	CC028	CC024	CC028xCC024
2381	8016x8004_0127	8016x8004	127	7_15vii	FALSE	flu	2015-07-20	7	27.5	25.8	93.8181818181818	0	8016x8004_127_7_15vii	8016	8004	CC028	CC024	CC028xCC024
605	8016x8034_0031	8016x8034	31	11_12ii	FALSE	flu	2012-11-12	45	26.3	25.85	98.2889733840304	0	8016x8034_31_11_12ii	8016	8034	CC028	CC030	CC028xCC030
606	8016x8034_0037	8016x8034	37	11_12ii	FALSE	flu	2012-11-12	45	30.6	30.3	99.0196078431373	0	8016x8034_37_11_12ii	8016	8034	CC028	CC030	CC028xCC030
607	8016x8034_0039	8016x8034	39	11_12ii	FALSE	flu	2012-11-12	45	26.3	24.5	93.1558935361217	0	8016x8034_39_11_12ii	8016	8034	CC028	CC030	CC028xCC030
608	8016x8034_0041	8016x8034	41	11_12ii	FALSE	flu	2012-11-12	45	22.4	22.45	100.223214285714	0	8016x8034_41_11_12ii	8016	8034	CC028	CC030	CC028xCC030
609	8016x8034_0042	8016x8034	42	11_12ii	FALSE	flu	2012-11-12	45	25.5	25.95	101.764705882353	0	8016x8034_42_11_12ii	8016	8034	CC028	CC030	CC028xCC030
36	8016x8034_0122	8016x8034	122	1_13i	FALSE	flu	2013-01-21	7	23.3	24.15	103.648068669528	0	8016x8034_122_1_13i	8016	8034	CC028	CC030	CC028xCC030
37	8016x8034_0123	8016x8034	123	1_13i	FALSE	flu	2013-01-21	7	24.85	22.65	91.1468812877264	0	8016x8034_123_1_13i	8016	8034	CC028	CC030	CC028xCC030
38	8016x8034_0124	8016x8034	124	1_13i	FALSE	flu	2013-01-21	7	24.4	24.25	99.3852459016394	0	8016x8034_124_1_13i	8016	8034	CC028	CC030	CC028xCC030
138	8016x8034_0227	8016x8034	227	1_14i	FALSE	flu	2014-01-20	10	27.97	28.45	101.71612441902	0	8016x8034_227_1_14i	8016	8034	CC028	CC030	CC028xCC030
139	8016x8034_0228	8016x8034	228	1_14i	FALSE	flu	2014-01-20	10	24.01	24.72	102.95710120783	0	8016x8034_228_1_14i	8016	8034	CC028	CC030	CC028xCC030
140	8016x8034_0229	8016x8034	229	1_14i	FALSE	flu	2014-01-20	10	25.48	23.97	94.0737833594976	0	8016x8034_229_1_14i	8016	8034	CC028	CC030	CC028xCC030
141	8016x8034_0230	8016x8034	230	1_14i	FALSE	flu	2014-01-20	10	28.06	28.53	101.674982181041	0	8016x8034_230_1_14i	8016	8034	CC028	CC030	CC028xCC030
142	8016x8034_0231	8016x8034	231	1_14i	FALSE	flu	2014-01-20	10	25.92	27.84	107.407407407407	0	8016x8034_231_1_14i	8016	8034	CC028	CC030	CC028xCC030
143	8016x8034_0234	8016x8034	234	1_14i	FALSE	flu	2014-01-20	45	25.45	25.82	101.453831041257	0	8016x8034_234_1_14i	8016	8034	CC028	CC030	CC028xCC030
144	8016x8034_0235	8016x8034	235	1_14i	FALSE	flu	2014-01-20	45	26.25	24.55	93.5238095238095	0	8016x8034_235_1_14i	8016	8034	CC028	CC030	CC028xCC030
145	8016x8034_0241	8016x8034	241	1_14i	FALSE	flu	2014-01-20	45	25.61	25.64	100.117141741507	0	8016x8034_241_1_14i	8016	8034	CC028	CC030	CC028xCC030
146	8016x8034_0252	8016x8034	252	1_14i	FALSE	flu	2014-01-20	45	25.91	23.91	92.2809725974527	0	8016x8034_252_1_14i	8016	8034	CC028	CC030	CC028xCC030
147	8016x8034_0253	8016x8034	253	1_14i	FALSE	flu	2014-01-20	45	23.71	23.05	97.2163644032054	0	8016x8034_253_1_14i	8016	8034	CC028	CC030	CC028xCC030
427	8018x3154_0007	8018x3154	7	10_13x	FALSE	flu	2013-10-14	45	22.05	18.4	83.4467120181406	0	8018x3154_7_10_13x	8018	3154	CC010	CC015	CC010xCC015
428	8018x3154_0012	8018x3154	12	10_13x	FALSE	flu	2013-10-14	45	21.35	18.1	84.7775175644028	0	8018x3154_12_10_13x	8018	3154	CC010	CC015	CC010xCC015
429	8018x3154_0017	8018x3154	17	10_13x	FALSE	flu	2013-10-14	45	22.85	22	96.2800875273523	0	8018x3154_17_10_13x	8018	3154	CC010	CC015	CC010xCC015
430	8018x3154_0018	8018x3154	18	10_13x	FALSE	flu	2013-10-14	45	22.25	18.9	84.9438202247191	0	8018x3154_18_10_13x	8018	3154	CC010	CC015	CC010xCC015
918	8018x3154_0030	8018x3154	30	12_13xii	FALSE	flu	2013-12-09	7	19.1	18.05	94.5026178010471	0	8018x3154_30_12_13xii	8018	3154	CC010	CC015	CC010xCC015
919	8018x3154_0031	8018x3154	31	12_13xii	FALSE	flu	2013-12-09	7	22.3	18.45	82.7354260089686	0	8018x3154_31_12_13xii	8018	3154	CC010	CC015	CC010xCC015
920	8018x3154_0032	8018x3154	32	12_13xii	FALSE	flu	2013-12-09	7	21.3	20.75	97.4178403755868	0	8018x3154_32_12_13xii	8018	3154	CC010	CC015	CC010xCC015
3507	8018x3154_0066	8018x3154	66	3_14iii	FALSE	flu	2014-03-03	29	21.8	15.4	70.6422018348624	1	8018x3154_66_3_14iii	8018	3154	CC010	CC015	CC010xCC015
3508	8018x3154_0067	8018x3154	67	3_14iii	FALSE	flu	2014-03-03	29	20.6	15.1	73.3009708737864	1	8018x3154_67_3_14iii	8018	3154	CC010	CC015	CC010xCC015
3509	8018x3154_0073	8018x3154	73	3_14iii	FALSE	flu	2014-03-03	29	21	14.3	68.0952380952381	1	8018x3154_73_3_14iii	8018	3154	CC010	CC015	CC010xCC015
1463	8018x3154_0095	8018x3154	95	4_14iv	FALSE	flu	2014-04-21	10	21.31	20.92	98.1698732989207	0	8018x3154_95_4_14iv	8018	3154	CC010	CC015	CC010xCC015
1464	8018x3154_0096	8018x3154	96	4_14iv	FALSE	flu	2014-04-21	10	22	17.5	79.5454545454545	0	8018x3154_96_4_14iv	8018	3154	CC010	CC015	CC010xCC015
1465	8018x3154_0097	8018x3154	97	4_14iv	FALSE	flu	2014-04-21	10	22.9	19.77	86.3318777292576	0	8018x3154_97_4_14iv	8018	3154	CC010	CC015	CC010xCC015
1467	8018x3154_0108	8018x3154	108	4_14iv	FALSE	flu	2014-04-21	15	23.33	20.08	86.069438491213	0	8018x3154_108_4_14iv	8018	3154	CC010	CC015	CC010xCC015
1468	8018x3154_0109	8018x3154	109	4_14iv	FALSE	flu	2014-04-21	15	23.05	18.81	81.6052060737527	0	8018x3154_109_4_14iv	8018	3154	CC010	CC015	CC010xCC015
1466	8018x3154_0112	8018x3154	112	4_14iv	FALSE	flu	2014-04-21	15	21.15	15.94	75.3664302600473	0	8018x3154_112_4_14iv	8018	3154	CC010	CC015	CC010xCC015
3701	8021x16072_0020	8021x16072	20	10_14x	FALSE	flu	2014-10-06	29	23.1	19.3	83.5497835497835	1	8021x16072_20_10_14x	8021	16072	CC043	CC037	CC043xCC037
3702	8021x16072_0021	8021x16072	21	10_14x	FALSE	flu	2014-10-06	29	22.8	18.5	81.140350877193	1	8021x16072_21_10_14x	8021	16072	CC043	CC037	CC043xCC037
3703	8021x16072_0026	8021x16072	26	10_14x	FALSE	flu	2014-10-06	29	17.5	14.4	82.2857142857143	1	8021x16072_26_10_14x	8021	16072	CC043	CC037	CC043xCC037
460	8021x16072_0030	8021x16072	30	10_14x	FALSE	flu	2014-10-20	15	19.2	18.1	94.2708333333333	0	8021x16072_30_10_14x	8021	16072	CC043	CC037	CC043xCC037
461	8021x16072_0031	8021x16072	31	10_14x	FALSE	flu	2014-10-20	15	20.8	19.5	93.75	0	8021x16072_31_10_14x	8021	16072	CC043	CC037	CC043xCC037
462	8021x16072_0032	8021x16072	32	10_14x	FALSE	flu	2014-10-20	15	21.3	18.8	88.2629107981221	0	8021x16072_32_10_14x	8021	16072	CC043	CC037	CC043xCC037
466	8021x16072_0050	8021x16072	50	10_14x	FALSE	flu	2014-10-20	45	19.5	18.3	93.8461538461538	0	8021x16072_50_10_14x	8021	16072	CC043	CC037	CC043xCC037
468	8021x16072_0052	8021x16072	52	10_14x	FALSE	flu	2014-10-20	45	18.5	16.8	90.8108108108108	0	8021x16072_52_10_14x	8021	16072	CC043	CC037	CC043xCC037
717	8021x16072_0089	8021x16072	89	11_14xi	FALSE	flu	2014-11-17	10	20	15.3	76.5	0	8021x16072_89_11_14xi	8021	16072	CC043	CC037	CC043xCC037
713	8021x16072_0090	8021x16072	90	11_14xi	FALSE	flu	2014-11-17	7	19.2	16.65	86.71875	0	8021x16072_90_11_14xi	8021	16072	CC043	CC037	CC043xCC037
718	8021x16072_0096	8021x16072	96	11_14xi	FALSE	flu	2014-11-17	10	19.2	16.7	86.9791666666667	0	8021x16072_96_11_14xi	8021	16072	CC043	CC037	CC043xCC037
714	8021x16072_0097	8021x16072	97	11_14xi	FALSE	flu	2014-11-17	7	18.4	16.2	88.0434782608696	0	8021x16072_97_11_14xi	8021	16072	CC043	CC037	CC043xCC037
715	8021x16072_0098	8021x16072	98	11_14xi	FALSE	flu	2014-11-17	7	20	18.9	94.5	0	8021x16072_98_11_14xi	8021	16072	CC043	CC037	CC043xCC037
716	8021x16072_0099	8021x16072	99	11_14xi	FALSE	flu	2014-11-17	7	20.3	18.15	89.4088669950739	0	8021x16072_99_11_14xi	8021	16072	CC043	CC037	CC043xCC037
719	8021x16072_0104	8021x16072	104	11_14xi	FALSE	flu	2014-11-17	10	19.6	17.3	88.265306122449	0	8021x16072_104_11_14xi	8021	16072	CC043	CC037	CC043xCC037
275	8021x16072_0161	8021x16072	161	1_15i	FALSE	flu	2015-01-19	10	19	17.4	91.578947368421	0	8021x16072_161_1_15i	8021	16072	CC043	CC037	CC043xCC037
276	8021x16072_0162	8021x16072	162	1_15i	FALSE	flu	2015-01-19	10	20.5	18.1	88.2926829268293	0	8021x16072_162_1_15i	8021	16072	CC043	CC037	CC043xCC037
277	8021x16072_0165	8021x16072	165	1_15i	FALSE	flu	2015-01-19	10	20.2	18.8	93.0693069306931	0	8021x16072_165_1_15i	8021	16072	CC043	CC037	CC043xCC037
278	8021x16072_0166	8021x16072	166	1_15i	FALSE	flu	2015-01-19	10	19.3	17.4	90.1554404145078	0	8021x16072_166_1_15i	8021	16072	CC043	CC037	CC043xCC037
279	8021x16072_0168	8021x16072	168	1_15i	FALSE	flu	2015-01-19	10	17.8	16.9	94.9438202247191	0	8021x16072_168_1_15i	8021	16072	CC043	CC037	CC043xCC037
280	8021x16072_0169	8021x16072	169	1_15i	FALSE	flu	2015-01-19	10	20.2	19	94.0594059405941	0	8021x16072_169_1_15i	8021	16072	CC043	CC037	CC043xCC037
281	8021x16072_0170	8021x16072	170	1_15i	FALSE	flu	2015-01-19	10	17.6	16.2	92.0454545454545	0	8021x16072_170_1_15i	8021	16072	CC043	CC037	CC043xCC037
1120	8021x16072_0179	8021x16072	179	2_15ii	FALSE	flu	2015-02-15	7	20.9	18.1	86.6028708133971	0	8021x16072_179_2_15ii	8021	16072	CC043	CC037	CC043xCC037
1121	8021x16072_0180	8021x16072	180	2_15ii	FALSE	flu	2015-02-15	7	22.6	19.1	84.5132743362832	0	8021x16072_180_2_15ii	8021	16072	CC043	CC037	CC043xCC037
1122	8021x16072_0186	8021x16072	186	2_15ii	FALSE	flu	2015-02-15	7	18.6	20.3	109.139784946237	0	8021x16072_186_2_15ii	8021	16072	CC043	CC037	CC043xCC037
1119	8021x16072_0190	8021x16072	190	2_15ii	FALSE	flu	2015-02-15	7	22	18.9	85.9090909090909	0	8021x16072_190_2_15ii	8021	16072	CC043	CC037	CC043xCC037
1123	8021x16072_0192	8021x16072	192	2_15ii	FALSE	flu	2015-02-15	7	22.9	16.3	71.17903930131	0	8021x16072_192_2_15ii	8021	16072	CC043	CC037	CC043xCC037
3825	8021x8033_0066	8021x8033	66	8_15ix	FALSE	flu	2015-08-03	29	19.8	16.9	85.3535353535353	1	8021x8033_66_8_15ix	8021	8033	CC043	CC033	CC043xCC033
3826	8021x8033_0069	8021x8033	69	8_15ix	FALSE	flu	2015-08-03	29	24.6	19.8	80.4878048780488	1	8021x8033_69_8_15ix	8021	8033	CC043	CC033	CC043xCC033
3828	8021x8033_0072	8021x8033	72	8_15ix	FALSE	flu	2015-08-03	29	23.9	19.6	82.0083682008368	1	8021x8033_72_8_15ix	8021	8033	CC043	CC033	CC043xCC033
2663	8021x8033_0078	8021x8033	78	8_15viii	FALSE	flu	2015-08-17	7	21.3	19.5	91.5492957746479	0	8021x8033_78_8_15viii	8021	8033	CC043	CC033	CC043xCC033
2664	8021x8033_0079	8021x8033	79	8_15viii	FALSE	flu	2015-08-17	7	24.6	22.4	91.0569105691057	0	8021x8033_79_8_15viii	8021	8033	CC043	CC033	CC043xCC033
2665	8021x8033_0084	8021x8033	84	8_15viii	FALSE	flu	2015-08-17	7	14.7	13.5	91.8367346938776	0	8021x8033_84_8_15viii	8021	8033	CC043	CC033	CC043xCC033
2666	8021x8033_0085	8021x8033	85	8_15viii	FALSE	flu	2015-08-17	7	21.5	18.3	85.1162790697674	0	8021x8033_85_8_15viii	8021	8033	CC043	CC033	CC043xCC033
2864	8021x8033_0092	8021x8033	92	9_15ix	FALSE	flu	2015-09-21	15	21.1	17.6	83.4123222748815	0	8021x8033_92_9_15ix	8021	8033	CC043	CC033	CC043xCC033
2866	8021x8033_0097	8021x8033	97	9_15ix	FALSE	flu	2015-09-21	15	23.4	19.4	82.9059829059829	0	8021x8033_97_9_15ix	8021	8033	CC043	CC033	CC043xCC033
2861	8021x8033_0117	8021x8033	117	9_15ix	FALSE	flu	2015-09-21	10	20.2	16.4	81.1881188118812	0	8021x8033_117_9_15ix	8021	8033	CC043	CC033	CC043xCC033
2862	8021x8033_0120	8021x8033	120	9_15ix	FALSE	flu	2015-09-21	10	19.1	16.7	87.434554973822	0	8021x8033_120_9_15ix	8021	8033	CC043	CC033	CC043xCC033
2863	8021x8033_0121	8021x8033	121	9_15ix	FALSE	flu	2015-09-21	10	18	14.9	82.7777777777778	0	8021x8033_121_9_15ix	8021	8033	CC043	CC033	CC043xCC033
571	8021x8033_0125	8021x8033	125	10_15x	FALSE	flu	2015-10-19	45	22	19.7	89.5454545454545	0	8021x8033_125_10_15x	8021	8033	CC043	CC033	CC043xCC033
572	8021x8033_0126	8021x8033	126	10_15x	FALSE	flu	2015-10-19	45	22.2	18.9	85.1351351351351	0	8021x8033_126_10_15x	8021	8033	CC043	CC033	CC043xCC033
573	8021x8033_0128	8021x8033	128	10_15x	FALSE	flu	2015-10-19	45	21.2	18.3	86.3207547169811	0	8021x8033_128_10_15x	8021	8033	CC043	CC033	CC043xCC033
574	8021x8033_0129	8021x8033	129	10_15x	FALSE	flu	2015-10-19	45	21.1	20.1	95.260663507109	0	8021x8033_129_10_15x	8021	8033	CC043	CC033	CC043xCC033
575	8021x8033_0130	8021x8033	130	10_15x	FALSE	flu	2015-10-19	7	19.6	18.1	92.3469387755102	0	8021x8033_130_10_15x	8021	8033	CC043	CC033	CC043xCC033
576	8021x8033_0131	8021x8033	131	10_15x	FALSE	flu	2015-10-19	7	18.9	17.4	92.0634920634921	0	8021x8033_131_10_15x	8021	8033	CC043	CC033	CC043xCC033
577	8021x8033_0132	8021x8033	132	10_15x	FALSE	flu	2015-10-19	7	21.1	20.5	97.1563981042654	0	8021x8033_132_10_15x	8021	8033	CC043	CC033	CC043xCC033
578	8021x8033_0133	8021x8033	133	10_15x	FALSE	flu	2015-10-19	7	20.1	20.2	100.497512437811	0	8021x8033_133_10_15x	8021	8033	CC043	CC033	CC043xCC033
579	8021x8033_0137	8021x8033	137	10_15x	FALSE	flu	2015-10-19	7	19.5	17.6	90.2564102564103	0	8021x8033_137_10_15x	8021	8033	CC043	CC033	CC043xCC033
1828	8024x8048_0038	8024x8048	38	5_15v	FALSE	flu	2015-05-18	15	17.7	14.7	83.0508474576271	0	8024x8048_38_5_15v	8024	8048	CC016	CC061	CC016xCC061
1829	8024x8048_0039	8024x8048	39	5_15v	FALSE	flu	2015-05-18	15	20.9	17.2	82.2966507177034	0	8024x8048_39_5_15v	8024	8048	CC016	CC061	CC016xCC061
1830	8024x8048_0044	8024x8048	44	5_15v	FALSE	flu	2015-05-18	15	18.3	16.8	91.8032786885246	0	8024x8048_44_5_15v	8024	8048	CC016	CC061	CC016xCC061
2104	8024x8048_0060	8024x8048	60	6_15vi	FALSE	flu	2015-06-15	45	20.4	17.6	86.2745098039216	0	8024x8048_60_6_15vi	8024	8048	CC016	CC061	CC016xCC061
2105	8024x8048_0061	8024x8048	61	6_15vi	FALSE	flu	2015-06-15	45	19.5	16.5	84.6153846153846	0	8024x8048_61_6_15vi	8024	8048	CC016	CC061	CC016xCC061
2101	8024x8048_0062	8024x8048	62	6_15vi	FALSE	flu	2015-06-15	10	18.2	14.3	78.5714285714286	0	8024x8048_62_6_15vi	8024	8048	CC016	CC061	CC016xCC061
2102	8024x8048_0063	8024x8048	63	6_15vi	FALSE	flu	2015-06-15	10	20.2	17.1	84.6534653465347	0	8024x8048_63_6_15vi	8024	8048	CC016	CC061	CC016xCC061
2106	8024x8048_0066	8024x8048	66	6_15vi	FALSE	flu	2015-06-15	45	21.1	18.7	88.6255924170616	0	8024x8048_66_6_15vi	8024	8048	CC016	CC061	CC016xCC061
2103	8024x8048_0070	8024x8048	70	6_15vi	FALSE	flu	2015-06-15	10	21.8	20.1	92.2018348623853	0	8024x8048_70_6_15vi	8024	8048	CC016	CC061	CC016xCC061
4250	8024x8048_0077	8024x8048	77	6_15vii	FALSE	flu	2015-06-22	29	19.9	19.2	96.4824120603015	1	8024x8048_77_6_15vii	8024	8048	CC016	CC061	CC016xCC061
4251	8024x8048_0078	8024x8048	78	6_15vii	FALSE	flu	2015-06-22	29	19.5	15.3	78.4615384615385	1	8024x8048_78_6_15vii	8024	8048	CC016	CC061	CC016xCC061
4252	8024x8048_0081	8024x8048	81	6_15vii	FALSE	flu	2015-06-22	29	18.2	16.2	89.010989010989	1	8024x8048_81_6_15vii	8024	8048	CC016	CC061	CC016xCC061
4253	8024x8048_0087	8024x8048	87	6_15vii	FALSE	flu	2015-06-22	29	18.1	17.4	96.1325966850829	1	8024x8048_87_6_15vii	8024	8048	CC016	CC061	CC016xCC061
1487	8024x8049_0043	8024x8049	43	4_14iv	FALSE	flu	2014-04-21	7	19.94	18.25	91.5245737211635	0	8024x8049_43_4_14iv	8024	8049	CC016	CC038	CC016xCC038
1488	8024x8049_0046	8024x8049	46	4_14iv	FALSE	flu	2014-04-21	7	20.52	19.5	95.0292397660819	0	8024x8049_46_4_14iv	8024	8049	CC016	CC038	CC016xCC038
1489	8024x8049_0047	8024x8049	47	4_14iv	FALSE	flu	2014-04-21	7	20.52	18.05	87.962962962963	0	8024x8049_47_4_14iv	8024	8049	CC016	CC038	CC016xCC038
3313	8024x8049_0067	8024x8049	67	7_14vii	FALSE	flu	2014-07-07	29	20.4	16.9	82.843137254902	1	8024x8049_67_7_14vii	8024	8049	CC016	CC038	CC016xCC038
3314	8024x8049_0080	8024x8049	80	7_14vii	FALSE	flu	2014-07-07	29	19.2	18.8	97.9166666666667	1	8024x8049_80_7_14vii	8024	8049	CC016	CC038	CC016xCC038
3315	8024x8049_0081	8024x8049	81	7_14vii	FALSE	flu	2014-07-07	29	19.7	15.4	78.1725888324873	1	8024x8049_81_7_14vii	8024	8049	CC016	CC038	CC016xCC038
2574	8024x8049_0092	8024x8049	92	8_14viii	FALSE	flu	2014-08-18	10	17.25	15.4	89.2753623188406	0	8024x8049_92_8_14viii	8024	8049	CC016	CC038	CC016xCC038
2575	8024x8049_0093	8024x8049	93	8_14viii	FALSE	flu	2014-08-18	10	19.3	17.3	89.6373056994819	0	8024x8049_93_8_14viii	8024	8049	CC016	CC038	CC016xCC038
2589	8024x8049_0104	8024x8049	104	8_14viii	FALSE	flu	2014-08-18	45	20.6	20.5	99.5145631067961	0	8024x8049_104_8_14viii	8024	8049	CC016	CC038	CC016xCC038
2590	8024x8049_0105	8024x8049	105	8_14viii	FALSE	flu	2014-08-18	45	17.35	14.5	83.5734870317003	0	8024x8049_105_8_14viii	8024	8049	CC016	CC038	CC016xCC038
2577	8024x8049_0106	8024x8049	106	8_14viii	FALSE	flu	2014-08-18	15	19.65	17.2	87.5318066157761	0	8024x8049_106_8_14viii	8024	8049	CC016	CC038	CC016xCC038
2578	8024x8049_0107	8024x8049	107	8_14viii	FALSE	flu	2014-08-18	15	20.65	18.8	91.0411622276029	0	8024x8049_107_8_14viii	8024	8049	CC016	CC038	CC016xCC038
2579	8024x8049_0108	8024x8049	108	8_14viii	FALSE	flu	2014-08-18	15	19.1	17.9	93.717277486911	0	8024x8049_108_8_14viii	8024	8049	CC016	CC038	CC016xCC038
2576	8024x8049_0109	8024x8049	109	8_14viii	FALSE	flu	2014-08-18	10	20.25	18	88.8888888888889	0	8024x8049_109_8_14viii	8024	8049	CC016	CC038	CC016xCC038
2591	8024x8049_0126	8024x8049	126	8_14viii	FALSE	flu	2014-08-18	45	16.65	15.35	92.1921921921922	0	8024x8049_126_8_14viii	8024	8049	CC016	CC038	CC016xCC038
2592	8024x8049_0127	8024x8049	127	8_14viii	FALSE	flu	2014-08-18	45	16.8	15.35	91.3690476190476	0	8024x8049_127_8_14viii	8024	8049	CC016	CC038	CC016xCC038
2593	8024x8049_0128	8024x8049	128	8_14viii	FALSE	flu	2014-08-18	45	17.35	17.6	101.440922190202	0	8024x8049_128_8_14viii	8024	8049	CC016	CC038	CC016xCC038
2594	8024x8049_0129	8024x8049	129	8_14viii	FALSE	flu	2014-08-18	45	17.55	16.05	91.4529914529915	0	8024x8049_129_8_14viii	8024	8049	CC016	CC038	CC016xCC038
999	8026x5080_0001	8026x5080	1	2_14ii	FALSE	flu	2014-02-19	10	21.05	20.35	96.6745843230404	0	8026x5080_1_2_14ii	8026	5080	CC026	CC034	CC026xCC034
1000	8026x5080_0002	8026x5080	2	2_14ii	FALSE	flu	2014-02-19	10	17.3	15.7	90.7514450867052	0	8026x5080_2_2_14ii	8026	5080	CC026	CC034	CC026xCC034
158	8026x5080_0007	8026x5080	7	1_14i	FALSE	flu	2014-01-20	7	20.26	19.1	94.2744323790721	0	8026x5080_7_1_14i	8026	5080	CC026	CC034	CC026xCC034
159	8026x5080_0010	8026x5080	10	1_14i	FALSE	flu	2014-01-20	7	20.8	18.05	86.7788461538461	0	8026x5080_10_1_14i	8026	5080	CC026	CC034	CC026xCC034
160	8026x5080_0011	8026x5080	11	1_14i	FALSE	flu	2014-01-20	7	20.64	17.95	86.9670542635659	0	8026x5080_11_1_14i	8026	5080	CC026	CC034	CC026xCC034
1001	8026x5080_0019	8026x5080	19	2_14ii	FALSE	flu	2014-02-19	10	18.05	17.2	95.2908587257618	0	8026x5080_19_2_14ii	8026	5080	CC026	CC034	CC026xCC034
1002	8026x5080_0020	8026x5080	20	2_14ii	FALSE	flu	2014-02-19	10	18.5	16.6	89.7297297297297	0	8026x5080_20_2_14ii	8026	5080	CC026	CC034	CC026xCC034
154	8026x5080_0028	8026x5080	28	1_14i	FALSE	flu	2014-01-20	45	18.45	16	86.7208672086721	0	8026x5080_28_1_14i	8026	5080	CC026	CC034	CC026xCC034
155	8026x5080_0029	8026x5080	29	1_14i	FALSE	flu	2014-01-20	45	16.88	15.52	91.9431279620853	0	8026x5080_29_1_14i	8026	5080	CC026	CC034	CC026xCC034
156	8026x5080_0033	8026x5080	33	1_14i	FALSE	flu	2014-01-20	45	19.65	17.1	87.0229007633588	0	8026x5080_33_1_14i	8026	5080	CC026	CC034	CC026xCC034
157	8026x5080_0034	8026x5080	34	1_14i	FALSE	flu	2014-01-20	45	20.04	17.95	89.5708582834331	0	8026x5080_34_1_14i	8026	5080	CC026	CC034	CC026xCC034
1003	8026x5080_0049	8026x5080	49	2_14ii	FALSE	flu	2014-02-19	15	17.8	15.85	89.0449438202247	0	8026x5080_49_2_14ii	8026	5080	CC026	CC034	CC026xCC034
1004	8026x5080_0052	8026x5080	52	2_14ii	FALSE	flu	2014-02-19	15	19.9	19	95.4773869346734	0	8026x5080_52_2_14ii	8026	5080	CC026	CC034	CC026xCC034
1005	8026x5080_0053	8026x5080	53	2_14ii	FALSE	flu	2014-02-19	15	19.5	17.3	88.7179487179487	0	8026x5080_53_2_14ii	8026	5080	CC026	CC034	CC026xCC034
3079	8026x5080_0095	8026x5080	95	4_14iv	FALSE	flu	2014-04-07	29	21.3	18.9	88.7323943661972	1	8026x5080_95_4_14iv	8026	5080	CC026	CC034	CC026xCC034
3080	8026x5080_0105	8026x5080	105	4_14iv	FALSE	flu	2014-04-07	29	18.7	15.6	83.4224598930481	1	8026x5080_105_4_14iv	8026	5080	CC026	CC034	CC026xCC034
3081	8026x5080_0106	8026x5080	106	4_14iv	FALSE	flu	2014-04-07	29	19.8	17.8	89.8989898989899	1	8026x5080_106_4_14iv	8026	5080	CC026	CC034	CC026xCC034
610	8026x8042_0006	8026x8042	6	11_12ii	FALSE	flu	2012-11-12	45	22.75	22.75	100	0	8026x8042_6_11_12ii	8026	8042	CC026	CC042	CC026xCC042
611	8026x8042_0007	8026x8042	7	11_12ii	FALSE	flu	2012-11-12	45	22	19	86.3636363636364	0	8026x8042_7_11_12ii	8026	8042	CC026	CC042	CC026xCC042
612	8026x8042_0008	8026x8042	8	11_12ii	FALSE	flu	2012-11-12	45	22.85	21	91.9037199124726	0	8026x8042_8_11_12ii	8026	8042	CC026	CC042	CC026xCC042
43	8026x8042_0035	8026x8042	35	1_13i	FALSE	flu	2013-01-21	15	24.6	22.3	90.650406504065	0	8026x8042_35_1_13i	8026	8042	CC026	CC042	CC026xCC042
44	8026x8042_0038	8026x8042	38	1_13i	FALSE	flu	2013-01-21	15	23.15	21.95	94.8164146868251	0	8026x8042_38_1_13i	8026	8042	CC026	CC042	CC026xCC042
45	8026x8042_0047	8026x8042	47	1_13i	FALSE	flu	2013-01-21	15	24	21.85	91.0416666666667	0	8026x8042_47_1_13i	8026	8042	CC026	CC042	CC026xCC042
42	8026x8042_0060	8026x8042	60	1_13i	FALSE	flu	2013-01-21	15	22.9	21.2	92.5764192139738	0	8026x8042_60_1_13i	8026	8042	CC026	CC042	CC026xCC042
8466	8027x477_0101	8027x477	101	03_16iii	FALSE	flu	2016-03-07	29	18.6	18.1	97.3118279569892	1	8027x477_101_03_16iii	8027	477	CC027	CC036	CC027xCC036
8467	8027x477_0102	8027x477	102	03_16iii	FALSE	flu	2016-03-07	29	17.2	16.9	98.2558139534884	1	8027x477_102_03_16iii	8027	477	CC027	CC036	CC027xCC036
8468	8027x477_0103	8027x477	103	03_16iii	FALSE	flu	2016-03-07	29	15.6	14.9	95.5128205128205	1	8027x477_103_03_16iii	8027	477	CC027	CC036	CC027xCC036
1594	8027x8045_0064	8027x8045	64	4_15iv	FALSE	flu	2015-04-20	7	20.5	19.4	94.6341463414634	0	8027x8045_64_4_15iv	8027	8045	CC027	CC045	CC027xCC045
1595	8027x8045_0065	8027x8045	65	4_15iv	FALSE	flu	2015-04-20	7	22	21.1	95.9090909090909	0	8027x8045_65_4_15iv	8027	8045	CC027	CC045	CC027xCC045
1596	8027x8045_0068	8027x8045	68	4_15iv	FALSE	flu	2015-04-20	7	21.2	21.3	100.471698113208	0	8027x8045_68_4_15iv	8027	8045	CC027	CC045	CC027xCC045
1841	8027x8045_0090	8027x8045	90	5_15v	FALSE	flu	2015-05-18	10	20.8	20.1	96.6346153846154	0	8027x8045_90_5_15v	8027	8045	CC027	CC045	CC027xCC045
1842	8027x8045_0091	8027x8045	91	5_15v	FALSE	flu	2015-05-18	10	20.5	19.9	97.0731707317073	0	8027x8045_91_5_15v	8027	8045	CC027	CC045	CC027xCC045
1843	8027x8045_0097	8027x8045	97	5_15v	FALSE	flu	2015-05-18	10	18.6	16.7	89.7849462365591	0	8027x8045_97_5_15v	8027	8045	CC027	CC045	CC027xCC045
1844	8027x8045_0098	8027x8045	98	5_15v	FALSE	flu	2015-05-18	10	18.8	18.1	96.2765957446809	0	8027x8045_98_5_15v	8027	8045	CC027	CC045	CC027xCC045
1845	8027x8045_0099	8027x8045	99	5_15v	FALSE	flu	2015-05-18	10	18.4	17.5	95.1086956521739	0	8027x8045_99_5_15v	8027	8045	CC027	CC045	CC027xCC045
1846	8027x8045_0104	8027x8045	104	5_15v	FALSE	flu	2015-05-18	15	18.3	19.6	107.103825136612	0	8027x8045_104_5_15v	8027	8045	CC027	CC045	CC027xCC045
1847	8027x8045_0105	8027x8045	105	5_15v	FALSE	flu	2015-05-18	15	20.8	19.8	95.1923076923077	0	8027x8045_105_5_15v	8027	8045	CC027	CC045	CC027xCC045
1848	8027x8045_0109	8027x8045	109	5_15v	FALSE	flu	2015-05-18	15	20.6	20	97.0873786407767	0	8027x8045_109_5_15v	8027	8045	CC027	CC045	CC027xCC045
2382	8027x8045_0138	8027x8045	138	7_15vii	FALSE	flu	2015-07-20	45	20.4	19.3	94.6078431372549	0	8027x8045_138_7_15vii	8027	8045	CC027	CC045	CC027xCC045
2383	8027x8045_0139	8027x8045	139	7_15vii	FALSE	flu	2015-07-20	45	23	19.7	85.6521739130435	0	8027x8045_139_7_15vii	8027	8045	CC027	CC045	CC027xCC045
2384	8027x8045_0141	8027x8045	141	7_15vii	FALSE	flu	2015-07-20	45	20.8	19.1	91.8269230769231	0	8027x8045_141_7_15vii	8027	8045	CC027	CC045	CC027xCC045
2667	8033x16768_0004	8033x16768	4	8_15viii	FALSE	flu	2015-08-17	10	23.5	21.5	91.4893617021277	0	8033x16768_4_8_15viii	8033	16768	CC033	CC068	CC033xCC068
2670	8033x16768_0006	8033x16768	6	8_15viii	FALSE	flu	2015-08-17	15	20.4	20.5	100.490196078431	0	8033x16768_6_8_15viii	8033	16768	CC033	CC068	CC033xCC068
2688	8033x16768_0007	8033x16768	7	8_15viii	FALSE	flu	2015-08-17	7	22.5	22	97.7777777777778	0	8033x16768_7_8_15viii	8033	16768	CC033	CC068	CC033xCC068
2668	8033x16768_0009	8033x16768	9	8_15viii	FALSE	flu	2015-08-17	10	22.4	22.3	99.5535714285714	0	8033x16768_9_8_15viii	8033	16768	CC033	CC068	CC033xCC068
2671	8033x16768_0011	8033x16768	11	8_15viii	FALSE	flu	2015-08-17	15	23.9	23.5	98.326359832636	0	8033x16768_11_8_15viii	8033	16768	CC033	CC068	CC033xCC068
2689	8033x16768_0012	8033x16768	12	8_15viii	FALSE	flu	2015-08-17	7	21.7	22.8	105.069124423963	0	8033x16768_12_8_15viii	8033	16768	CC033	CC068	CC033xCC068
2669	8033x16768_0014	8033x16768	14	8_15viii	FALSE	flu	2015-08-17	10	21.8	20.8	95.4128440366973	0	8033x16768_14_8_15viii	8033	16768	CC033	CC068	CC033xCC068
2672	8033x16768_0016	8033x16768	16	8_15viii	FALSE	flu	2015-08-17	15	21.1	22.6	107.109004739336	0	8033x16768_16_8_15viii	8033	16768	CC033	CC068	CC033xCC068
2690	8033x16768_0020	8033x16768	20	8_15viii	FALSE	flu	2015-08-17	7	21.1	20.4	96.6824644549763	0	8033x16768_20_8_15viii	8033	16768	CC033	CC068	CC033xCC068
2691	8033x16768_0021	8033x16768	21	8_15viii	FALSE	flu	2015-08-17	7	22.8	22.8	100	0	8033x16768_21_8_15viii	8033	16768	CC033	CC068	CC033xCC068
2882	8033x16768_0049	8033x16768	49	9_15ix	FALSE	flu	2015-09-21	45	25.7	22.2	86.3813229571984	0	8033x16768_49_9_15ix	8033	16768	CC033	CC068	CC033xCC068
2883	8033x16768_0050	8033x16768	50	9_15ix	FALSE	flu	2015-09-21	45	19.9	16.1	80.9045226130653	0	8033x16768_50_9_15ix	8033	16768	CC033	CC068	CC033xCC068
2884	8033x16768_0051	8033x16768	51	9_15ix	FALSE	flu	2015-09-21	45	21.7	22.6	104.147465437788	0	8033x16768_51_9_15ix	8033	16768	CC033	CC068	CC033xCC068
6123	8033x16768_0069	8033x16768	69	09_15xi	FALSE	flu	2015-09-07	29	18.7	18.9	101.069518716578	1	8033x16768_69_09_15xi	8033	16768	CC033	CC068	CC033xCC068
6124	8033x16768_0073	8033x16768	73	09_15xi	FALSE	flu	2015-09-07	29	20.2	19.9	98.5148514851485	1	8033x16768_73_09_15xi	8033	16768	CC033	CC068	CC033xCC068
6125	8033x16768_0074	8033x16768	74	09_15xi	FALSE	flu	2015-09-07	29	20.4	21.1	103.43137254902	1	8033x16768_74_09_15xi	8033	16768	CC033	CC068	CC033xCC068
2885	8033x16768_0109	8033x16768	109	9_15ix	FALSE	flu	2015-09-21	7	23.1	23.6	102.164502164502	0	8033x16768_109_9_15ix	8033	16768	CC033	CC068	CC033xCC068
2886	8033x16768_0110	8033x16768	110	9_15ix	FALSE	flu	2015-09-21	7	19.8	21.2	107.070707070707	0	8033x16768_110_9_15ix	8033	16768	CC033	CC068	CC033xCC068
2887	8033x16768_0118	8033x16768	118	9_15ix	FALSE	flu	2015-09-21	7	20.1	21.8	108.457711442786	0	8033x16768_118_9_15ix	8033	16768	CC033	CC068	CC033xCC068
2888	8033x16768_0119	8033x16768	119	9_15ix	FALSE	flu	2015-09-21	7	21.2	22.9	108.018867924528	0	8033x16768_119_9_15ix	8033	16768	CC033	CC068	CC033xCC068
2889	8033x16768_0127	8033x16768	127	9_15ix	FALSE	flu	2015-09-21	7	19.2	20.7	107.8125	0	8033x16768_127_9_15ix	8033	16768	CC033	CC068	CC033xCC068
476	8033x5346_0029	8033x5346	29	10_14x	FALSE	flu	2014-10-20	45	20.3	17.5	86.2068965517241	0	8033x5346_29_10_14x	8033	5346	CC033	CC046	CC033xCC046
477	8033x5346_0034	8033x5346	34	10_14x	FALSE	flu	2014-10-20	45	19.6	17.2	87.7551020408163	0	8033x5346_34_10_14x	8033	5346	CC033	CC046	CC033xCC046
478	8033x5346_0038	8033x5346	38	10_14x	FALSE	flu	2014-10-20	45	20.8	20.1	96.6346153846154	0	8033x5346_38_10_14x	8033	5346	CC033	CC046	CC033xCC046
720	8033x5346_0049	8033x5346	49	11_14xi	FALSE	flu	2014-11-17	7	21.3	21.1	99.0610328638498	0	8033x5346_49_11_14xi	8033	5346	CC033	CC046	CC033xCC046
721	8033x5346_0050	8033x5346	50	11_14xi	FALSE	flu	2014-11-17	7	22.5	20.9	92.8888888888889	0	8033x5346_50_11_14xi	8033	5346	CC033	CC046	CC033xCC046
722	8033x5346_0055	8033x5346	55	11_14xi	FALSE	flu	2014-11-17	7	21.4	22.5	105.140186915888	0	8033x5346_55_11_14xi	8033	5346	CC033	CC046	CC033xCC046
723	8033x5346_0056	8033x5346	56	11_14xi	FALSE	flu	2014-11-17	7	22.6	20.2	89.3805309734513	0	8033x5346_56_11_14xi	8033	5346	CC033	CC046	CC033xCC046
1338	8033x5346_0118	8033x5346	118	3_15iii	FALSE	flu	2015-03-16	10	23.6	21.7	91.9491525423729	0	8033x5346_118_3_15iii	8033	5346	CC033	CC046	CC033xCC046
1339	8033x5346_0124	8033x5346	124	3_15iii	FALSE	flu	2015-03-16	10	22.5	20.4	90.6666666666667	0	8033x5346_124_3_15iii	8033	5346	CC033	CC046	CC033xCC046
1340	8033x5346_0127	8033x5346	127	3_15iii	FALSE	flu	2015-03-16	10	18.5	16.3	88.1081081081081	0	8033x5346_127_3_15iii	8033	5346	CC033	CC046	CC033xCC046
1597	8033x5346_0141	8033x5346	141	4_15iv	FALSE	flu	2015-04-20	15	21.6	20.3	93.9814814814815	0	8033x5346_141_4_15iv	8033	5346	CC033	CC046	CC033xCC046
1598	8033x5346_0142	8033x5346	142	4_15iv	FALSE	flu	2015-04-20	15	22.2	19.7	88.7387387387387	0	8033x5346_142_4_15iv	8033	5346	CC033	CC046	CC033xCC046
1599	8033x5346_0144	8033x5346	144	4_15iv	FALSE	flu	2015-04-20	15	22	20.9	95	0	8033x5346_144_4_15iv	8033	5346	CC033	CC046	CC033xCC046
1600	8033x5346_0145	8033x5346	145	4_15iv	FALSE	flu	2015-04-20	15	21.7	20	92.1658986175115	0	8033x5346_145_4_15iv	8033	5346	CC033	CC046	CC033xCC046
2385	8033x5346_0179	8033x5346	179	7_15vii	FALSE	flu	2015-07-20	7	22.4	20.3	90.625	0	8033x5346_179_7_15vii	8033	5346	CC033	CC046	CC033xCC046
2386	8033x5346_0180	8033x5346	180	7_15vii	FALSE	flu	2015-07-20	7	22.4	22.4	100	0	8033x5346_180_7_15vii	8033	5346	CC033	CC046	CC033xCC046
2387	8033x5346_0181	8033x5346	181	7_15vii	FALSE	flu	2015-07-20	7	22	20.6	93.6363636363636	0	8033x5346_181_7_15vii	8033	5346	CC033	CC046	CC033xCC046
2388	8033x5346_0183	8033x5346	183	7_15vii	FALSE	flu	2015-07-20	7	21.2	19.6	92.4528301886793	0	8033x5346_183_7_15vii	8033	5346	CC033	CC046	CC033xCC046
1614	8034x8043_0012	8034x8043	12	4_15iv	FALSE	flu	2015-04-20	7	21.5	21.2	98.6046511627907	0	8034x8043_12_4_15iv	8034	8043	CC030	CC023	CC030xCC023
1615	8034x8043_0032	8034x8043	32	4_15iv	FALSE	flu	2015-04-20	7	21.8	19.9	91.2844036697248	0	8034x8043_32_4_15iv	8034	8043	CC030	CC023	CC030xCC023
1601	8034x8043_0036	8034x8043	36	4_15iv	FALSE	flu	2015-04-20	10	20.7	19.7	95.1690821256039	0	8034x8043_36_4_15iv	8034	8043	CC030	CC023	CC030xCC023
1616	8034x8043_0038	8034x8043	38	4_15iv	FALSE	flu	2015-04-20	7	20.9	20.5	98.0861244019139	0	8034x8043_38_4_15iv	8034	8043	CC030	CC023	CC030xCC023
1602	8034x8043_0046	8034x8043	46	4_15iv	FALSE	flu	2015-04-20	10	17.9	17.5	97.7653631284916	0	8034x8043_46_4_15iv	8034	8043	CC030	CC023	CC030xCC023
1603	8034x8043_0047	8034x8043	47	4_15iv	FALSE	flu	2015-04-20	10	22.9	21.9	95.6331877729258	0	8034x8043_47_4_15iv	8034	8043	CC030	CC023	CC030xCC023
4345	8034x8043_0084	8034x8043	84	6_15vi	FALSE	flu	2015-06-01	29	22.6	21.4	94.6902654867257	1	8034x8043_84_6_15vi	8034	8043	CC030	CC023	CC030xCC023
4346	8034x8043_0085	8034x8043	85	6_15vi	FALSE	flu	2015-06-01	29	22.9	22.4	97.8165938864629	1	8034x8043_85_6_15vi	8034	8043	CC030	CC023	CC030xCC023
4347	8034x8043_0086	8034x8043	86	6_15vi	FALSE	flu	2015-06-01	29	21.6	20.9	96.7592592592593	1	8034x8043_86_6_15vi	8034	8043	CC030	CC023	CC030xCC023
2119	8034x8043_0089	8034x8043	89	6_15vi	FALSE	flu	2015-06-15	45	21.3	20.8	97.6525821596244	0	8034x8043_89_6_15vi	8034	8043	CC030	CC023	CC030xCC023
2120	8034x8043_0096	8034x8043	96	6_15vi	FALSE	flu	2015-06-15	45	20.3	20.9	102.955665024631	0	8034x8043_96_6_15vi	8034	8043	CC030	CC023	CC030xCC023
2121	8034x8043_0097	8034x8043	97	6_15vi	FALSE	flu	2015-06-15	45	20.1	19.8	98.5074626865672	0	8034x8043_97_6_15vi	8034	8043	CC030	CC023	CC030xCC023
2107	8034x8043_0104	8034x8043	104	6_15vi	FALSE	flu	2015-06-15	15	17.1	18.9	110.526315789474	0	8034x8043_104_6_15vi	8034	8043	CC030	CC023	CC030xCC023
2108	8034x8043_0105	8034x8043	105	6_15vi	FALSE	flu	2015-06-15	15	19.2	20	104.166666666667	0	8034x8043_105_6_15vi	8034	8043	CC030	CC023	CC030xCC023
2109	8034x8043_0107	8034x8043	107	6_15vi	FALSE	flu	2015-06-15	15	19.3	17.3	89.6373056994819	0	8034x8043_107_6_15vi	8034	8043	CC030	CC023	CC030xCC023
2393	8034x8043_0119	8034x8043	119	7_15vii	FALSE	flu	2015-07-20	7	21.9	22.4	102.283105022831	0	8034x8043_119_7_15vii	8034	8043	CC030	CC023	CC030xCC023
2394	8034x8043_0120	8034x8043	120	7_15vii	FALSE	flu	2015-07-20	7	21.8	22.7	104.128440366972	0	8034x8043_120_7_15vii	8034	8043	CC030	CC023	CC030xCC023
2395	8034x8043_0121	8034x8043	121	7_15vii	FALSE	flu	2015-07-20	7	21.8	22.3	102.293577981651	0	8034x8043_121_7_15vii	8034	8043	CC030	CC023	CC030xCC023
2396	8034x8043_0122	8034x8043	122	7_15vii	FALSE	flu	2015-07-20	7	22.1	23.2	104.977375565611	0	8034x8043_122_7_15vii	8034	8043	CC030	CC023	CC030xCC023
2389	8034x8043_0123	8034x8043	123	7_15vii	FALSE	flu	2015-07-20	45	21.4	21.3	99.5327102803738	0	8034x8043_123_7_15vii	8034	8043	CC030	CC023	CC030xCC023
2390	8034x8043_0124	8034x8043	124	7_15vii	FALSE	flu	2015-07-20	45	21.2	20.4	96.2264150943396	0	8034x8043_124_7_15vii	8034	8043	CC030	CC023	CC030xCC023
2391	8034x8043_0125	8034x8043	125	7_15vii	FALSE	flu	2015-07-20	45	19.4	19.1	98.4536082474227	0	8034x8043_125_7_15vii	8034	8043	CC030	CC023	CC030xCC023
2392	8034x8043_0129	8034x8043	129	7_15vii	FALSE	flu	2015-07-20	45	17.4	17.3	99.4252873563218	0	8034x8043_129_7_15vii	8034	8043	CC030	CC023	CC030xCC023
1016	8034x8048_0075	8034x8048	75	2_14ii	FALSE	flu	2014-02-19	10	18.8	18.2	96.8085106382979	0	8034x8048_75_2_14ii	8034	8048	CC030	CC061	CC030xCC061
1017	8034x8048_0077	8034x8048	77	2_14ii	FALSE	flu	2014-02-19	10	20.95	20.5	97.8520286396181	0	8034x8048_77_2_14ii	8034	8048	CC030	CC061	CC030xCC061
1018	8034x8048_0078	8034x8048	78	2_14ii	FALSE	flu	2014-02-19	10	21.9	23.6	107.762557077626	0	8034x8048_78_2_14ii	8034	8048	CC030	CC061	CC030xCC061
1019	8034x8048_0082	8034x8048	82	2_14ii	FALSE	flu	2014-02-19	7	19.35	20.5	105.94315245478	0	8034x8048_82_2_14ii	8034	8048	CC030	CC061	CC030xCC061
1020	8034x8048_0083	8034x8048	83	2_14ii	FALSE	flu	2014-02-19	7	19.75	20.6	104.303797468354	0	8034x8048_83_2_14ii	8034	8048	CC030	CC061	CC030xCC061
1021	8034x8048_0084	8034x8048	84	2_14ii	FALSE	flu	2014-02-19	7	19	20.05	105.526315789474	0	8034x8048_84_2_14ii	8034	8048	CC030	CC061	CC030xCC061
1022	8034x8048_0087	8034x8048	87	2_14ii	FALSE	flu	2014-02-19	7	18.5	18.35	99.1891891891892	0	8034x8048_87_2_14ii	8034	8048	CC030	CC061	CC030xCC061
3533	8034x8048_0104	8034x8048	104	3_14iii	FALSE	flu	2014-03-03	29	19.7	19.4	98.4771573604061	1	8034x8048_104_3_14iii	8034	8048	CC030	CC061	CC030xCC061
3534	8034x8048_0105	8034x8048	105	3_14iii	FALSE	flu	2014-03-03	29	20.2	18.8	93.0693069306931	1	8034x8048_105_3_14iii	8034	8048	CC030	CC061	CC030xCC061
3535	8034x8048_0106	8034x8048	106	3_14iii	FALSE	flu	2014-03-03	29	19.4	18.5	95.3608247422681	1	8034x8048_106_3_14iii	8034	8048	CC030	CC061	CC030xCC061
1234	8034x8048_0145	8034x8048	145	3_14iii	FALSE	flu	2014-03-17	45	19.85	18.4	92.6952141057934	0	8034x8048_145_3_14iii	8034	8048	CC030	CC061	CC030xCC061
1235	8034x8048_0146	8034x8048	146	3_14iii	FALSE	flu	2014-03-17	45	18.75	19.9	106.133333333333	0	8034x8048_146_3_14iii	8034	8048	CC030	CC061	CC030xCC061
1236	8034x8048_0147	8034x8048	147	3_14iii	FALSE	flu	2014-03-17	45	18.85	20.5	108.753315649867	0	8034x8048_147_3_14iii	8034	8048	CC030	CC061	CC030xCC061
1237	8034x8048_0148	8034x8048	148	3_14iii	FALSE	flu	2014-03-17	45	19.7	20.3	103.045685279188	0	8034x8048_148_3_14iii	8034	8048	CC030	CC061	CC030xCC061
1222	8034x8048_0155	8034x8048	155	3_14iii	FALSE	flu	2014-03-17	15	18.45	18.9	102.439024390244	0	8034x8048_155_3_14iii	8034	8048	CC030	CC061	CC030xCC061
1223	8034x8048_0156	8034x8048	156	3_14iii	FALSE	flu	2014-03-17	15	18.5	19.15	103.513513513514	0	8034x8048_156_3_14iii	8034	8048	CC030	CC061	CC030xCC061
1224	8034x8048_0165	8034x8048	165	3_14iii	FALSE	flu	2014-03-17	15	19.9	19.5	97.9899497487437	0	8034x8048_165_3_14iii	8034	8048	CC030	CC061	CC030xCC061
8573	8036x15489_0056	8036x15489	56	05_16v	FALSE	flu	2016-05-09	29	25.5	19.8	77.6470588235294	1	8036x15489_56_05_16v	8036	15489	CC008	CC009	CC008xCC009
8574	8036x15489_0061	8036x15489	61	05_16v	FALSE	flu	2016-05-09	29	24.2	18.9	78.099173553719	1	8036x15489_61_05_16v	8036	15489	CC008	CC009	CC008xCC009
8576	8036x15489_0070	8036x15489	70	05_16v	FALSE	flu	2016-05-09	29	28.6	22.8	79.7202797202797	1	8036x15489_70_05_16v	8036	15489	CC008	CC009	CC008xCC009
1347	8036x18018_0048	8036x18018	48	3_15iii	FALSE	flu	2015-03-16	7	23.7	17.5	73.8396624472574	0	8036x18018_48_3_15iii	8036	18018	CC008	CC010	CC008xCC010
1348	8036x18018_0049	8036x18018	49	3_15iii	FALSE	flu	2015-03-16	7	24.1	23.4	97.0954356846473	0	8036x18018_49_3_15iii	8036	18018	CC008	CC010	CC008xCC010
1349	8036x18018_0056	8036x18018	56	3_15iii	FALSE	flu	2015-03-16	7	28.3	20.3	71.7314487632509	0	8036x18018_56_3_15iii	8036	18018	CC008	CC010	CC008xCC010
1341	8036x18018_0057	8036x18018	57	3_15iii	FALSE	flu	2015-03-16	15	27.1	20.7	76.3837638376384	0	8036x18018_57_3_15iii	8036	18018	CC008	CC010	CC008xCC010
1342	8036x18018_0061	8036x18018	61	3_15iii	FALSE	flu	2015-03-16	15	29.1	22	75.6013745704467	0	8036x18018_61_3_15iii	8036	18018	CC008	CC010	CC008xCC010
1343	8036x18018_0062	8036x18018	62	3_15iii	FALSE	flu	2015-03-16	15	27.8	21.7	78.0575539568345	0	8036x18018_62_3_15iii	8036	18018	CC008	CC010	CC008xCC010
1617	8036x18018_0078	8036x18018	78	4_15iv	FALSE	flu	2015-04-20	10	30.5	25.9	84.9180327868852	0	8036x18018_78_4_15iv	8036	18018	CC008	CC010	CC008xCC010
1618	8036x18018_0079	8036x18018	79	4_15iv	FALSE	flu	2015-04-20	10	28.1	26.9	95.729537366548	0	8036x18018_79_4_15iv	8036	18018	CC008	CC010	CC008xCC010
1619	8036x18018_0082	8036x18018	82	4_15iv	FALSE	flu	2015-04-20	10	31.8	26.8	84.2767295597484	0	8036x18018_82_4_15iv	8036	18018	CC008	CC010	CC008xCC010
1626	8036x18018_0083	8036x18018	83	4_15iv	FALSE	flu	2015-04-20	45	29.2	23.8	81.5068493150685	0	8036x18018_83_4_15iv	8036	18018	CC008	CC010	CC008xCC010
1627	8036x18018_0084	8036x18018	84	4_15iv	FALSE	flu	2015-04-20	45	30.4	25.6	84.2105263157895	0	8036x18018_84_4_15iv	8036	18018	CC008	CC010	CC008xCC010
1628	8036x18018_0086	8036x18018	86	4_15iv	FALSE	flu	2015-04-20	45	29.8	26.5	88.9261744966443	0	8036x18018_86_4_15iv	8036	18018	CC008	CC010	CC008xCC010
1629	8036x18018_0091	8036x18018	91	4_15iv	FALSE	flu	2015-04-20	45	21.6	22.4	103.703703703704	0	8036x18018_91_4_15iv	8036	18018	CC008	CC010	CC008xCC010
4615	8036x18018_0103	8036x18018	103	5_15v	FALSE	flu	2015-05-04	29	28.3	26.8	94.6996466431095	1	8036x18018_103_5_15v	8036	18018	CC008	CC010	CC008xCC010
4616	8036x18018_0104	8036x18018	104	5_15v	FALSE	flu	2015-05-04	29	26.4	19.1	72.3484848484849	1	8036x18018_104_5_15v	8036	18018	CC008	CC010	CC008xCC010
4617	8036x18018_0109	8036x18018	109	5_15v	FALSE	flu	2015-05-04	29	28.6	22.5	78.6713286713287	1	8036x18018_109_5_15v	8036	18018	CC008	CC010	CC008xCC010
2698	8036x3609_0003	8036x3609	3	8_15viii	FALSE	flu	2015-08-17	10	21.2	17.7	83.4905660377358	0	8036x3609_3_8_15viii	8036	3609	CC008	CC018	CC008xCC018
2699	8036x3609_0007	8036x3609	7	8_15viii	FALSE	flu	2015-08-17	10	20.7	20.6	99.5169082125604	0	8036x3609_7_8_15viii	8036	3609	CC008	CC018	CC008xCC018
2700	8036x3609_0008	8036x3609	8	8_15viii	FALSE	flu	2015-08-17	10	20.7	16.5	79.7101449275362	0	8036x3609_8_8_15viii	8036	3609	CC008	CC018	CC008xCC018
580	8036x3609_0045	8036x3609	45	10_15x	FALSE	flu	2015-10-19	7	23.6	18.8	79.6610169491525	0	8036x3609_45_10_15x	8036	3609	CC008	CC018	CC008xCC018
581	8036x3609_0049	8036x3609	49	10_15x	FALSE	flu	2015-10-19	7	22.1	18.8	85.0678733031674	0	8036x3609_49_10_15x	8036	3609	CC008	CC018	CC008xCC018
582	8036x3609_0050	8036x3609	50	10_15x	FALSE	flu	2015-10-19	7	24	20.1	83.75	0	8036x3609_50_10_15x	8036	3609	CC008	CC018	CC008xCC018
6332	8036x3609_0056	8036x3609	56	12_15xv	FALSE	flu	2015-12-07	29	25.4	19.8	77.9527559055118	1	8036x3609_56_12_15xv	8036	3609	CC008	CC018	CC008xCC018
6333	8036x3609_0062	8036x3609	62	12_15xv	FALSE	flu	2015-12-07	29	20	17.5	87.5	1	8036x3609_62_12_15xv	8036	3609	CC008	CC018	CC008xCC018
6334	8036x3609_0063	8036x3609	63	12_15xv	FALSE	flu	2015-12-07	29	22.2	18.6	83.7837837837838	1	8036x3609_63_12_15xv	8036	3609	CC008	CC018	CC008xCC018
6335	8036x3609_0071	8036x3609	71	12_15xv	FALSE	flu	2015-12-07	29	22.9	21.7	94.7598253275109	1	8036x3609_71_12_15xv	8036	3609	CC008	CC018	CC008xCC018
2723	8042x16513_0001	8042x16513	1	9_13ix	FALSE	flu	2013-09-15	15	19.48	18.21	93.4804928131417	0	8042x16513_1_9_13ix	8042	16513	CC042	CC019	CC042xCC019
2724	8042x16513_0002	8042x16513	2	9_13ix	FALSE	flu	2013-09-15	15	18.06	17.65	97.7297895902547	0	8042x16513_2_9_13ix	8042	16513	CC042	CC019	CC042xCC019
2725	8042x16513_0005	8042x16513	5	9_13ix	FALSE	flu	2013-09-15	15	17.68	17.43	98.5859728506787	0	8042x16513_5_9_13ix	8042	16513	CC042	CC019	CC042xCC019
2726	8042x16513_0012	8042x16513	12	9_13ix	FALSE	flu	2013-09-15	15	21.05	19.13	90.8788598574822	0	8042x16513_12_9_13ix	8042	16513	CC042	CC019	CC042xCC019
431	8042x16513_0081	8042x16513	81	10_13x	FALSE	flu	2013-10-14	45	17.55	17.4	99.1452991452991	0	8042x16513_81_10_13x	8042	16513	CC042	CC019	CC042xCC019
432	8042x16513_0082	8042x16513	82	10_13x	FALSE	flu	2013-10-14	45	16.25	15.85	97.5384615384615	0	8042x16513_82_10_13x	8042	16513	CC042	CC019	CC042xCC019
433	8042x16513_0083	8042x16513	83	10_13x	FALSE	flu	2013-10-14	45	18.25	18.1	99.1780821917808	0	8042x16513_83_10_13x	8042	16513	CC042	CC019	CC042xCC019
921	8042x16513_0124	8042x16513	124	12_13xii	FALSE	flu	2013-12-09	10	17.35	16.75	96.5417867435158	0	8042x16513_124_12_13xii	8042	16513	CC042	CC019	CC042xCC019
922	8042x16513_0125	8042x16513	125	12_13xii	FALSE	flu	2013-12-09	10	14.8	14.45	97.6351351351351	0	8042x16513_125_12_13xii	8042	16513	CC042	CC019	CC042xCC019
923	8042x16513_0126	8042x16513	126	12_13xii	FALSE	flu	2013-12-09	10	15.85	14.95	94.3217665615142	0	8042x16513_126_12_13xii	8042	16513	CC042	CC019	CC042xCC019
65	8042x8008_0068	8042x8008	68	1_13i	FALSE	flu	2013-01-21	7	18.7	17.15	91.7112299465241	0	8042x8008_68_1_13i	8042	8008	CC042	CC025	CC042xCC025
64	8042x8008_0078	8042x8008	78	1_13i	FALSE	flu	2013-01-21	7	17.6	17.35	98.5795454545455	0	8042x8008_78_1_13i	8042	8008	CC042	CC025	CC042xCC025
66	8042x8008_0083	8042x8008	83	1_13i	FALSE	flu	2013-01-21	7	18.1	13.5	74.585635359116	0	8042x8008_83_1_13i	8042	8008	CC042	CC025	CC042xCC025
62	8042x8008_0089	8042x8008	89	1_13i	FALSE	flu	2013-01-21	7	18.8	18.4	97.8723404255319	0	8042x8008_89_1_13i	8042	8008	CC042	CC025	CC042xCC025
63	8042x8008_0090	8042x8008	90	1_13i	FALSE	flu	2013-01-21	7	17.75	17.15	96.6197183098591	0	8042x8008_90_1_13i	8042	8008	CC042	CC025	CC042xCC025
1023	8043x8008_0028	8043x8008	28	2_14ii	FALSE	flu	2014-02-19	45	22.3	22.75	102.017937219731	0	8043x8008_28_2_14ii	8043	8008	CC023	CC025	CC023xCC025
1024	8043x8008_0029	8043x8008	29	2_14ii	FALSE	flu	2014-02-19	45	23.8	22.95	96.4285714285714	0	8043x8008_29_2_14ii	8043	8008	CC023	CC025	CC023xCC025
1025	8043x8008_0031	8043x8008	31	2_14ii	FALSE	flu	2014-02-19	45	21.5	21.85	101.627906976744	0	8043x8008_31_2_14ii	8043	8008	CC023	CC025	CC023xCC025
3108	8043x8008_0070	8043x8008	70	4_14iv	FALSE	flu	2014-04-07	29	20.8	20.8	100	1	8043x8008_70_4_14iv	8043	8008	CC023	CC025	CC023xCC025
3109	8043x8008_0072	8043x8008	72	4_14iv	FALSE	flu	2014-04-07	29	17.7	17.7	100	1	8043x8008_72_4_14iv	8043	8008	CC023	CC025	CC023xCC025
3110	8043x8008_0080	8043x8008	80	4_14iv	FALSE	flu	2014-04-07	29	21.3	16.9	79.3427230046948	1	8043x8008_80_4_14iv	8043	8008	CC023	CC025	CC023xCC025
1737	8043x8008_0098	8043x8008	98	5_14v	FALSE	flu	2014-05-19	10	22.9	23.2	101.310043668122	0	8043x8008_98_5_14v	8043	8008	CC023	CC025	CC023xCC025
1738	8043x8008_0099	8043x8008	99	5_14v	FALSE	flu	2014-05-19	10	26.15	24.9	95.2198852772467	0	8043x8008_99_5_14v	8043	8008	CC023	CC025	CC023xCC025
1739	8043x8008_0100	8043x8008	100	5_14v	FALSE	flu	2014-05-19	10	24.21	22.36	92.3585295332507	0	8043x8008_100_5_14v	8043	8008	CC023	CC025	CC023xCC025
1740	8043x8008_0101	8043x8008	101	5_14v	FALSE	flu	2014-05-19	10	22.68	21.9	96.5608465608466	0	8043x8008_101_5_14v	8043	8008	CC023	CC025	CC023xCC025
1741	8043x8008_0102	8043x8008	102	5_14v	FALSE	flu	2014-05-19	15	20.1	20	99.502487562189	0	8043x8008_102_5_14v	8043	8008	CC023	CC025	CC023xCC025
1742	8043x8008_0106	8043x8008	106	5_14v	FALSE	flu	2014-05-19	15	23.24	21.2	91.2220309810671	0	8043x8008_106_5_14v	8043	8008	CC023	CC025	CC023xCC025
1743	8043x8008_0107	8043x8008	107	5_14v	FALSE	flu	2014-05-19	15	25.94	24.4	94.0632228218967	0	8043x8008_107_5_14v	8043	8008	CC023	CC025	CC023xCC025
1744	8043x8008_0108	8043x8008	108	5_14v	FALSE	flu	2014-05-19	15	23.37	22.2	94.9935815147625	0	8043x8008_108_5_14v	8043	8008	CC023	CC025	CC023xCC025
1970	8043x8008_0121	8043x8008	121	6_14vi	FALSE	flu	2014-06-16	7	23.15	22.25	96.1123110151188	0	8043x8008_121_6_14vi	8043	8008	CC023	CC025	CC023xCC025
1971	8043x8008_0122	8043x8008	122	6_14vi	FALSE	flu	2014-06-16	7	26.45	25.95	98.109640831758	0	8043x8008_122_6_14vi	8043	8008	CC023	CC025	CC023xCC025
1972	8043x8008_0123	8043x8008	123	6_14vi	FALSE	flu	2014-06-16	7	26.5	23.1	87.1698113207547	0	8043x8008_123_6_14vi	8043	8008	CC023	CC025	CC023xCC025
1973	8043x8008_0124	8043x8008	124	6_14vi	FALSE	flu	2014-06-16	7	23.55	23.1	98.0891719745223	0	8043x8008_124_6_14vi	8043	8008	CC023	CC025	CC023xCC025
1124	8045x4410_0028	8045x4410	28	2_15ii	FALSE	flu	2015-02-15	15	19.3	17	88.0829015544041	0	8045x4410_28_2_15ii	8045	4410	CC045	CC044	CC045xCC044
1125	8045x4410_0029	8045x4410	29	2_15ii	FALSE	flu	2015-02-15	15	16	16.1	100.625	0	8045x4410_29_2_15ii	8045	4410	CC045	CC044	CC045xCC044
1126	8045x4410_0036	8045x4410	36	2_15ii	FALSE	flu	2015-02-15	15	19.5	18.2	93.3333333333333	0	8045x4410_36_2_15ii	8045	4410	CC045	CC044	CC045xCC044
1357	8045x4410_0057	8045x4410	57	3_15iii	FALSE	flu	2015-03-16	7	21.5	20.1	93.4883720930233	0	8045x4410_57_3_15iii	8045	4410	CC045	CC044	CC045xCC044
1353	8045x4410_0058	8045x4410	58	3_15iii	FALSE	flu	2015-03-16	45	17.4	16.5	94.8275862068966	0	8045x4410_58_3_15iii	8045	4410	CC045	CC044	CC045xCC044
1358	8045x4410_0062	8045x4410	62	3_15iii	FALSE	flu	2015-03-16	7	17.5	16.7	95.4285714285714	0	8045x4410_62_3_15iii	8045	4410	CC045	CC044	CC045xCC044
1354	8045x4410_0063	8045x4410	63	3_15iii	FALSE	flu	2015-03-16	45	17.2	17.1	99.4186046511628	0	8045x4410_63_3_15iii	8045	4410	CC045	CC044	CC045xCC044
1359	8045x4410_0069	8045x4410	69	3_15iii	FALSE	flu	2015-03-16	7	18.2	17.3	95.0549450549451	0	8045x4410_69_3_15iii	8045	4410	CC045	CC044	CC045xCC044
1355	8045x4410_0077	8045x4410	77	3_15iii	FALSE	flu	2015-03-16	45	19.2	17.5	91.1458333333333	0	8045x4410_77_3_15iii	8045	4410	CC045	CC044	CC045xCC044
4475	8045x4410_0093	8045x4410	93	4_15iv	FALSE	flu	2015-04-06	29	20	18.6	93	1	8045x4410_93_4_15iv	8045	4410	CC045	CC044	CC045xCC044
4477	8045x4410_0095	8045x4410	95	4_15iv	FALSE	flu	2015-04-06	29	18.2	17.9	98.3516483516483	1	8045x4410_95_4_15iv	8045	4410	CC045	CC044	CC045xCC044
8475	8046x4410_0045	8046x4410	45	03_16iii	FALSE	flu	2016-03-07	29	13.9	11.4	82.0143884892086	1	8046x4410_45_03_16iii	8046	4410	CC022	CC044	CC022xCC044
8476	8046x4410_0046	8046x4410	46	03_16iii	FALSE	flu	2016-03-07	29	14.3	14.3	100	1	8046x4410_46_03_16iii	8046	4410	CC022	CC044	CC022xCC044
8477	8046x4410_0051	8046x4410	51	03_16iii	FALSE	flu	2016-03-07	29	18.3	13.7	74.8633879781421	1	8046x4410_51_03_16iii	8046	4410	CC022	CC044	CC022xCC044
1363	8046x8004_0029	8046x8004	29	3_15iii	FALSE	flu	2015-03-16	15	21.6	18.9	87.5	0	8046x8004_29_3_15iii	8046	8004	CC022	CC024	CC022xCC024
1859	8046x8004_0076	8046x8004	76	5_15v	FALSE	flu	2015-05-18	45	23.6	22	93.2203389830508	0	8046x8004_76_5_15v	8046	8004	CC022	CC024	CC022xCC024
1860	8046x8004_0077	8046x8004	77	5_15v	FALSE	flu	2015-05-18	45	20.1	15.3	76.1194029850746	0	8046x8004_77_5_15v	8046	8004	CC022	CC024	CC022xCC024
1861	8046x8004_0078	8046x8004	78	5_15v	FALSE	flu	2015-05-18	45	21	15.3	72.8571428571429	0	8046x8004_78_5_15v	8046	8004	CC022	CC024	CC022xCC024
1862	8046x8004_0079	8046x8004	79	5_15v	FALSE	flu	2015-05-18	45	20	15.6	78	0	8046x8004_79_5_15v	8046	8004	CC022	CC024	CC022xCC024
1856	8046x8004_0082	8046x8004	82	5_15v	FALSE	flu	2015-05-18	45	19.4	15.2	78.3505154639175	0	8046x8004_82_5_15v	8046	8004	CC022	CC024	CC022xCC024
1857	8046x8004_0083	8046x8004	83	5_15v	FALSE	flu	2015-05-18	45	20.2	14.8	73.2673267326733	0	8046x8004_83_5_15v	8046	8004	CC022	CC024	CC022xCC024
1858	8046x8004_0087	8046x8004	87	5_15v	FALSE	flu	2015-05-18	45	20.3	15.8	77.8325123152709	0	8046x8004_87_5_15v	8046	8004	CC022	CC024	CC022xCC024
1766	8048x15155_0007	8048x15155	7	5_14v	FALSE	flu	2014-05-19	45	17.68	18.4	104.072398190045	0	8048x15155_7_5_14v	8048	15155	CC061	CC039	CC061xCC039
1748	8048x15155_0021	8048x15155	21	5_14v	FALSE	flu	2014-05-19	15	20.18	19.3	95.6392467789891	0	8048x15155_21_5_14v	8048	15155	CC061	CC039	CC061xCC039
1749	8048x15155_0024	8048x15155	24	5_14v	FALSE	flu	2014-05-19	15	18.6	19.2	103.225806451613	0	8048x15155_24_5_14v	8048	15155	CC061	CC039	CC061xCC039
1750	8048x15155_0025	8048x15155	25	5_14v	FALSE	flu	2014-05-19	15	16.96	16.7	98.4669811320755	0	8048x15155_25_5_14v	8048	15155	CC061	CC039	CC061xCC039
1767	8048x15155_0031	8048x15155	31	5_14v	FALSE	flu	2014-05-19	45	19.3	18.4	95.3367875647668	0	8048x15155_31_5_14v	8048	15155	CC061	CC039	CC061xCC039
1768	8048x15155_0032	8048x15155	32	5_14v	FALSE	flu	2014-05-19	45	20.3	20.6	101.477832512315	0	8048x15155_32_5_14v	8048	15155	CC061	CC039	CC061xCC039
3406	8048x15155_0062	8048x15155	62	6_14vi	FALSE	flu	2014-06-09	29	19.9	18.2	91.4572864321608	1	8048x15155_62_6_14vi	8048	15155	CC061	CC039	CC061xCC039
3407	8048x15155_0063	8048x15155	63	6_14vi	FALSE	flu	2014-06-09	29	20.7	19	91.7874396135266	1	8048x15155_63_6_14vi	8048	15155	CC061	CC039	CC061xCC039
3408	8048x15155_0064	8048x15155	64	6_14vi	FALSE	flu	2014-06-09	29	20	18	90	1	8048x15155_64_6_14vi	8048	15155	CC061	CC039	CC061xCC039
1974	8048x15155_0097	8048x15155	97	6_14vi	FALSE	flu	2014-06-16	10	17.7	16.1	90.9604519774011	0	8048x15155_97_6_14vi	8048	15155	CC061	CC039	CC061xCC039
1975	8048x15155_0108	8048x15155	108	6_14vi	FALSE	flu	2014-06-16	10	18.15	18.4	101.37741046832	0	8048x15155_108_6_14vi	8048	15155	CC061	CC039	CC061xCC039
1977	8048x15155_0115	8048x15155	115	6_14vi	FALSE	flu	2014-06-16	7	14.5	15.15	104.48275862069	0	8048x15155_115_6_14vi	8048	15155	CC061	CC039	CC061xCC039
1978	8048x15155_0116	8048x15155	116	6_14vi	FALSE	flu	2014-06-16	7	16.15	16	99.0712074303406	0	8048x15155_116_6_14vi	8048	15155	CC061	CC039	CC061xCC039
1979	8048x15155_0117	8048x15155	117	6_14vi	FALSE	flu	2014-06-16	7	16.3	16.65	102.147239263804	0	8048x15155_117_6_14vi	8048	15155	CC061	CC039	CC061xCC039
1976	8048x15155_0118	8048x15155	118	6_14vi	FALSE	flu	2014-06-16	10	16.45	16.7	101.519756838906	0	8048x15155_118_6_14vi	8048	15155	CC061	CC039	CC061xCC039
2397	8048x8008_0031	8048x8008	31	7_15vii	FALSE	flu	2015-07-20	15	21.2	16	75.4716981132076	0	8048x8008_31_7_15vii	8048	8008	CC061	CC025	CC061xCC025
2398	8048x8008_0040	8048x8008	40	7_15vii	FALSE	flu	2015-07-20	15	16.8	14.1	83.9285714285714	0	8048x8008_40_7_15vii	8048	8008	CC061	CC025	CC061xCC025
2399	8048x8008_0041	8048x8008	41	7_15vii	FALSE	flu	2015-07-20	15	16.9	13.9	82.2485207100592	0	8048x8008_41_7_15vii	8048	8008	CC061	CC025	CC061xCC025
2701	8048x8008_0061	8048x8008	61	8_15viii	FALSE	flu	2015-08-17	10	20.4	15.4	75.4901960784314	0	8048x8008_61_8_15viii	8048	8008	CC061	CC025	CC061xCC025
2702	8048x8008_0062	8048x8008	62	8_15viii	FALSE	flu	2015-08-17	10	22.4	20.3	90.625	0	8048x8008_62_8_15viii	8048	8008	CC061	CC025	CC061xCC025
2703	8048x8008_0063	8048x8008	63	8_15viii	FALSE	flu	2015-08-17	10	21.5	17.2	80	0	8048x8008_63_8_15viii	8048	8008	CC061	CC025	CC061xCC025
2704	8048x8008_0064	8048x8008	64	8_15viii	FALSE	flu	2015-08-17	10	19.5	18.2	93.3333333333333	0	8048x8008_64_8_15viii	8048	8008	CC061	CC025	CC061xCC025
6139	8048x8008_0095	8048x8008	95	09_15xi	FALSE	flu	2015-09-07	29	22.5	16.9	75.1111111111111	1	8048x8008_95_09_15xi	8048	8008	CC061	CC025	CC061xCC025
6141	8048x8008_0102	8048x8008	102	09_15xi	FALSE	flu	2015-09-07	29	18.6	13.1	70.4301075268817	1	8048x8008_102_09_15xi	8048	8008	CC061	CC025	CC061xCC025
2890	8048x8008_0106	8048x8008	106	9_15ix	FALSE	flu	2015-09-21	45	16.4	15.4	93.9024390243902	0	8048x8008_106_9_15ix	8048	8008	CC061	CC025	CC061xCC025
2891	8048x8008_0107	8048x8008	107	9_15ix	FALSE	flu	2015-09-21	45	18.4	14.8	80.4347826086957	0	8048x8008_107_9_15ix	8048	8008	CC061	CC025	CC061xCC025
2892	8048x8008_0108	8048x8008	108	9_15ix	FALSE	flu	2015-09-21	45	19.3	17.3	89.6373056994819	0	8048x8008_108_9_15ix	8048	8008	CC061	CC025	CC061xCC025
2893	8048x8008_0109	8048x8008	109	9_15ix	FALSE	flu	2015-09-21	7	17.2	11.9	69.1860465116279	0	8048x8008_109_9_15ix	8048	8008	CC061	CC025	CC061xCC025
2894	8048x8008_0110	8048x8008	110	9_15ix	FALSE	flu	2015-09-21	7	20.4	16.4	80.3921568627451	0	8048x8008_110_9_15ix	8048	8008	CC061	CC025	CC061xCC025
2896	8048x8008_0118	8048x8008	118	9_15ix	FALSE	flu	2015-09-21	7	16.5	11.6	70.3030303030303	0	8048x8008_118_9_15ix	8048	8008	CC061	CC025	CC061xCC025
2897	8048x8008_0122	8048x8008	122	9_15ix	FALSE	flu	2015-09-21	7	18.1	13.8	76.2430939226519	0	8048x8008_122_9_15ix	8048	8008	CC061	CC025	CC061xCC025
174	8048x8026_0023	8048x8026	23	1_14i	FALSE	flu	2014-01-20	7	18.79	17.4	92.6024481106972	0	8048x8026_23_1_14i	8048	8026	CC061	CC026	CC061xCC026
175	8048x8026_0024	8048x8026	24	1_14i	FALSE	flu	2014-01-20	7	18.44	15.85	85.9544468546638	0	8048x8026_24_1_14i	8048	8026	CC061	CC026	CC061xCC026
176	8048x8026_0026	8048x8026	26	1_14i	FALSE	flu	2014-01-20	7	19.28	16.05	83.246887966805	0	8048x8026_26_1_14i	8048	8026	CC061	CC026	CC061xCC026
1029	8048x8026_0032	8048x8026	32	2_14ii	FALSE	flu	2014-02-19	15	18.35	17.9	97.5476839237057	0	8048x8026_32_2_14ii	8048	8026	CC061	CC026	CC061xCC026
1030	8048x8026_0033	8048x8026	33	2_14ii	FALSE	flu	2014-02-19	15	20.05	19.3	96.2593516209476	0	8048x8026_33_2_14ii	8048	8026	CC061	CC026	CC061xCC026
1031	8048x8026_0041	8048x8026	41	2_14ii	FALSE	flu	2014-02-19	15	20.4	18.95	92.8921568627451	0	8048x8026_41_2_14ii	8048	8026	CC061	CC026	CC061xCC026
1047	8048x8026_0052	8048x8026	52	2_14ii	FALSE	flu	2014-02-19	45	20.5	20.35	99.2682926829268	0	8048x8026_52_2_14ii	8048	8026	CC061	CC026	CC061xCC026
1048	8048x8026_0053	8048x8026	53	2_14ii	FALSE	flu	2014-02-19	45	18.5	17.05	92.1621621621622	0	8048x8026_53_2_14ii	8048	8026	CC061	CC026	CC061xCC026
1050	8048x8026_0059	8048x8026	59	2_14ii	FALSE	flu	2014-02-19	7	17.95	16.4	91.3649025069638	0	8048x8026_59_2_14ii	8048	8026	CC061	CC026	CC061xCC026
1051	8048x8026_0060	8048x8026	60	2_14ii	FALSE	flu	2014-02-19	7	18.8	17.9	95.2127659574468	0	8048x8026_60_2_14ii	8048	8026	CC061	CC026	CC061xCC026
1026	8048x8026_0064	8048x8026	64	2_14ii	FALSE	flu	2014-02-19	10	22	20.1	91.3636363636364	0	8048x8026_64_2_14ii	8048	8026	CC061	CC026	CC061xCC026
1027	8048x8026_0065	8048x8026	65	2_14ii	FALSE	flu	2014-02-19	10	21.1	19.8	93.8388625592417	0	8048x8026_65_2_14ii	8048	8026	CC061	CC026	CC061xCC026
1028	8048x8026_0066	8048x8026	66	2_14ii	FALSE	flu	2014-02-19	10	17.6	14.85	84.375	0	8048x8026_66_2_14ii	8048	8026	CC061	CC026	CC061xCC026
1052	8048x8026_0078	8048x8026	78	2_14ii	FALSE	flu	2014-02-19	7	17.2	16.75	97.3837209302326	0	8048x8026_78_2_14ii	8048	8026	CC061	CC026	CC061xCC026
3555	8048x8026_0126	8048x8026	126	3_14iii	FALSE	flu	2014-03-03	29	18	15	83.3333333333333	1	8048x8026_126_3_14iii	8048	8026	CC061	CC026	CC061xCC026
3556	8048x8026_0127	8048x8026	127	3_14iii	FALSE	flu	2014-03-03	29	17.2	14.9	86.6279069767442	1	8048x8026_127_3_14iii	8048	8026	CC061	CC026	CC061xCC026
1490	8049x8010_0001	8049x8010	1	4_14iv	FALSE	flu	2014-04-21	10	20.55	20.16	98.1021897810219	0	8049x8010_1_4_14iv	8049	8010	CC038	CC013	CC038xCC013
1493	8049x8010_0002	8049x8010	2	4_14iv	FALSE	flu	2014-04-21	15	20.85	18.96	90.9352517985611	0	8049x8010_2_4_14iv	8049	8010	CC038	CC013	CC038xCC013
1494	8049x8010_0003	8049x8010	3	4_14iv	FALSE	flu	2014-04-21	15	21.15	19.82	93.7115839243499	0	8049x8010_3_4_14iv	8049	8010	CC038	CC013	CC038xCC013
1495	8049x8010_0004	8049x8010	4	4_14iv	FALSE	flu	2014-04-21	15	18.95	18.34	96.7810026385224	0	8049x8010_4_4_14iv	8049	8010	CC038	CC013	CC038xCC013
1491	8049x8010_0007	8049x8010	7	4_14iv	FALSE	flu	2014-04-21	10	22.8	21	92.1052631578947	0	8049x8010_7_4_14iv	8049	8010	CC038	CC013	CC038xCC013
1511	8049x8010_0011	8049x8010	11	4_14iv	FALSE	flu	2014-04-21	45	20.85	20.87	100.095923261391	0	8049x8010_11_4_14iv	8049	8010	CC038	CC013	CC038xCC013
1512	8049x8010_0012	8049x8010	12	4_14iv	FALSE	flu	2014-04-21	45	20.15	19.05	94.5409429280397	0	8049x8010_12_4_14iv	8049	8010	CC038	CC013	CC038xCC013
1492	8049x8010_0024	8049x8010	24	4_14iv	FALSE	flu	2014-04-21	10	21.5	20.2	93.953488372093	0	8049x8010_24_4_14iv	8049	8010	CC038	CC013	CC038xCC013
1514	8049x8010_0029	8049x8010	29	4_14iv	FALSE	flu	2014-04-21	7	18.35	19.1	104.08719346049	0	8049x8010_29_4_14iv	8049	8010	CC038	CC013	CC038xCC013
1515	8049x8010_0030	8049x8010	30	4_14iv	FALSE	flu	2014-04-21	7	18.65	18.4	98.6595174262735	0	8049x8010_30_4_14iv	8049	8010	CC038	CC013	CC038xCC013
1516	8049x8010_0047	8049x8010	47	4_14iv	FALSE	flu	2014-04-21	7	17.35	17.8	102.593659942363	0	8049x8010_47_4_14iv	8049	8010	CC038	CC013	CC038xCC013
3458	8049x8010_0081	8049x8010	81	6_14vi	FALSE	flu	2014-06-09	29	21.6	21.4	99.0740740740741	1	8049x8010_81_6_14vi	8049	8010	CC038	CC013	CC038xCC013
3459	8049x8010_0085	8049x8010	85	6_14vi	FALSE	flu	2014-06-09	29	21.6	21.5	99.537037037037	1	8049x8010_85_6_14vi	8049	8010	CC038	CC013	CC038xCC013
3460	8049x8010_0124	8049x8010	124	6_14vi	FALSE	flu	2014-06-09	29	23.4	22.6	96.5811965811966	1	8049x8010_124_6_14vi	8049	8010	CC038	CC013	CC038xCC013
583	8052x13421_0030	8052x13421	30	10_15x	FALSE	flu	2015-10-19	15	18.6	19.1	102.688172043011	0	8052x13421_30_10_15x	8052	13421	CC052	CC007	CC052xCC007
584	8052x13421_0039	8052x13421	39	10_15x	FALSE	flu	2015-10-19	15	20.3	19.5	96.0591133004926	0	8052x13421_39_10_15x	8052	13421	CC052	CC007	CC052xCC007
585	8052x13421_0040	8052x13421	40	10_15x	FALSE	flu	2015-10-19	15	21.4	18.5	86.4485981308411	0	8052x13421_40_10_15x	8052	13421	CC052	CC007	CC052xCC007
1769	8052x3415_0002	8052x3415	2	5_14v	FALSE	flu	2014-05-19	45	23.86	20.58	86.2531433361274	0	8052x3415_2_5_14v	8052	3415	CC052	CC014	CC052xCC014
1770	8052x3415_0003	8052x3415	3	5_14v	FALSE	flu	2014-05-19	45	22.95	18.55	80.8278867102397	0	8052x3415_3_5_14v	8052	3415	CC052	CC014	CC052xCC014
1771	8052x3415_0004	8052x3415	4	5_14v	FALSE	flu	2014-05-19	45	21.93	19.6	89.37528499772	0	8052x3415_4_5_14v	8052	3415	CC052	CC014	CC052xCC014
1988	8052x3415_0017	8052x3415	17	6_14vi	FALSE	flu	2014-06-16	7	19.65	18.3	93.1297709923664	0	8052x3415_17_6_14vi	8052	3415	CC052	CC014	CC052xCC014
1989	8052x3415_0035	8052x3415	35	6_14vi	FALSE	flu	2014-06-16	7	19.55	18	92.0716112531969	0	8052x3415_35_6_14vi	8052	3415	CC052	CC014	CC052xCC014
1990	8052x3415_0036	8052x3415	36	6_14vi	FALSE	flu	2014-06-16	7	22.65	21.85	96.4679911699779	0	8052x3415_36_6_14vi	8052	3415	CC052	CC014	CC052xCC014
2598	8052x3415_0068	8052x3415	68	8_14viii	FALSE	flu	2014-08-18	15	18.7	19.5	104.27807486631	0	8052x3415_68_8_14viii	8052	3415	CC052	CC014	CC052xCC014
2599	8052x3415_0069	8052x3415	69	8_14viii	FALSE	flu	2014-08-18	15	21.95	17.8	81.0933940774487	0	8052x3415_69_8_14viii	8052	3415	CC052	CC014	CC052xCC014
2595	8052x3415_0078	8052x3415	78	8_14viii	FALSE	flu	2014-08-18	10	20.2	17.3	85.6435643564356	0	8052x3415_78_8_14viii	8052	3415	CC052	CC014	CC052xCC014
2596	8052x3415_0079	8052x3415	79	8_14viii	FALSE	flu	2014-08-18	10	20.35	20.9	102.702702702703	0	8052x3415_79_8_14viii	8052	3415	CC052	CC014	CC052xCC014
2597	8052x3415_0080	8052x3415	80	8_14viii	FALSE	flu	2014-08-18	10	18.65	14.9	79.8927613941019	0	8052x3415_80_8_14viii	8052	3415	CC052	CC014	CC052xCC014
2600	8052x3415_0082	8052x3415	82	8_14viii	FALSE	flu	2014-08-18	15	21.85	18.1	82.837528604119	0	8052x3415_82_8_14viii	8052	3415	CC052	CC014	CC052xCC014
3786	8052x3415_0106	8052x3415	106	9_14ix	FALSE	flu	2014-09-01	29	21.6	15.2	70.3703703703704	1	8052x3415_106_9_14ix	8052	3415	CC052	CC014	CC052xCC014
3787	8052x3415_0110	8052x3415	110	9_14ix	FALSE	flu	2014-09-01	29	19.6	14.5	73.9795918367347	1	8052x3415_110_9_14ix	8052	3415	CC052	CC014	CC052xCC014
3788	8052x3415_0111	8052x3415	111	9_14ix	FALSE	flu	2014-09-01	29	21	19.6	93.3333333333333	1	8052x3415_111_9_14ix	8052	3415	CC052	CC014	CC052xCC014
724	8054x8036_0032	8054x8036	32	11_14xi	FALSE	flu	2014-11-17	7	23.5	19.25	81.9148936170213	0	8054x8036_32_11_14xi	8054	8036	CC020	CC008	CC020xCC008
725	8054x8036_0033	8054x8036	33	11_14xi	FALSE	flu	2014-11-17	7	24.6	25.6	104.065040650407	0	8054x8036_33_11_14xi	8054	8036	CC020	CC008	CC020xCC008
726	8054x8036_0034	8054x8036	34	11_14xi	FALSE	flu	2014-11-17	7	27.3	21.1	77.2893772893773	0	8054x8036_34_11_14xi	8054	8036	CC020	CC008	CC020xCC008
727	8054x8036_0035	8054x8036	35	11_14xi	FALSE	flu	2014-11-17	7	23.7	19.6	82.7004219409283	0	8054x8036_35_11_14xi	8054	8036	CC020	CC008	CC020xCC008
282	8054x8036_0043	8054x8036	43	1_15i	FALSE	flu	2015-01-19	10	28.1	22.7	80.7829181494662	0	8054x8036_43_1_15i	8054	8036	CC020	CC008	CC020xCC008
283	8054x8036_0044	8054x8036	44	1_15i	FALSE	flu	2015-01-19	10	25.6	20	78.125	0	8054x8036_44_1_15i	8054	8036	CC020	CC008	CC020xCC008
284	8054x8036_0045	8054x8036	45	1_15i	FALSE	flu	2015-01-19	10	32.4	32.9	101.543209876543	0	8054x8036_45_1_15i	8054	8036	CC020	CC008	CC020xCC008
1375	8054x8036_0048	8054x8036	48	3_15iii	FALSE	flu	2015-03-16	45	25.5	19	74.5098039215686	0	8054x8036_48_3_15iii	8054	8036	CC020	CC008	CC020xCC008
1376	8054x8036_0049	8054x8036	49	3_15iii	FALSE	flu	2015-03-16	45	26	19.4	74.6153846153846	0	8054x8036_49_3_15iii	8054	8036	CC020	CC008	CC020xCC008
1377	8054x8036_0050	8054x8036	50	3_15iii	FALSE	flu	2015-03-16	45	24.9	18.6	74.6987951807229	0	8054x8036_50_3_15iii	8054	8036	CC020	CC008	CC020xCC008
4364	8054x8036_0060	8054x8036	60	6_15vi	FALSE	flu	2015-06-01	29	26.5	21.4	80.7547169811321	1	8054x8036_60_6_15vi	8054	8036	CC020	CC008	CC020xCC008
4365	8054x8036_0068	8054x8036	68	6_15vi	FALSE	flu	2015-06-01	29	26	18.6	71.5384615384615	1	8054x8036_68_6_15vi	8054	8036	CC020	CC008	CC020xCC008
4366	8054x8036_0069	8054x8036	69	6_15vi	FALSE	flu	2015-06-01	29	25.1	19.5	77.6892430278884	1	8054x8036_69_6_15vi	8054	8036	CC020	CC008	CC020xCC008
2415	8054x8036_0128	8054x8036	128	7_15vii	FALSE	flu	2015-07-20	15	20.5	15.4	75.1219512195122	0	8054x8036_128_7_15vii	8054	8036	CC020	CC008	CC020xCC008
2416	8054x8036_0129	8054x8036	129	7_15vii	FALSE	flu	2015-07-20	15	21.8	16.8	77.0642201834862	0	8054x8036_129_7_15vii	8054	8036	CC020	CC008	CC020xCC008
2417	8054x8036_0134	8054x8036	134	7_15vii	FALSE	flu	2015-07-20	15	26.4	19.2	72.7272727272727	0	8054x8036_134_7_15vii	8054	8036	CC020	CC008	CC020xCC008
2418	8054x8036_0138	8054x8036	138	7_15vii	FALSE	flu	2015-07-20	15	24.9	18.8	75.5020080321285	0	8054x8036_138_7_15vii	8054	8036	CC020	CC008	CC020xCC008
3656	8056x8033_0041	8056x8033	41	11_14xi	FALSE	flu	2014-11-03	29	21.1	19.9	94.3127962085308	1	8056x8033_41_11_14xi	8056	8033	CC056	CC033	CC056xCC033
3657	8056x8033_0042	8056x8033	42	11_14xi	FALSE	flu	2014-11-03	29	19.6	17.7	90.3061224489796	1	8056x8033_42_11_14xi	8056	8033	CC056	CC033	CC056xCC033
3658	8056x8033_0047	8056x8033	47	11_14xi	FALSE	flu	2014-11-03	29	22.9	20.7	90.3930131004367	1	8056x8033_47_11_14xi	8056	8033	CC056	CC033	CC056xCC033
728	8056x8033_0065	8056x8033	65	11_14xi	FALSE	flu	2014-11-17	15	19.8	18.7	94.4444444444444	0	8056x8033_65_11_14xi	8056	8033	CC056	CC033	CC056xCC033
729	8056x8033_0066	8056x8033	66	11_14xi	FALSE	flu	2014-11-17	15	19.4	19.7	101.546391752577	0	8056x8033_66_11_14xi	8056	8033	CC056	CC033	CC056xCC033
730	8056x8033_0069	8056x8033	69	11_14xi	FALSE	flu	2014-11-17	15	22.2	20.5	92.3423423423423	0	8056x8033_69_11_14xi	8056	8033	CC056	CC033	CC056xCC033
731	8056x8033_0070	8056x8033	70	11_14xi	FALSE	flu	2014-11-17	15	23.2	22	94.8275862068966	0	8056x8033_70_11_14xi	8056	8033	CC056	CC033	CC056xCC033
732	8056x8033_0071	8056x8033	71	11_14xi	FALSE	flu	2014-11-17	15	21.7	21.4	98.6175115207373	0	8056x8033_71_11_14xi	8056	8033	CC056	CC033	CC056xCC033
2436	8056x8033_0128	8056x8033	128	7_15vii	FALSE	flu	2015-07-20	7	21.2	20.2	95.2830188679245	0	8056x8033_128_7_15vii	8056	8033	CC056	CC033	CC056xCC033
2437	8056x8033_0129	8056x8033	129	7_15vii	FALSE	flu	2015-07-20	7	21.3	20.9	98.1220657276995	0	8056x8033_129_7_15vii	8056	8033	CC056	CC033	CC056xCC033
2438	8056x8033_0130	8056x8033	130	7_15vii	FALSE	flu	2015-07-20	7	25.1	24.2	96.4143426294821	0	8056x8033_130_7_15vii	8056	8033	CC056	CC033	CC056xCC033
2439	8056x8033_0131	8056x8033	131	7_15vii	FALSE	flu	2015-07-20	7	22.1	22.7	102.714932126697	0	8056x8033_131_7_15vii	8056	8033	CC056	CC033	CC056xCC033
2440	8056x8033_0132	8056x8033	132	7_15vii	FALSE	flu	2015-07-20	7	16	16.2	101.25	0	8056x8033_132_7_15vii	8056	8033	CC056	CC033	CC056xCC033
2898	8056x8033_0146	8056x8033	146	9_15ix	FALSE	flu	2015-09-21	10	18.1	17.8	98.3425414364641	0	8056x8033_146_9_15ix	8056	8033	CC056	CC033	CC056xCC033
2899	8056x8033_0151	8056x8033	151	9_15ix	FALSE	flu	2015-09-21	10	19.9	19.9	100	0	8056x8033_151_9_15ix	8056	8033	CC056	CC033	CC056xCC033
2900	8056x8033_0155	8056x8033	155	9_15ix	FALSE	flu	2015-09-21	10	16.5	17.1	103.636363636364	0	8056x8033_155_9_15ix	8056	8033	CC056	CC033	CC056xCC033
595	8056x8033_0159	8056x8033	159	10_15x	FALSE	flu	2015-10-19	45	22.6	22.2	98.2300884955752	0	8056x8033_159_10_15x	8056	8033	CC056	CC033	CC056xCC033
596	8056x8033_0160	8056x8033	160	10_15x	FALSE	flu	2015-10-19	45	19.7	21.1	107.106598984772	0	8056x8033_160_10_15x	8056	8033	CC056	CC033	CC056xCC033
597	8056x8033_0161	8056x8033	161	10_15x	FALSE	flu	2015-10-19	45	22.5	22.5	100	0	8056x8033_161_10_15x	8056	8033	CC056	CC033	CC056xCC033
598	8056x8033_0162	8056x8033	162	10_15x	FALSE	flu	2015-10-19	45	20.3	21.8	107.389162561576	0	8056x8033_162_10_15x	8056	8033	CC056	CC033	CC056xCC033
