# Supplementary material for: Bayesian Diallel Analysis Reveals Mx1-Dependent and Mx1-Independent Effects on Response to Influenza A Virus in Mice
Source: G3 (Bethesda). 2017 Nov 29;8(2):427–45. doi: 10.1534/g3.117.300438 (PMC5919740; doi:10.1534/g3.117.300438)
Supplement: Supplementary file 6 [file 427FileS6.gz › CC-RIX/main_analysis_CC_RIX.R]

# 1) Install INLA (http://www.r-inla.org/download)
# 2) To run this script without error, I needed to make the following modification to the file
##   `/usr/local/lib/R/3.4/site-library/INLA/bin/mac/64bit/inla.run`, since the default /usr/lib version of liblzma.5.dylib
##   is the wrong version. Change the line:
##      export DYLD_LIBRARY_PATH="$RHOME_LIB:$DIR:/usr/lib:/opt/local/lib:$DYLD_LIBRARY_PATH"
##   to 
##      export DYLD_LIBRARY_PATH="$RHOME_LIB:$DIR:/usr/local/opt/xz/lib:/usr/lib:/opt/local/lib:$DYLD_LIBRARY_PATH"source("source.scripts.diploffect.R")

library("Diploffect.INLA")
library("INLA")
library("lme4")
library("DOQTL") # source("https://bioconductor.org/biocLite.R"); biocLite("DOQTL")
library("miqtl") # devtools::install_github("gkeele/miqtl")
dir.create("plots", recursive=TRUE, showWarnings=FALSE)

####################################### CC-RIX data with all the weight loss time point information
ccrix.data <- read.csv("Flu-CC-RIX-data.csv", header=TRUE)

ccrix.data$SUBJECT.NAME <- ccrix.data$ID # Unique ids for each mouse
ccrix.data$eff.strain <- as.integer(ccrix.data$ccrix)

## Regressing out certain fixed and random effects; is.baric indicates location of infections: Heise Lab (0) or Baric Lab (1)
lmer.frame <- model.frame(D7pct ~ D0 + is.baric + Mating + Date_Infected + ccrix + eff.strain + SUBJECT.NAME, data=ccrix.data) # keep ccrix in data frame
initial.lmer.fit <- lmer(D7pct ~ 1 + D0 + is.baric + (1|Mating) + (1|Date_Infected), data=ccrix.data)

lmer.frame$D7pct_resid <- lmer.frame$D7pct - lmer.frame$D0*initial.lmer.fit@beta[2] - lmer.frame$is.baric*initial.lmer.fit@beta[3] - ranef(initial.lmer.fit)$Date_Infected[lmer.frame$Date_Infected,]
lmer.frame$resid <- lmer.frame$D7pct - lmer.frame$D0*initial.lmer.fit@beta[2] - lmer.frame$is.baric*initial.lmer.fit@beta[3] - ranef(initial.lmer.fit)$Date_Infected[lmer.frame$Date_Infected,] - ranef(initial.lmer.fit)$Mating[lmer.frame$Mating,]

new.data <- subset(lmer.frame, select=c("D7pct_resid", "ccrix"))
new.data$D7pct_resid_scaled <- scale(new.data$D7pct_resid, center=TRUE, scale=TRUE)
mean.data.unscaled <- aggregate(D7pct_resid~ccrix, data=new.data, function(x) mean(x))
colnames(mean.data.unscaled)[2] <- "D7pct_resid"
mean.data.scaled <- aggregate(D7pct_resid_scaled~ccrix, data=new.data, function(x) mean(x))
colnames(mean.data.scaled)[2] <- "D7pct_resid_scaled"
count.data <- aggregate(D7pct_resid~ccrix, data=new.data, function(x) {NROW(x)})
colnames(count.data)[2] <- "NUM.OBS"
mean.data <- merge(merge(mean.data.unscaled, mean.data.scaled, by="ccrix"), count.data, by="ccrix")
mean.data$SUBJECT.NAME <- mean.data$ccrix
mean.data <- mean.data[,-1]

### Make Breeding Kinship - add small noise on diagonal to make it non-singular
ids <- mean.data$SUBJECT.NAME[!is.na(mean.data$SUBJECT.NAME)]
K <- matrix(NA, nrow=length(ids), ncol=length(ids))
for(i in 1:(length(ids)-1)){
  K[i, i] <- 1
  these.strains <- unlist(strsplit(x=as.character(ids[i]), split="x", fixed=TRUE))
  for(j in (i+1):length(ids)){
    comparison.strains <- unlist(strsplit(x=as.character(ids[j]), split="x", fixed=TRUE))
    K[i, j] <- K[j, i] <- sum(these.strains %in% comparison.strains)/2
  }
}
K[length(ids), length(ids)] <- 1
colnames(K) <- rownames(K) <- ids
K <- K + diag(nrow(K))*0.000001

### Load Realized Kinship
# K.realized <- calc.kinship.from.genomecache.with.DOQTL(genomecache = "./segments_happy_format/",
#                                                        model = "additive")
# ids <- ids[ids %in% rownames(K.realized)] #103 levels in cache
# K.realized <- K.realized[rownames(K.realized) %in% ids, colnames(K.realized) %in% ids]
# K <- K.realized
# saveRDS(K.realized, "CC-RIX-kinship.RDS")

K <- readRDS("CC-RIX-kinship.RDS")

### Model using scaled means of raw data
averaged.probs <- readRDS("averaged_probs_ISVdb.RDS")
D7.effect.scaled_means <- run.diploffect.inla(formula=D7pct_resid_scaled ~ 1, data=mean.data, K=K, 
                                       add.only=FALSE, prob.matrix=averaged.probs,
                                       num.draws=100, seed=1, gamma.rate=1, impute.on="SUBJECT.NAME", weights.on="NUM.OBS")
D7.effect.scaled_means.summary <- run.diploffect.inla.summary.stats(D7.effect.scaled_means)
#joint.samples <- D7.effect.scaled_means$results$joint.posterior.samples

pdf("cc-rix_scaled_means_realized_K_newprobs.pdf", height=10, width=8)
#pdf("cc-rix_scaled_means_realized_K_newprobs01.pdf", height=15, width=15)
par(mfrow=c(2,2))
plot_straineff.ci(D7.effect.scaled_means.summary, flip=FALSE)
plot_diplotype.ci(D7.effect.scaled_means.summary, flip=FALSE)
plot_deviation.ci(D7.effect.scaled_means.summary, flip=FALSE)
plot_varexp.ci(D7.effect.scaled_means.summary, add.numbers=TRUE)
dev.off()

saveRDS(D7.effect.scaled_means.summary, "D7.effect.scaled_means.summary.RDS")
saveRDS(D7.effect.scaled_means, "D7.effect.scaled_means.RDS")
