# Supplementary material for: Bayesian Diallel Analysis Reveals Mx1-Dependent and Mx1-Independent Effects on Response to Influenza A Virus in Mice
Source: G3 (Bethesda). 2017 Nov 29;8(2):427–45. doi: 10.1534/g3.117.300438 (PMC5919740; doi:10.1534/g3.117.300438)
Supplement: Supplementary file 6 [file 427FileS6.gz › CC-RIX/README.txt]

The CC-RIX data file, Flu-CC-RIX-data.csv, contains the following columns:

##----------------------
## Column - Description
##----------------------

Row.Id - This column contains, for identifiability, a row number from a larger data sheet, not included.

ID - The ID of the mouse, based on the `Mating' and `RIX_ID' columns.

Mating - The specific intercross of CC strains used to generate this F1 cross animal, based on the `dam' and `sire' columns.

RIX_ID - The mouse number within each RIX group.

Cohort - The batch number, based on month of infection, with 44 unique levels.

Sex - The sex of the animal. All animals in this analysis are female, and are coded as `F'.

Virus - The virus used in infection. All animals in this analysis are infected with 5000 pfu of influenza A virus (CA04), and are coded as `flu'.

Date_Infected - The batch number, based on date of infection, with 59 unique levels ranging from 2012-11-12 to 2016-05-09.

Timepoint - This indicates the intended assay timepoint assigned to the animal, ranging from day 7 post-infection to day 45 post-infection.

D0 - The body weight, in grams, of the mouse at D0, at the time of treatment. 

D7 - The body weight, in grams, of the mouse at D7 post-infection.

D7pct - The percent change in body weight at D7 post-infection.

is.baric - This indicates another level of batch, for laboratories A and B, where experiments taking place in laboratory A are given the code `0', and those taking place in laboratory B are given the code `1'.

uniqueid - The unique ID of the mouse, based on the `Mating', `RIX_ID', and `Cohort' columns. 

dam - The strain of the maternal parent.

sire - The strain of the paternal parent.

ccdam - The strain of the maternal parent, given using standard CCXXX notation.

ccsire - The strain of the paternal parent, given using standard CCXXX notation.

ccrix - The specific intercross of CC strains used to generate this F1 cross animal, based on the `ccdam' and `ccsire' columns.
